# Supplementary material for: In Silico Detection of Virulence Genes in Whole-Genome Sequences of Extra-Intestinal Pathogenic Escherichia coli (ExPEC) Documented in Countries of the Andean Community
Source: Curr Issues Mol Biol. 2025 Mar 2;47(3):169. doi: 10.3390/cimb47030169 (PMC11941574; doi:10.3390/cimb47030169)
Supplement: Supplementary file 1 [file cimb-47-00169-s001.zip]

Archive with 3 entries (3 files):
- Figure S1. Genes comprising the virulome of ExPEC isolates belonging to the most common STs.pdf
- Table S1. Supplementary Results.xlsx
- Table S2. Supplementary Results.xlsx
