# Supplementary material for: In Silico Detection of Virulence Genes in Whole-Genome Sequences of Extra-Intestinal Pathogenic Escherichia coli (ExPEC) Documented in Countries of the Andean Community
Source: Curr Issues Mol Biol. 2025 Mar 2;47(3):169. doi: 10.3390/cimb47030169 (PMC11941574; doi:10.3390/cimb47030169)
Supplement: Supplementary file 1 [file cimb-47-00169-s001.zip › Table S1. Supplementary Results.xlsx]

## Sheet: Isolates
Uberstrain	Source Type	Collection Time	Country	Species	Accession number	ST	adk	fumC	gyrB	icd	mdh	purA	recA	ExPEC / IPEC
ESC_AB4676AA	Human		Peru	Escherichia coli	CP022686	131	adk(53)	fumC(40)	gyrB(47)	icd(13)	mdh(36)	purA(28)	recA(29)	ExPEC
ESC_AB4677AA	Animal		Ecuador	Escherichia coli	AP017620	410	adk(6)	fumC(4)	gyrB(12)	icd(1)	mdh(20)	purA(18)	recA(7)	ExPEC
ESC_AB4678AA	Animal		Ecuador	Escherichia coli	CP054236	1286	adk(10)	fumC(174)	gyrB(4)	icd(8)	mdh(8)	purA(8)	recA(2)	Non-ExPEC
ESC_AB4679AA	Animal		Ecuador	Escherichia coli	CP022686	93	adk(6)	fumC(11)	gyrB(4)	icd(10)	mdh(7)	purA(8)	recA(6)	ExPEC
ESC_AB4680AA	Animal		Ecuador	Escherichia coli	AL391753	5229	adk(43)	fumC(41)	gyrB(15)	icd(18)	mdh(11)	purA(7)	recA(44)	Non-ExPEC
ESC_AB4681AA	Animal		Ecuador	Escherichia coli	CP022686	12	adk(13)	fumC(13)	gyrB(9)	icd(13)	mdh(16)	purA(10)	recA(9)	ExPEC
ESC_AB4682AA	Animal		Ecuador	Escherichia coli	CP054236	10	adk(10)	fumC(11)	gyrB(4)	icd(8)	mdh(8)	purA(8)	recA(2)	Non-ExPEC
ESC_AB4683AA	Animal		Ecuador	Escherichia coli	CP054236	10	adk(10)	fumC(11)	gyrB(4)	icd(8)	mdh(8)	purA(8)	recA(2)	Non-ExPEC
ESC_AB9044AA	Human		Ecuador	Escherichia coli	CP022686	349	adk(34)	fumC(36)	gyrB(39)	icd(87)	mdh(67)	purA(16)	recA(4)	ExPEC
ESC_AB9046AA	Environment		Ecuador	Escherichia coli		38	adk(4)	fumC(26)	gyrB(2)	icd(25)	mdh(5)	purA(5)	recA(19)	ExPEC
ESC_AB9047AA	Animal		Ecuador	Escherichia coli	CP054236	8680	adk(6)	fumC(11)	gyrB(4)	icd(8)	mdh(8)	purA(8)	recA(614)	Non-ExPEC
ESC_AB9048AA	Animal		Ecuador	Escherichia coli	CP054236	4204	adk(24)	fumC(11)	gyrB(4)	icd(8)	mdh(8)	purA(8)	recA(73)	ExPEC
ESC_AB9049AA	Animal		Ecuador	Escherichia coli	AL391753	410	adk(6)	fumC(4)	gyrB(12)	icd(1)	mdh(20)	purA(18)	recA(7)	Non-ExPEC
ESC_AB9050AA	Animal		Ecuador	Escherichia coli	UDBH01000052	13685	adk(6)	fumC(6)	gyrB(33)	icd(26)	mdh(11)	purA(382)	recA(2)	ExPEC
ESC_AB9051AA	Human		Ecuador	Escherichia coli	CP022686	449	adk(18)	fumC(22)	gyrB(94)	icd(6)	mdh(5)	purA(5)	recA(4)	ExPEC
ESC_AB9052AA	Human		Ecuador	Escherichia coli		38	adk(4)	fumC(26)	gyrB(2)	icd(25)	mdh(5)	purA(5)	recA(19)	ExPEC
ESC_AB9053AA	Human		Ecuador	Escherichia coli	CP054236	226	adk(10)	fumC(27)	gyrB(5)	icd(8)	mdh(8)	purA(7)	recA(2)	Non-ExPEC
ESC_AB9055AA	Animal		Ecuador	Escherichia coli	CP022686	449	adk(18)	fumC(22)	gyrB(94)	icd(6)	mdh(5)	purA(5)	recA(4)	ExPEC
ESC_AB9056AA	Human		Ecuador	Escherichia coli	AL391753	162	adk(9)	fumC(65)	gyrB(5)	icd(1)	mdh(9)	purA(13)	recA(6)	Non-ExPEC
ESC_AB9057AA	Human		Ecuador	Escherichia coli	CP022686	394	adk(21)	fumC(35)	gyrB(61)	icd(52)	mdh(5)	purA(5)	recA(4)	Non-ExPEC
ESC_AB9058AA	Human		Ecuador	Escherichia coli	CP054236	34	adk(10)	fumC(11)	gyrB(4)	icd(1)	mdh(8)	purA(8)	recA(2)	Non-ExPEC
ESC_AB9059AA	Human		Ecuador	Escherichia coli	CP022686	394	adk(21)	fumC(35)	gyrB(61)	icd(52)	mdh(5)	purA(5)	recA(4)	Non-ExPEC
ESC_AB9060AA	Animal		Ecuador	Escherichia coli	CP022686	349	adk(34)	fumC(36)	gyrB(39)	icd(87)	mdh(67)	purA(16)	recA(4)	ExPEC
ESC_AB9061AA	Human		Ecuador	Escherichia coli	AL391753	410	adk(6)	fumC(4)	gyrB(12)	icd(1)	mdh(20)	purA(18)	recA(7)	ExPEC
ESC_AB9062AA	Human		Ecuador	Escherichia coli	CP022686	13684	adk(35)	fumC(3)	gyrB(157)	icd(982)	mdh(5)	purA(5)	recA(4)	Non-ExPEC
ESC_AB9063AA	Human		Ecuador	Escherichia coli	CP054236	48	adk(6)	fumC(11)	gyrB(4)	icd(8)	mdh(8)	purA(8)	recA(2)	Non-ExPEC
ESC_AB9064AA	Animal		Ecuador	Escherichia coli	AL391753	5229	adk(43)	fumC(41)	gyrB(15)	icd(18)	mdh(11)	purA(7)	recA(44)	Non-ExPEC
ESC_AB9065AA	Animal		Ecuador	Escherichia coli	CP054236	1629	adk(83)	fumC(12)	gyrB(155)	icd(30)	mdh(1)	purA(1)	recA(17)	Non-ExPEC
ESC_AB9066AA	Animal		Ecuador	Escherichia coli	CP022686	117	adk(20)	fumC(45)	gyrB(41)	icd(43)	mdh(5)	purA(32)	recA(2)	Non-ExPEC
ESC_AB9067AA	Animal		Ecuador	Escherichia coli	CP022686	117	adk(20)	fumC(45)	gyrB(41)	icd(43)	mdh(5)	purA(32)	recA(2)	Non-ExPEC
ESC_AB9068AA	Animal		Ecuador	Escherichia coli	CP054236	1638	adk(10)	fumC(11)	gyrB(4)	icd(12)	mdh(8)	purA(45)	recA(2)	Non-ExPEC
ESC_AB9069AA	Animal		Ecuador	Escherichia coli	CP054236	1011	adk(6)	fumC(4)	gyrB(159)	icd(44)	mdh(112)	purA(1)	recA(17)	Non-ExPEC
ESC_AB9070AA	Animal		Ecuador	Escherichia coli	CP054236	746	adk(10)	fumC(7)	gyrB(4)	icd(8)	mdh(12)	purA(8)	recA(2)	Non-ExPEC
ESC_AB9071AA	Animal		Ecuador	Escherichia coli	CP054236	2847	adk(6)	fumC(266)	gyrB(83)	icd(24)	mdh(1)	purA(1)	recA(2)	Non-ExPEC
ESC_AB9072AA	Animal		Ecuador	Escherichia coli	CP054236	100	adk(10)	fumC(27)	gyrB(5)	icd(10)	mdh(12)	purA(9)	recA(2)	Non-ExPEC
ESC_AB9073AA	Animal		Ecuador	Escherichia coli	AL391753	156	adk(6)	fumC(29)	gyrB(32)	icd(16)	mdh(11)	purA(8)	recA(44)	Non-ExPEC
ESC_AB9074AA	Animal		Ecuador	Escherichia coli	CP054236	13527	adk(10)	fumC(11)	gyrB(4)	icd(1275)	mdh(8)	purA(8)	recA(2)	Non-ExPEC
ESC_AB9075AA	Animal		Ecuador	Escherichia coli	CP054236	13683	adk(10)	fumC(11)	gyrB(4)	icd(1707)	mdh(8)	purA(8)	recA(2)	Non-ExPEC
ESC_AB9077AA	Environment		Ecuador	Escherichia coli	CP054236	1286	adk(10)	fumC(174)	gyrB(4)	icd(8)	mdh(8)	purA(8)	recA(2)	Non-ExPEC
ESC_AB9078AA	Environment		Ecuador	Escherichia coli	CP022686	2705	adk(10)	fumC(11)	gyrB(4)	icd(10)	mdh(7)	purA(8)	recA(2)	Non-ExPEC
ESC_AB9079AA	Environment		Ecuador	Escherichia coli	CP022686	2705	adk(10)	fumC(11)	gyrB(4)	icd(10)	mdh(7)	purA(8)	recA(2)	Non-ExPEC
ESC_AB9080AA	Environment		Ecuador	Escherichia coli	CP054236	10	adk(10)	fumC(11)	gyrB(4)	icd(8)	mdh(8)	purA(8)	recA(2)	Non-ExPEC
ESC_AB9083AA	Environment		Ecuador	Escherichia coli	AL391753	191	adk(6)	fumC(29)	gyrB(5)	icd(18)	mdh(11)	purA(8)	recA(41)	Non-ExPEC
ESC_AB9084AA	Environment		Ecuador	Escherichia coli	CP054236	2847	adk(6)	fumC(266)	gyrB(83)	icd(24)	mdh(1)	purA(1)	recA(2)	Non-ExPEC
ESC_AB9085AA	Environment		Ecuador	Escherichia coli	CP054236	10	adk(10)	fumC(11)	gyrB(4)	icd(8)	mdh(8)	purA(8)	recA(2)	Non-ExPEC
ESC_AB9086AA	Human		Ecuador	Escherichia coli	CP054236	10865	adk(6)	fumC(11)	gyrB(4)	icd(92)	mdh(7)	purA(18)	recA(6)	ExPEC
ESC_AB9087AA	Environment		Ecuador	Escherichia coli	JQ434477	12427	adk(339)	fumC(19)	gyrB(3)	icd(18)	mdh(9)	purA(8)	recA(6)	Non-ExPEC
ESC_AB9088AA	Environment		Ecuador	Escherichia coli	CP022686	394	adk(21)	fumC(35)	gyrB(61)	icd(52)	mdh(5)	purA(5)	recA(4)	Non-ExPEC
ESC_AB9089AA	Environment		Ecuador	Escherichia coli	CP022686	69	adk(21)	fumC(35)	gyrB(27)	icd(6)	mdh(5)	purA(5)	recA(4)	ExPEC
ESC_AB9090AA	Environment		Ecuador	Escherichia coli	CP054236	43	adk(24)	fumC(11)	gyrB(4)	icd(8)	mdh(8)	purA(8)	recA(2)	Non-ExPEC
ESC_AB9091AA	Environment		Ecuador	Escherichia coli	CP054236	34	adk(10)	fumC(11)	gyrB(4)	icd(1)	mdh(8)	purA(8)	recA(2)	Non-ExPEC
ESC_AB9092AA	Environment		Ecuador	Escherichia coli	AL391753	58	adk(6)	fumC(4)	gyrB(4)	icd(16)	mdh(24)	purA(8)	recA(14)	Non-ExPEC
ESC_AB9093AA	Environment		Ecuador	Escherichia coli	CP054236	10	adk(10)	fumC(11)	gyrB(4)	icd(8)	mdh(8)	purA(8)	recA(2)	Non-ExPEC
ESC_AB9095AA	Environment		Ecuador	Escherichia coli	CP022686	428	adk(96)	fumC(40)	gyrB(13)	icd(100)	mdh(23)	purA(28)	recA(66)	ExPEC
ESC_AB9096AA	Environment		Ecuador	Escherichia coli	CP054236	206	adk(6)	fumC(7)	gyrB(5)	icd(1)	mdh(8)	purA(18)	recA(2)	Non-ExPEC
ESC_AB9097AA	Human		Ecuador	Escherichia coli	CP022686	117	adk(20)	fumC(45)	gyrB(41)	icd(43)	mdh(5)	purA(32)	recA(2)	ExPEC
ESC_AB9098AA	Environment		Ecuador	Escherichia coli	CP054236	10	adk(10)	fumC(11)	gyrB(4)	icd(8)	mdh(8)	purA(8)	recA(2)	Non-ExPEC
ESC_AB9099AA	Environment		Ecuador	Escherichia coli	CP022686	2371	adk(276)	fumC(356)	gyrB(279)	icd(304)	mdh(242)	purA(235)	recA(210)	Non-ExPEC
ESC_AB9100AA	Environment		Ecuador	Escherichia coli	KP198616	13536	adk(6)	fumC(2006)	gyrB(33)	icd(18)	mdh(9)	purA(122)	recA(7)	Non-ExPEC
ESC_AB9101AA	Environment		Ecuador	Escherichia coli	CP022686	2371	adk(276)	fumC(356)	gyrB(279)	icd(304)	mdh(242)	purA(235)	recA(210)	Non-ExPEC
ESC_AB9102AA	Environment		Ecuador	Escherichia coli	AF160998	1079	adk(6)	fumC(19)	gyrB(14)	icd(16)	mdh(11)	purA(12)	recA(2)	Non-ExPEC
ESC_AB9103AA	Environment		Ecuador	Escherichia coli	CP054236	13682	adk(1554)	fumC(11)	gyrB(4)	icd(8)	mdh(8)	purA(8)	recA(2)	Non-ExPEC
ESC_AB9104AA	Environment		Ecuador	Escherichia coli	CP054236	1716	adk(10)	fumC(27)	gyrB(4)	icd(8)	mdh(8)	purA(8)	recA(164)	Non-ExPEC
ESC_AB9105AA	Environment		Ecuador	Escherichia coli	CP069646	1079	adk(6)	fumC(19)	gyrB(14)	icd(16)	mdh(11)	purA(12)	recA(2)	Non-ExPEC
ESC_AB9106AA	Environment		Ecuador	Escherichia coli	CP069646	1771	adk(224)	fumC(4)	gyrB(54)	icd(247)	mdh(11)	purA(1)	recA(7)	Non-ExPEC
ESC_AB9107AA	Environment		Ecuador	Escherichia coli	CP054236	10	adk(10)	fumC(11)	gyrB(4)	icd(8)	mdh(8)	purA(8)	recA(2)	ExPEC
ESC_AB9108AA	Human		Ecuador	Escherichia coli	CP022686	-	adk(~20)	fumC(45)	gyrB(41)	icd(43)	mdh(5)	purA(32)	recA(2)	ExPEC
ESC_AB9110AA	Environment		Ecuador	Escherichia coli	CP054236	752	adk(10)	fumC(11)	gyrB(4)	icd(8)	mdh(8)	purA(8)	recA(49)	Non-ExPEC
ESC_AB9111AA	Environment		Ecuador	Escherichia coli	AB042002	6160	adk(6)	fumC(807)	gyrB(524)	icd(26)	mdh(20)	purA(8)	recA(14)	Non-ExPEC
ESC_AB9112AA	Environment		Ecuador	Escherichia coli	AL391753	155	adk(6)	fumC(4)	gyrB(14)	icd(16)	mdh(24)	purA(8)	recA(14)	Non-ExPEC
ESC_AB9113AA	Environment		Ecuador	Escherichia coli	AL391753	2025	adk(6)	fumC(4)	gyrB(4)	icd(16)	mdh(24)	purA(11)	recA(14)	Non-ExPEC
ESC_AB9114AA	Human		Ecuador	Escherichia coli	CP054236	744	adk(10)	fumC(11)	gyrB(135)	icd(8)	mdh(8)	purA(8)	recA(2)	Non-ExPEC
ESC_AB9115AA	Human		Ecuador	Escherichia coli	CP022686	354	adk(85)	fumC(88)	gyrB(78)	icd(29)	mdh(59)	purA(58)	recA(62)	ExPEC
ESC_AB9118AA	Human		Ecuador	Escherichia coli	CP054236	12468	adk(1385)	fumC(7)	gyrB(5)	icd(1)	mdh(1171)	purA(18)	recA(2)	Non-ExPEC
ESC_AB9119AA	Environment		Ecuador	Escherichia coli	AL391753	2852	adk(6)	fumC(65)	gyrB(5)	icd(1)	mdh(11)	purA(13)	recA(6)	ExPEC
ESC_AB9120AA	Human		Ecuador	Escherichia coli	CP054236	226	adk(10)	fumC(27)	gyrB(5)	icd(8)	mdh(8)	purA(7)	recA(2)	Non-ExPEC
ESC_AB9121AA	Human		Ecuador	Escherichia coli		617	adk(10)	fumC(11)	gyrB(4)	icd(8)	mdh(8)	purA(13)	recA(73)	Non-ExPEC
ESC_AB9122AA	Animal		Ecuador	Escherichia coli	CP054236	744	adk(10)	fumC(11)	gyrB(135)	icd(8)	mdh(8)	purA(8)	recA(2)	Non-ExPEC
ESC_AB9123AA	Animal		Ecuador	Escherichia coli	CP054236	206	adk(6)	fumC(7)	gyrB(5)	icd(1)	mdh(8)	purA(18)	recA(2)	Non-ExPEC
ESC_AB9124AA	Animal		Ecuador	Escherichia coli	CP022686	93	adk(6)	fumC(11)	gyrB(4)	icd(10)	mdh(7)	purA(8)	recA(6)	Non-ExPEC
ESC_AB9125AA	Human		Ecuador	Escherichia coli	CP054236	13680	adk(10)	fumC(11)	gyrB(4)	icd(8)	mdh(8)	purA(8)	recA(1071)	Non-ExPEC
ESC_AB9126AA	Animal		Ecuador	Escherichia coli	CP054236	10	adk(10)	fumC(11)	gyrB(4)	icd(8)	mdh(8)	purA(8)	recA(2)	Non-ExPEC
ESC_AB9127AA	Animal		Ecuador	Escherichia coli	AL391753	3889	adk(6)	fumC(7)	gyrB(57)	icd(8)	mdh(8)	purA(18)	recA(2)	Non-ExPEC
ESC_AB9128AA	Animal		Ecuador	Escherichia coli	CP057223	58	adk(6)	fumC(4)	gyrB(4)	icd(16)	mdh(24)	purA(8)	recA(14)	ExPEC
ESC_AB9129AA	Animal		Ecuador	Escherichia coli	AL391753	13690	adk(6)	fumC(2146)	gyrB(14)	icd(16)	mdh(24)	purA(8)	recA(14)	Non-ExPEC
ESC_AB9130AA	Environment		Ecuador	Escherichia coli	CP054236	10	adk(10)	fumC(11)	gyrB(4)	icd(8)	mdh(8)	purA(8)	recA(2)	Non-ExPEC
ESC_AB9131AA	Human		Ecuador	Escherichia coli	CP054236	371	adk(6)	fumC(31)	gyrB(83)	icd(28)	mdh(1)	purA(1)	recA(67)	Non-ExPEC
ESC_AB9132AA	Human		Ecuador	Escherichia coli	CP022686	354	adk(85)	fumC(88)	gyrB(78)	icd(29)	mdh(59)	purA(58)	recA(62)	ExPEC
ESC_AB9134AA	Human		Ecuador	Escherichia coli	CP022686	69	adk(21)	fumC(35)	gyrB(27)	icd(6)	mdh(5)	purA(5)	recA(4)	ExPEC
ESC_AB9135AA	Human		Ecuador	Escherichia coli	CP022686	117	adk(20)	fumC(45)	gyrB(41)	icd(43)	mdh(5)	purA(32)	recA(2)	Non-ExPEC
ESC_AB9136AA	Human		Ecuador	Escherichia coli	CP069646	937	adk(6)	fumC(29)	gyrB(5)	icd(26)	mdh(24)	purA(8)	recA(6)	Non-ExPEC
ESC_AB9137AA	Human		Ecuador	Escherichia coli	CP022686	449	adk(18)	fumC(22)	gyrB(94)	icd(6)	mdh(5)	purA(5)	recA(4)	ExPEC
ESC_AB9138AA	Animal		Ecuador	Escherichia coli	CP022686	69	adk(21)	fumC(35)	gyrB(27)	icd(6)	mdh(5)	purA(5)	recA(4)	ExPEC
ESC_AB9139AA	Human		Ecuador	Escherichia coli	CP022686	354	adk(85)	fumC(88)	gyrB(78)	icd(29)	mdh(59)	purA(58)	recA(62)	ExPEC
ESC_AB9140AA	Human		Ecuador	Escherichia coli	AL391753	23	adk(6)	fumC(4)	gyrB(12)	icd(1)	mdh(20)	purA(13)	recA(7)	ExPEC
ESC_AB9141AA	Environment		Ecuador	Escherichia coli	CP022686	2797	adk(203)	fumC(26)	gyrB(27)	icd(27)	mdh(40)	purA(5)	recA(73)	Non-ExPEC
ESC_AB9142AA	Human		Ecuador	Escherichia coli	CP054236	10	adk(10)	fumC(11)	gyrB(4)	icd(8)	mdh(8)	purA(8)	recA(2)	Non-ExPEC
ESC_AB9143AA	Human		Ecuador	Escherichia coli	AL391753	162	adk(9)	fumC(65)	gyrB(5)	icd(1)	mdh(9)	purA(13)	recA(6)	ExPEC
ESC_AB9144AA	Animal		Ecuador	Escherichia coli	AL391753	88	adk(6)	fumC(4)	gyrB(12)	icd(1)	mdh(20)	purA(12)	recA(7)	Non-ExPEC
ESC_AB9145AA	Human		Ecuador	Escherichia coli	CP054236	12468	adk(1385)	fumC(7)	gyrB(5)	icd(1)	mdh(1171)	purA(18)	recA(2)	Non-ExPEC
ESC_AB9146AA	Human		Ecuador	Escherichia coli	QMGM01000002	5236	adk(6)	fumC(6)	gyrB(4)	icd(16)	mdh(24)	purA(26)	recA(7)	Non-ExPEC
ESC_AB9147AA	Human		Ecuador	Escherichia coli	AL391753	156	adk(6)	fumC(29)	gyrB(32)	icd(16)	mdh(11)	purA(8)	recA(44)	ExPEC
ESC_AB9148AA	Human		Ecuador	Escherichia coli	CP054236	10	adk(10)	fumC(11)	gyrB(4)	icd(8)	mdh(8)	purA(8)	recA(2)	Non-ExPEC
ESC_AB9149AA	Environment		Ecuador	Escherichia coli		38	adk(4)	fumC(26)	gyrB(2)	icd(25)	mdh(5)	purA(5)	recA(19)	ExPEC
ESC_AB9150AA	Environment		Ecuador	Escherichia coli		38	adk(4)	fumC(26)	gyrB(2)	icd(25)	mdh(5)	purA(5)	recA(19)	ExPEC
ESC_AB9151AA	Environment		Ecuador	Escherichia coli		189	adk(10)	fumC(27)	gyrB(5)	icd(10)	mdh(12)	purA(8)	recA(49)	Non-ExPEC
ESC_AB9152AA	Environment		Ecuador	Escherichia coli	CP022686	131	adk(53)	fumC(40)	gyrB(47)	icd(13)	mdh(36)	purA(28)	recA(29)	ExPEC
ESC_AB9153AA	Environment		Ecuador	Escherichia coli	CP054236	2847	adk(6)	fumC(266)	gyrB(83)	icd(24)	mdh(1)	purA(1)	recA(2)	Non-ExPEC
ESC_AB9154AA	Environment		Ecuador	Escherichia coli	CP054236	10	adk(10)	fumC(11)	gyrB(4)	icd(8)	mdh(8)	purA(8)	recA(2)	Non-ExPEC
ESC_AB9155AA	Environment		Ecuador	Escherichia coli	CP054236	13679	adk(10)	fumC(11)	gyrB(4)	icd(8)	mdh(1311)	purA(8)	recA(2)	ExPEC
ESC_AB9156AA	Environment		Ecuador	Escherichia coli	CP054236	189	adk(10)	fumC(27)	gyrB(5)	icd(10)	mdh(12)	purA(8)	recA(49)	ExPEC
ESC_AB9157AA	Environment		Ecuador	Escherichia coli	CP022686	349	adk(34)	fumC(36)	gyrB(39)	icd(87)	mdh(67)	purA(16)	recA(4)	Non-ExPEC
ESC_AB9158AA	Environment		Ecuador	Escherichia coli	CP022686	449	adk(18)	fumC(22)	gyrB(94)	icd(6)	mdh(5)	purA(5)	recA(4)	ExPEC
ESC_AB9159AA	Environment		Ecuador	Escherichia coli	CP022686	117	adk(20)	fumC(45)	gyrB(41)	icd(43)	mdh(5)	purA(32)	recA(2)	Non-ExPEC
ESC_AB9160AA	Environment		Ecuador	Escherichia coli	CP022686	31	adk(18)	fumC(22)	gyrB(17)	icd(6)	mdh(5)	purA(5)	recA(4)	Non-ExPEC
ESC_AB9161AA	Environment		Ecuador	Escherichia coli	CP022686	131	adk(53)	fumC(40)	gyrB(47)	icd(13)	mdh(36)	purA(28)	recA(29)	ExPEC
ESC_AB9162AA	Environment		Ecuador	Escherichia coli	CP069646	155	adk(6)	fumC(4)	gyrB(14)	icd(16)	mdh(24)	purA(8)	recA(14)	Non-ExPEC
ESC_AB9163AA	Environment		Ecuador	Escherichia coli	CP022686	117	adk(20)	fumC(45)	gyrB(41)	icd(43)	mdh(5)	purA(32)	recA(2)	ExPEC
ESC_AB9164AA	Environment		Ecuador	Escherichia coli	CP022686	117	adk(20)	fumC(45)	gyrB(41)	icd(43)	mdh(5)	purA(32)	recA(2)	Non-ExPEC
ESC_AB9165AA	Environment		Ecuador	Escherichia coli	CP022686	117	adk(20)	fumC(45)	gyrB(41)	icd(43)	mdh(5)	purA(32)	recA(2)	Non-ExPEC
ESC_AB9166AA	Environment		Ecuador	Escherichia coli	CP022686	131	adk(53)	fumC(40)	gyrB(47)	icd(13)	mdh(36)	purA(28)	recA(29)	ExPEC
ESC_AB9167AA	Environment		Ecuador	Escherichia coli	CP054236	10	adk(10)	fumC(11)	gyrB(4)	icd(8)	mdh(8)	purA(8)	recA(2)	Non-ExPEC
ESC_AB9168AA	Environment		Ecuador	Escherichia coli	CP022686	349	adk(34)	fumC(36)	gyrB(39)	icd(87)	mdh(67)	purA(16)	recA(4)	ExPEC
ESC_AB9169AA	Environment		Ecuador	Escherichia coli	CP054236	11894	adk(10)	fumC(1788)	gyrB(4)	icd(8)	mdh(8)	purA(2)	recA(2)	Non-ExPEC
ESC_AB9170AA	Environment		Ecuador	Escherichia coli	CP054236	617	adk(10)	fumC(11)	gyrB(4)	icd(8)	mdh(8)	purA(13)	recA(73)	Non-ExPEC
ESC_AB9171AA	Environment		Ecuador	Escherichia coli	CP054236	542	adk(112)	fumC(11)	gyrB(5)	icd(12)	mdh(8)	purA(8)	recA(86)	Non-ExPEC
ESC_AB9172AA	Environment		Ecuador	Escherichia coli	CP022686	95	adk(37)	fumC(38)	gyrB(19)	icd(37)	mdh(17)	purA(11)	recA(26)	ExPEC
ESC_AB9173AA	Environment		Ecuador	Escherichia coli	CP054236	744	adk(10)	fumC(11)	gyrB(135)	icd(8)	mdh(8)	purA(8)	recA(2)	Non-ExPEC
ESC_AB9174AA	Environment		Ecuador	Escherichia coli		38	adk(4)	fumC(26)	gyrB(2)	icd(25)	mdh(5)	purA(5)	recA(19)	ExPEC
ESC_AB9175AA	Environment		Ecuador	Escherichia coli	CP054236	6732	adk(288)	fumC(11)	gyrB(1)	icd(399)	mdh(7)	purA(8)	recA(2)	Non-ExPEC
ESC_AB9176AA	Environment		Ecuador	Escherichia coli	CP054236	10	adk(10)	fumC(11)	gyrB(4)	icd(8)	mdh(8)	purA(8)	recA(2)	Non-ExPEC
ESC_AB9177AA	Environment		Ecuador	Escherichia coli	CP054236	2847	adk(6)	fumC(266)	gyrB(83)	icd(24)	mdh(1)	purA(1)	recA(2)	Non-ExPEC
ESC_AB9178AA	Environment		Ecuador	Escherichia coli	CP022686	449	adk(18)	fumC(22)	gyrB(94)	icd(6)	mdh(5)	purA(5)	recA(4)	ExPEC
ESC_AB9179AA	Environment		Ecuador	Escherichia coli	CP022686	93	adk(6)	fumC(11)	gyrB(4)	icd(10)	mdh(7)	purA(8)	recA(6)	ExPEC
ESC_AB9180AA	Environment		Ecuador	Escherichia coli	CP054236	2847	adk(6)	fumC(266)	gyrB(83)	icd(24)	mdh(1)	purA(1)	recA(2)	Non-ExPEC
ESC_AB9181AA	Animal		Ecuador	Escherichia coli	AL391753	162	adk(9)	fumC(65)	gyrB(5)	icd(1)	mdh(9)	purA(13)	recA(6)	ExPEC
ESC_AB9182AA	Animal		Ecuador	Escherichia coli	AL391753	162	adk(9)	fumC(65)	gyrB(5)	icd(1)	mdh(9)	purA(13)	recA(6)	ExPEC
ESC_AB9183AA	Human		Ecuador	Escherichia coli		131	adk(53)	fumC(40)	gyrB(47)	icd(13)	mdh(36)	purA(28)	recA(29)	ExPEC
ESC_AB9184AA	Human		Ecuador	Escherichia coli	CP022686	131	adk(53)	fumC(40)	gyrB(47)	icd(13)	mdh(36)	purA(28)	recA(29)	ExPEC
ESC_AB9185AA	Human		Ecuador	Escherichia coli	CP054236	13679	adk(10)	fumC(11)	gyrB(4)	icd(8)	mdh(1311)	purA(8)	recA(2)	ExPEC
ESC_AB9186AA	Environment		Ecuador	Escherichia coli	AL391753	224	adk(6)	fumC(4)	gyrB(33)	icd(16)	mdh(11)	purA(8)	recA(6)	ExPEC
ESC_AB9187AA	Human		Ecuador	Escherichia coli		69	adk(21)	fumC(35)	gyrB(27)	icd(6)	mdh(5)	purA(5)	recA(4)	ExPEC
ESC_AB9188AA	Animal		Ecuador	Escherichia coli	CP054236	2847	adk(6)	fumC(266)	gyrB(83)	icd(24)	mdh(1)	purA(1)	recA(2)	Non-ExPEC
ESC_AB9189AA	Human		Ecuador	Escherichia coli		117	adk(20)	fumC(45)	gyrB(41)	icd(43)	mdh(5)	purA(32)	recA(2)	ExPEC
ESC_AB9190AA	Animal		Ecuador	Escherichia coli	AL391753	162	adk(9)	fumC(65)	gyrB(5)	icd(1)	mdh(9)	purA(13)	recA(6)	ExPEC
ESC_AB9191AA	Animal		Ecuador	Escherichia coli	CP054236	2847	adk(6)	fumC(266)	gyrB(83)	icd(24)	mdh(1)	purA(1)	recA(2)	ExPEC
ESC_AB9193AA	Human		Ecuador	Escherichia coli	CP022686	13596	adk(34)	fumC(36)	gyrB(39)	icd(1689)	mdh(67)	purA(16)	recA(4)	Non-ExPEC
ESC_AB9194AA	Human		Ecuador	Escherichia coli	CP054236	10	adk(10)	fumC(11)	gyrB(4)	icd(8)	mdh(8)	purA(8)	recA(2)	Non-ExPEC
ESC_AB9195AA	Human		Ecuador	Escherichia coli	CP054236	10	adk(10)	fumC(11)	gyrB(4)	icd(8)	mdh(8)	purA(8)	recA(2)	ExPEC
ESC_AB9196AA	Human		Ecuador	Escherichia coli	KP198616	90	adk(6)	fumC(4)	gyrB(12)	icd(1)	mdh(20)	purA(8)	recA(7)	Non-ExPEC
ESC_AB9197AA	Environment		Ecuador	Escherichia coli	CP054236	10	adk(10)	fumC(11)	gyrB(4)	icd(8)	mdh(8)	purA(8)	recA(2)	Non-ExPEC
ESC_AB9198AA	Animal		Ecuador	Escherichia coli	AL391753	23	adk(6)	fumC(4)	gyrB(12)	icd(1)	mdh(20)	purA(13)	recA(7)	Non-ExPEC
ESC_AB9199AA	Animal		Ecuador	Escherichia coli	CP054236	10	adk(10)	fumC(11)	gyrB(4)	icd(8)	mdh(8)	purA(8)	recA(2)	Non-ExPEC
ESC_AB9200AA	Animal		Ecuador	Escherichia coli	CP022686	38	adk(4)	fumC(26)	gyrB(2)	icd(25)	mdh(5)	purA(5)	recA(19)	Non-ExPEC
ESC_AB9201AA	Animal		Ecuador	Escherichia coli	QMGM01000002	1148	adk(6)	fumC(95)	gyrB(3)	icd(18)	mdh(11)	purA(7)	recA(14)	Non-ExPEC
ESC_AB9202AA	Animal		Ecuador	Escherichia coli	CP069646	2825	adk(6)	fumC(4)	gyrB(5)	icd(26)	mdh(7)	purA(13)	recA(6)	Non-ExPEC
ESC_AB9203AA	Animal		Ecuador	Escherichia coli	AL391753	155	adk(6)	fumC(4)	gyrB(14)	icd(16)	mdh(24)	purA(8)	recA(14)	Non-ExPEC
ESC_AB9204AA	Human		Ecuador	Escherichia coli	CP022686	131	adk(53)	fumC(40)	gyrB(47)	icd(13)	mdh(36)	purA(28)	recA(29)	ExPEC
ESC_AB9205AA	Human		Ecuador	Escherichia coli	CP054236	2847	adk(6)	fumC(266)	gyrB(83)	icd(24)	mdh(1)	purA(1)	recA(2)	Non-ExPEC
ESC_AB9206AA	Human		Ecuador	Escherichia coli	CP022686	13596	adk(34)	fumC(36)	gyrB(39)	icd(1689)	mdh(67)	purA(16)	recA(4)	Non-ExPEC
ESC_AB9207AA	Human		Ecuador	Escherichia coli	FJ664752	297	adk(6)	fumC(65)	gyrB(32)	icd(26)	mdh(9)	purA(8)	recA(2)	Non-ExPEC
ESC_AB9208AA	Environment		Ecuador	Escherichia coli	AL391753	58	adk(6)	fumC(4)	gyrB(4)	icd(16)	mdh(24)	purA(8)	recA(14)	Non-ExPEC
ESC_AB9209AA	Animal		Ecuador	Escherichia coli	CP022686	485	adk(52)	fumC(116)	gyrB(55)	icd(101)	mdh(35)	purA(40)	recA(38)	Non-ExPEC
ESC_AB9210AA	Animal		Ecuador	Escherichia coli	CP022686	117	adk(20)	fumC(45)	gyrB(41)	icd(43)	mdh(5)	purA(32)	recA(2)	ExPEC
ESC_AB9211AA	Human		Ecuador	Escherichia coli	CP054236	10	adk(10)	fumC(11)	gyrB(4)	icd(8)	mdh(8)	purA(8)	recA(2)	Non-ExPEC
ESC_AB9212AA	Human		Ecuador	Escherichia coli	AL391753	155	adk(6)	fumC(4)	gyrB(14)	icd(16)	mdh(24)	purA(8)	recA(14)	ExPEC
ESC_AB9213AA	Environment		Ecuador	Escherichia coli	CP022686	394	adk(21)	fumC(35)	gyrB(61)	icd(52)	mdh(5)	purA(5)	recA(4)	Non-ExPEC
ESC_AB9214AA	Environment		Ecuador	Escherichia coli	UDBH01000052	345	adk(6)	fumC(4)	gyrB(14)	icd(1)	mdh(20)	purA(62)	recA(7)	ExPEC
ESC_AB9215AA	Environment		Ecuador	Escherichia coli	CP054236	1140	adk(83)	fumC(23)	gyrB(164)	icd(181)	mdh(80)	purA(1)	recA(42)	Non-ExPEC
ESC_AB9216AA	Environment		Ecuador	Escherichia coli	CP069646	616	adk(6)	fumC(4)	gyrB(12)	icd(16)	mdh(24)	purA(8)	recA(14)	Non-ExPEC
ESC_AB9217AA	Environment		Ecuador	Escherichia coli	CP022686	131	adk(53)	fumC(40)	gyrB(47)	icd(13)	mdh(36)	purA(28)	recA(29)	ExPEC
ESC_AB9218AA	Environment		Ecuador	Escherichia coli	CU928145	58	adk(6)	fumC(4)	gyrB(4)	icd(16)	mdh(24)	purA(8)	recA(14)	Non-ExPEC
ESC_AB9219AA	Environment		Ecuador	Escherichia coli	CP022686	93	adk(6)	fumC(11)	gyrB(4)	icd(10)	mdh(7)	purA(8)	recA(6)	ExPEC
ESC_AB9220AA	Environment		Ecuador	Escherichia coli	AL391753	1049	adk(6)	fumC(4)	gyrB(14)	icd(16)	mdh(24)	purA(5)	recA(14)	Non-ExPEC
ESC_AB9221AA	Environment		Ecuador	Escherichia coli	CP022686	394	adk(21)	fumC(35)	gyrB(61)	icd(52)	mdh(5)	purA(5)	recA(4)	Non-ExPEC
ESC_AB9222AA	Environment		Ecuador	Escherichia coli	CP054236	10	adk(10)	fumC(11)	gyrB(4)	icd(8)	mdh(8)	purA(8)	recA(2)	Non-ExPEC
ESC_AB9223AA	Environment		Ecuador	Escherichia coli	CP022686	394	adk(21)	fumC(35)	gyrB(61)	icd(52)	mdh(5)	purA(5)	recA(4)	Non-ExPEC
ESC_AB9224AA	Environment		Ecuador	Escherichia coli	CP069646	1196	adk(6)	fumC(6)	gyrB(33)	icd(26)	mdh(11)	purA(8)	recA(2)	Non-ExPEC
ESC_AB9225AA	Environment		Ecuador	Escherichia coli		95	adk(37)	fumC(38)	gyrB(19)	icd(37)	mdh(17)	purA(11)	recA(26)	ExPEC
ESC_AB9226AA	Environment		Ecuador	Escherichia coli	CP022686	131	adk(53)	fumC(40)	gyrB(47)	icd(13)	mdh(36)	purA(28)	recA(29)	ExPEC
ESC_AB9227AA	Environment		Ecuador	Escherichia coli	UDBH01000052	155	adk(6)	fumC(4)	gyrB(14)	icd(16)	mdh(24)	purA(8)	recA(14)	Non-ExPEC
ESC_AB9228AA	Environment		Ecuador	Escherichia coli	CP054236	13527	adk(10)	fumC(11)	gyrB(4)	icd(1275)	mdh(8)	purA(8)	recA(2)	Non-ExPEC
ESC_AB9229AA	Environment		Ecuador	Escherichia coli	CP054236	34	adk(10)	fumC(11)	gyrB(4)	icd(1)	mdh(8)	purA(8)	recA(2)	Non-ExPEC
ESC_AB9230AA	Environment		Ecuador	Escherichia coli	CP054236	12468	adk(1385)	fumC(7)	gyrB(5)	icd(1)	mdh(1171)	purA(18)	recA(2)	Non-ExPEC
ESC_AB9231AA	Environment		Ecuador	Escherichia coli	CP022686	394	adk(21)	fumC(35)	gyrB(61)	icd(52)	mdh(5)	purA(5)	recA(4)	Non-ExPEC
ESC_AB9232AA	Environment		Ecuador	Escherichia coli		38	adk(4)	fumC(26)	gyrB(2)	icd(25)	mdh(5)	purA(5)	recA(19)	Non-ExPEC
ESC_AB9233AA	Environment		Ecuador	Escherichia coli	CYEM01000021	-	adk(9)	fumC(4)	gyrB(~5)	icd(~131)	mdh(9)	purA(2)	recA(7)	Non-ExPEC
ESC_AB9234AA	Environment		Ecuador	Escherichia coli	CP022686	117	adk(20)	fumC(45)	gyrB(41)	icd(43)	mdh(5)	purA(32)	recA(2)	Non-ExPEC
ESC_AB9236AA	Environment		Ecuador	Escherichia coli	CP054236	12468	adk(1385)	fumC(7)	gyrB(5)	icd(1)	mdh(1171)	purA(18)	recA(2)	Non-ExPEC
ESC_AB9237AA	Environment		Ecuador	Escherichia coli	CP022686	449	adk(18)	fumC(22)	gyrB(94)	icd(6)	mdh(5)	purA(5)	recA(4)	ExPEC
ESC_AB9238AA	Environment		Ecuador	Escherichia coli	CP054236	744	adk(10)	fumC(11)	gyrB(135)	icd(8)	mdh(8)	purA(8)	recA(2)	Non-ExPEC
ESC_AB9239AA	Environment		Ecuador	Escherichia coli	CP054236	226	adk(10)	fumC(27)	gyrB(5)	icd(8)	mdh(8)	purA(7)	recA(2)	Non-ExPEC
ESC_AB9240AA	Environment		Ecuador	Escherichia coli	CP054236	744	adk(10)	fumC(11)	gyrB(135)	icd(8)	mdh(8)	purA(8)	recA(2)	Non-ExPEC
ESC_AB9241AA	Environment		Ecuador	Escherichia coli	AL391753	23	adk(6)	fumC(4)	gyrB(12)	icd(1)	mdh(20)	purA(13)	recA(7)	ExPEC
ESC_AB9242AA	Environment		Ecuador	Escherichia coli	CP022686	449	adk(18)	fumC(22)	gyrB(94)	icd(6)	mdh(5)	purA(5)	recA(4)	ExPEC
ESC_AB9243AA	Environment		Ecuador	Escherichia coli	AL391753	162	adk(9)	fumC(65)	gyrB(5)	icd(1)	mdh(9)	purA(13)	recA(6)	ExPEC
ESC_AB9244AA	Environment		Ecuador	Escherichia coli	CP054236	2847	adk(6)	fumC(266)	gyrB(83)	icd(24)	mdh(1)	purA(1)	recA(2)	Non-ExPEC
ESC_AB9246AA	Environment		Ecuador	Escherichia coli	CP054236	2847	adk(6)	fumC(266)	gyrB(83)	icd(24)	mdh(1)	purA(1)	recA(2)	Non-ExPEC
ESC_AB9247AA	Environment		Ecuador	Escherichia coli	CP022686	9693	adk(85)	fumC(88)	gyrB(78)	icd(29)	mdh(59)	purA(5)	recA(62)	Non-ExPEC
ESC_AB9250AA	Environment		Ecuador	Escherichia coli	CP022686	117	adk(20)	fumC(45)	gyrB(41)	icd(43)	mdh(5)	purA(32)	recA(2)	ExPEC
ESC_AB9251AA	Environment		Ecuador	Escherichia coli	CP054236	10	adk(10)	fumC(11)	gyrB(4)	icd(8)	mdh(8)	purA(8)	recA(2)	Non-ExPEC
ESC_AB9252AA	Environment		Ecuador	Escherichia coli	CP022686	117	adk(20)	fumC(45)	gyrB(41)	icd(43)	mdh(5)	purA(32)	recA(2)	ExPEC
ESC_AB9253AA	Environment		Ecuador	Escherichia coli	CP022686	354	adk(85)	fumC(88)	gyrB(78)	icd(29)	mdh(59)	purA(58)	recA(62)	Non-ExPEC
ESC_AB9254AA	Environment		Ecuador	Escherichia coli	CP022686	354	adk(85)	fumC(88)	gyrB(78)	icd(29)	mdh(59)	purA(58)	recA(62)	ExPEC
ESC_AB9255AA	Environment		Ecuador	Escherichia coli		38	adk(4)	fumC(26)	gyrB(2)	icd(25)	mdh(5)	purA(5)	recA(19)	ExPEC
ESC_AB9256AA	Environment		Ecuador	Escherichia coli	AY545598	155	adk(6)	fumC(4)	gyrB(14)	icd(16)	mdh(24)	purA(8)	recA(14)	Non-ExPEC
ESC_AB9257AA	Environment		Ecuador	Escherichia coli	CP022686	95	adk(37)	fumC(38)	gyrB(19)	icd(37)	mdh(17)	purA(11)	recA(26)	ExPEC
ESC_AB9258AA	Environment		Ecuador	Escherichia coli	CP022686	449	adk(18)	fumC(22)	gyrB(94)	icd(6)	mdh(5)	purA(5)	recA(4)	ExPEC
ESC_AB9259AA	Human		Ecuador	Escherichia coli	CP054236	10	adk(10)	fumC(11)	gyrB(4)	icd(8)	mdh(8)	purA(8)	recA(2)	Non-ExPEC
ESC_AB9260AA	Environment		Ecuador	Escherichia coli		131	adk(53)	fumC(40)	gyrB(47)	icd(13)	mdh(36)	purA(28)	recA(29)	ExPEC
ESC_AB9261AA	Environment		Ecuador	Escherichia coli	CP054236	12468	adk(1385)	fumC(7)	gyrB(5)	icd(1)	mdh(1171)	purA(18)	recA(2)	Non-ExPEC
ESC_AB9262AA	Environment		Ecuador	Escherichia coli	CP054236	10	adk(10)	fumC(11)	gyrB(4)	icd(8)	mdh(8)	purA(8)	recA(2)	Non-ExPEC
ESC_AB9263AA	Environment		Ecuador	Escherichia coli	CP054236	13557	adk(10)	fumC(7)	gyrB(4)	icd(8)	mdh(12)	purA(8)	recA(1061)	Non-ExPEC
ESC_AB9264AA	Environment		Ecuador	Escherichia coli		38	adk(4)	fumC(26)	gyrB(2)	icd(25)	mdh(5)	purA(5)	recA(19)	ExPEC
ESC_AB9265AA	Environment		Ecuador	Escherichia coli	CP054236	9547	adk(6)	fumC(11)	gyrB(4)	icd(8)	mdh(8)	purA(8)	recA(691)	Non-ExPEC
ESC_AB9267AA	Environment		Ecuador	Escherichia coli	CP022686	354	adk(85)	fumC(88)	gyrB(78)	icd(29)	mdh(59)	purA(58)	recA(62)	ExPEC
ESC_AB9268AA	Environment		Ecuador	Escherichia coli	CP054236	10	adk(10)	fumC(11)	gyrB(4)	icd(8)	mdh(8)	purA(8)	recA(2)	ExPEC
ESC_AB9269AA	Environment		Ecuador	Escherichia coli	CP022686	354	adk(85)	fumC(88)	gyrB(78)	icd(29)	mdh(59)	purA(58)	recA(62)	ExPEC
ESC_AB9270AA	Human		Ecuador	Escherichia coli	CP054236	10	adk(10)	fumC(11)	gyrB(4)	icd(8)	mdh(8)	purA(8)	recA(2)	Non-ExPEC
ESC_AB9271AA	Environment		Ecuador	Escherichia coli	CP022686	394	adk(21)	fumC(35)	gyrB(61)	icd(52)	mdh(5)	purA(5)	recA(4)	Non-ExPEC
ESC_AB9272AA	Environment		Ecuador	Escherichia coli	AL391753	602	adk(6)	fumC(19)	gyrB(33)	icd(26)	mdh(11)	purA(8)	recA(6)	Non-ExPEC
ESC_AB9273AA	Environment		Ecuador	Escherichia coli	AL391753	224	adk(6)	fumC(4)	gyrB(33)	icd(16)	mdh(11)	purA(8)	recA(6)	Non-ExPEC
ESC_AB9274AA	Environment		Ecuador	Escherichia coli	CP022686	449	adk(18)	fumC(22)	gyrB(94)	icd(6)	mdh(5)	purA(5)	recA(4)	ExPEC
ESC_AB9275AA	Environment		Ecuador	Escherichia coli	CP022686	131	adk(53)	fumC(40)	gyrB(47)	icd(13)	mdh(36)	purA(28)	recA(29)	ExPEC
ESC_AB9276AA	Environment		Ecuador	Escherichia coli	AL391753	156	adk(6)	fumC(29)	gyrB(32)	icd(16)	mdh(11)	purA(8)	recA(44)	ExPEC
ESC_AB9277AA	Environment		Ecuador	Escherichia coli	CP054236	165	adk(10)	fumC(27)	gyrB(5)	icd(10)	mdh(12)	purA(8)	recA(2)	Non-ExPEC
ESC_AB9278AA	Environment		Ecuador	Escherichia coli	CP054236	206	adk(6)	fumC(7)	gyrB(5)	icd(1)	mdh(8)	purA(18)	recA(2)	Non-ExPEC
ESC_AB9279AA	Environment		Ecuador	Escherichia coli	AL391753	156	adk(6)	fumC(29)	gyrB(32)	icd(16)	mdh(11)	purA(8)	recA(44)	Non-ExPEC
ESC_AB9280AA	Environment		Ecuador	Escherichia coli	CP054236	12468	adk(1385)	fumC(7)	gyrB(5)	icd(1)	mdh(1171)	purA(18)	recA(2)	Non-ExPEC
ESC_AB9281AA	Environment		Ecuador	Escherichia coli	CP054236	10	adk(10)	fumC(11)	gyrB(4)	icd(8)	mdh(8)	purA(8)	recA(2)	Non-ExPEC
ESC_AB9282AA	Environment		Ecuador	Escherichia coli	CP022686	449	adk(18)	fumC(22)	gyrB(94)	icd(6)	mdh(5)	purA(5)	recA(4)	ExPEC
ESC_AB9283AA	Animal		Ecuador	Escherichia coli	AY545598	155	adk(6)	fumC(4)	gyrB(14)	icd(16)	mdh(24)	purA(8)	recA(14)	Non-ExPEC
ESC_AB9284AA	Environment		Ecuador	Escherichia coli	CP069646	88	adk(6)	fumC(4)	gyrB(12)	icd(1)	mdh(20)	purA(12)	recA(7)	Non-ExPEC
ESC_AB9285AA	Environment		Ecuador	Escherichia coli	AL391753	156	adk(6)	fumC(29)	gyrB(32)	icd(16)	mdh(11)	purA(8)	recA(44)	ExPEC
ESC_AB9286AA	Environment		Ecuador	Escherichia coli	CP022686	69	adk(21)	fumC(35)	gyrB(27)	icd(6)	mdh(5)	purA(5)	recA(4)	ExPEC
ESC_AB9287AA	Environment		Ecuador	Escherichia coli	CP022686	69	adk(21)	fumC(35)	gyrB(27)	icd(6)	mdh(5)	purA(5)	recA(4)	Non-ExPEC
ESC_AB9288AA	Environment		Ecuador	Escherichia coli	CP054236	10	adk(10)	fumC(11)	gyrB(4)	icd(8)	mdh(8)	purA(8)	recA(2)	Non-ExPEC
ESC_AB9289AA	Environment		Ecuador	Escherichia coli	CP054236	744	adk(10)	fumC(11)	gyrB(135)	icd(8)	mdh(8)	purA(8)	recA(2)	Non-ExPEC
ESC_AB9290AA	Environment		Ecuador	Escherichia coli	CP054236	10	adk(10)	fumC(11)	gyrB(4)	icd(8)	mdh(8)	purA(8)	recA(2)	Non-ExPEC
ESC_AB9291AA	Environment		Ecuador	Escherichia coli	AL391753	224	adk(6)	fumC(4)	gyrB(33)	icd(16)	mdh(11)	purA(8)	recA(6)	Non-ExPEC
ESC_AB9292AA	Environment		Ecuador	Escherichia coli	CP022686	394	adk(21)	fumC(35)	gyrB(61)	icd(52)	mdh(5)	purA(5)	recA(4)	Non-ExPEC
ESC_AB9293AA	Environment		Ecuador	Escherichia coli	CP069646	212	adk(6)	fumC(29)	gyrB(4)	icd(18)	mdh(11)	purA(8)	recA(6)	Non-ExPEC
ESC_AB9294AA	Animal		Ecuador	Escherichia coli	AL391753	155	adk(6)	fumC(4)	gyrB(14)	icd(16)	mdh(24)	purA(8)	recA(14)	Non-ExPEC
ESC_AB9295AA	Environment		Ecuador	Escherichia coli	CP022686	648	adk(92)	fumC(4)	gyrB(87)	icd(96)	mdh(70)	purA(58)	recA(2)	ExPEC
ESC_AB9296AA	Environment		Ecuador	Escherichia coli	CP054236	215	adk(10)	fumC(11)	gyrB(4)	icd(8)	mdh(8)	purA(18)	recA(2)	Non-ExPEC
ESC_AB9297AA	Environment		Ecuador	Escherichia coli	CP022686	457	adk(101)	fumC(88)	gyrB(97)	icd(108)	mdh(26)	purA(79)	recA(2)	Non-ExPEC
ESC_AB9298AA	Environment		Ecuador	Escherichia coli	AL391753	1720	adk(9)	fumC(270)	gyrB(33)	icd(131)	mdh(24)	purA(8)	recA(7)	Non-ExPEC
ESC_AB9299AA	Environment		Ecuador	Escherichia coli	CP069646	540	adk(6)	fumC(7)	gyrB(57)	icd(1)	mdh(8)	purA(8)	recA(2)	Non-ExPEC
ESC_AB9300AA	Environment		Ecuador	Escherichia coli	CP022686	11351	adk(35)	fumC(160)	gyrB(390)	icd(212)	mdh(5)	purA(138)	recA(4)	Non-ExPEC
ESC_AB9301AA	Environment		Ecuador	Escherichia coli	CP054236	57	adk(6)	fumC(31)	gyrB(5)	icd(28)	mdh(1)	purA(1)	recA(2)	ExPEC
ESC_AB9302AA	Environment		Ecuador	Escherichia coli	UGFM01000001	155	adk(6)	fumC(4)	gyrB(14)	icd(16)	mdh(24)	purA(8)	recA(14)	Non-ExPEC
ESC_AB9303AA	Environment		Ecuador	Escherichia coli	CP022686	13596	adk(34)	fumC(36)	gyrB(39)	icd(1689)	mdh(67)	purA(16)	recA(4)	Non-ExPEC
ESC_AB9304AA	Environment		Ecuador	Escherichia coli	CP022686	131	adk(53)	fumC(40)	gyrB(47)	icd(13)	mdh(36)	purA(28)	recA(29)	ExPEC
ESC_AB9305AA	Animal		Ecuador	Escherichia coli	AL391753	155	adk(6)	fumC(4)	gyrB(14)	icd(16)	mdh(24)	purA(8)	recA(14)	Non-ExPEC
ESC_AB9306AA	Animal		Ecuador	Escherichia coli	CP054236	2485	adk(6)	fumC(4)	gyrB(159)	icd(140)	mdh(112)	purA(1)	recA(17)	Non-ExPEC
ESC_AB9307AA	Animal		Ecuador	Escherichia coli	CP022686	117	adk(20)	fumC(45)	gyrB(41)	icd(43)	mdh(5)	purA(32)	recA(2)	Non-ExPEC
ESC_AB9308AA	Animal		Ecuador	Escherichia coli	CP054236	1011	adk(6)	fumC(4)	gyrB(159)	icd(44)	mdh(112)	purA(1)	recA(17)	Non-ExPEC
ESC_AB9309AA	Animal		Ecuador	Escherichia coli	CP022686	491	adk(13)	fumC(39)	gyrB(19)	icd(36)	mdh(30)	purA(14)	recA(82)	Non-ExPEC
ESC_AB9310AA	Animal		Ecuador	Escherichia coli	CP054236	10	adk(10)	fumC(11)	gyrB(4)	icd(8)	mdh(8)	purA(8)	recA(2)	Non-ExPEC
ESC_AB9311AA	Human		Ecuador	Escherichia coli	AL391753	2973	adk(6)	fumC(95)	gyrB(158)	icd(56)	mdh(11)	purA(8)	recA(41)	Non-ExPEC
ESC_AB9312AA	Human		Ecuador	Escherichia coli	CP022686	1722	adk(101)	fumC(4)	gyrB(97)	icd(29)	mdh(70)	purA(158)	recA(2)	Non-ExPEC
ESC_AB9313AA	Human		Ecuador	Escherichia coli	CP054236	10	adk(10)	fumC(11)	gyrB(4)	icd(8)	mdh(8)	purA(8)	recA(2)	Non-ExPEC
ESC_AB9314AA	Human		Ecuador	Escherichia coli	AL391753	23	adk(6)	fumC(4)	gyrB(12)	icd(1)	mdh(20)	purA(13)	recA(7)	Non-ExPEC
ESC_AB9315AA	Human		Ecuador	Escherichia coli	CP069646	155	adk(6)	fumC(4)	gyrB(14)	icd(16)	mdh(24)	purA(8)	recA(14)	Non-ExPEC
ESC_AB9316AA	Human		Ecuador	Escherichia coli	CP054236	11894	adk(10)	fumC(1788)	gyrB(4)	icd(8)	mdh(8)	purA(2)	recA(2)	Non-ExPEC
ESC_AB9317AA	Human		Ecuador	Escherichia coli		131	adk(53)	fumC(40)	gyrB(47)	icd(13)	mdh(36)	purA(28)	recA(29)	ExPEC
ESC_AB9318AA	Animal		Ecuador	Escherichia coli	CP022686	-	adk(20)	fumC(45)	gyrB(1308?)	icd(43)	mdh(5)	purA(32)	recA(2)	Non-ExPEC
ESC_AB9319AA	Human		Ecuador	Escherichia coli	CP054236	57	adk(6)	fumC(31)	gyrB(5)	icd(28)	mdh(1)	purA(1)	recA(2)	ExPEC
ESC_AB9320AA	Human		Ecuador	Escherichia coli	AL391753	7285	adk(6)	fumC(4)	gyrB(14)	icd(788)	mdh(20)	purA(62)	recA(7)	ExPEC
ESC_AB9321AA	Human		Ecuador	Escherichia coli	AL391753	453	adk(99)	fumC(6)	gyrB(33)	icd(33)	mdh(24)	purA(8)	recA(7)	ExPEC
ESC_AB9322AA	Animal		Ecuador	Escherichia coli	CP069646	224	adk(6)	fumC(4)	gyrB(33)	icd(16)	mdh(11)	purA(8)	recA(6)	Non-ExPEC
ESC_AB9323AA	Human		Ecuador	Escherichia coli	AL391753	10596	adk(8)	fumC(11)	gyrB(1)	icd(8)	mdh(8)	purA(8)	recA(6)	Non-ExPEC
ESC_AB9324AA	Animal		Ecuador	Escherichia coli	CP022686	1158	adk(18)	fumC(3)	gyrB(17)	icd(6)	mdh(5)	purA(5)	recA(4)	ExPEC
ESC_AB9325AA	Animal		Ecuador	Escherichia coli	AL391753	23	adk(6)	fumC(4)	gyrB(12)	icd(1)	mdh(20)	purA(13)	recA(7)	Non-ExPEC
ESC_AB9326AA	Animal		Ecuador	Escherichia coli	CP069646	155	adk(6)	fumC(4)	gyrB(14)	icd(16)	mdh(24)	purA(8)	recA(14)	Non-ExPEC
ESC_AB9327AA	Animal		Ecuador	Escherichia coli	CP054236	8843	adk(10)	fumC(27)	gyrB(5)	icd(10)	mdh(12)	purA(7)	recA(2)	Non-ExPEC
ESC_AB9328AA	Animal		Ecuador	Escherichia coli	CP054236	371	adk(6)	fumC(31)	gyrB(83)	icd(28)	mdh(1)	purA(1)	recA(67)	Non-ExPEC
ESC_AB9329AA	Animal		Ecuador	Escherichia coli	CP022686	117	adk(20)	fumC(45)	gyrB(41)	icd(43)	mdh(5)	purA(32)	recA(2)	Non-ExPEC
ESC_AB9330AA	Animal		Ecuador	Escherichia coli	CP022686	2197	adk(10)	fumC(11)	gyrB(4)	icd(8)	mdh(8)	purA(219)	recA(174)	Non-ExPEC
ESC_AB9331AA	Animal		Ecuador	Escherichia coli	CP022686	13595	adk(1)	fumC(2127)	gyrB(22)	icd(6)	mdh(130)	purA(566)	recA(181)	Non-ExPEC
ESC_AB9332AA	Human		Ecuador	Escherichia coli	CP022686	394	adk(21)	fumC(35)	gyrB(61)	icd(52)	mdh(5)	purA(5)	recA(4)	Non-ExPEC
ESC_AB9333AA	Human		Ecuador	Escherichia coli	CP022686	3057	adk(290)	fumC(54)	gyrB(55)	icd(324)	mdh(35)	purA(40)	recA(223)	Non-ExPEC
ESC_AB9334AA	Human		Ecuador	Escherichia coli	CP022686	770	adk(52)	fumC(116)	gyrB(55)	icd(101)	mdh(113)	purA(40)	recA(38)	ExPEC
ESC_AB9335AA	Human		Ecuador	Escherichia coli	CP022686	354	adk(85)	fumC(88)	gyrB(78)	icd(29)	mdh(59)	purA(58)	recA(62)	ExPEC
ESC_AB9336AA	Human		Ecuador	Escherichia coli	CP069646	616	adk(6)	fumC(4)	gyrB(12)	icd(16)	mdh(24)	purA(8)	recA(14)	Non-ExPEC
ESC_AB9337AA	Animal		Ecuador	Escherichia coli	CP054236	12468	adk(1385)	fumC(7)	gyrB(5)	icd(1)	mdh(1171)	purA(18)	recA(2)	Non-ExPEC
ESC_AB9340AA	Environment		Ecuador	Escherichia coli	CP054236	4204	adk(24)	fumC(11)	gyrB(4)	icd(8)	mdh(8)	purA(8)	recA(73)	ExPEC
ESC_AB9341AA	Animal		Ecuador	Escherichia coli	CP054236	2847	adk(6)	fumC(266)	gyrB(83)	icd(24)	mdh(1)	purA(1)	recA(2)	Non-ExPEC
ESC_AB9342AA	Environment		Ecuador	Escherichia coli	CP022686	973	adk(154)	fumC(187)	gyrB(22)	icd(52)	mdh(130)	purA(129)	recA(4)	ExPEC
ESC_AB9343AA	Environment		Ecuador	Escherichia coli	CP022686	973	adk(154)	fumC(187)	gyrB(22)	icd(52)	mdh(130)	purA(129)	recA(4)	ExPEC
ESC_AB9349AA	Environment		Ecuador	Escherichia coli	CP054236	10	adk(10)	fumC(11)	gyrB(4)	icd(8)	mdh(8)	purA(8)	recA(2)	Non-ExPEC
ESC_AB9350AA	Environment		Ecuador	Escherichia coli	CP054236	-	adk(1578?)	fumC(11)	gyrB(4)	icd(8)	mdh(8)	purA(8)	recA(2)	Non-ExPEC
ESC_AB9351AA	Environment		Ecuador	Escherichia coli	CP054236	10	adk(10)	fumC(11)	gyrB(4)	icd(8)	mdh(8)	purA(8)	recA(2)	Non-ExPEC
ESC_AB9352AA	Animal		Ecuador	Escherichia coli	CP054236	371	adk(6)	fumC(31)	gyrB(83)	icd(28)	mdh(1)	purA(1)	recA(67)	Non-ExPEC
ESC_AB9353AA	Human		Ecuador	Escherichia coli	CP022686	349	adk(34)	fumC(36)	gyrB(39)	icd(87)	mdh(67)	purA(16)	recA(4)	ExPEC
ESC_AB9356AA	Environment		Ecuador	Escherichia coli	CP054236	5044	adk(57)	fumC(11)	gyrB(4)	icd(109)	mdh(7)	purA(8)	recA(2)	Non-ExPEC
ESC_AB9357AA	Environment		Ecuador	Escherichia coli	CP054236	5044	adk(57)	fumC(11)	gyrB(4)	icd(109)	mdh(7)	purA(8)	recA(2)	Non-ExPEC
ESC_AB9358AA	Environment		Ecuador	Escherichia coli	CP054236	5044	adk(57)	fumC(11)	gyrB(4)	icd(109)	mdh(7)	purA(8)	recA(2)	Non-ExPEC
ESC_AB9359AA	Environment		Ecuador	Escherichia coli	CP054236	5044	adk(57)	fumC(11)	gyrB(4)	icd(109)	mdh(7)	purA(8)	recA(2)	Non-ExPEC
ESC_AB9364AA	Animal		Ecuador	Escherichia coli	CP054236	371	adk(6)	fumC(31)	gyrB(83)	icd(28)	mdh(1)	purA(1)	recA(67)	Non-ExPEC
ESC_AB9365AA	Environment		Ecuador	Escherichia coli	AL391753	847	adk(6)	fumC(6)	gyrB(5)	icd(26)	mdh(9)	purA(13)	recA(98)	ExPEC
ESC_AB9366AA	Environment		Ecuador	Escherichia coli	AL391753	224	adk(6)	fumC(4)	gyrB(33)	icd(16)	mdh(11)	purA(8)	recA(6)	ExPEC
ESC_AB9367AA	Environment		Ecuador	Escherichia coli	AL391753	224	adk(6)	fumC(4)	gyrB(33)	icd(16)	mdh(11)	purA(8)	recA(6)	ExPEC
ESC_AB9368AA	Environment		Ecuador	Escherichia coli	AL391753	224	adk(6)	fumC(4)	gyrB(33)	icd(16)	mdh(11)	purA(8)	recA(6)	ExPEC
ESC_AB9371AA	Environment		Ecuador	Escherichia coli	CP054236	12468	adk(1385)	fumC(7)	gyrB(5)	icd(1)	mdh(1171)	purA(18)	recA(2)	Non-ExPEC
ESC_AB9372AA	Environment		Ecuador	Escherichia coli	WP_053271808	540	adk(6)	fumC(7)	gyrB(57)	icd(1)	mdh(8)	purA(8)	recA(2)	Non-ExPEC
ESC_AB9373AA	Environment		Ecuador	Escherichia coli		10	adk(10)	fumC(11)	gyrB(4)	icd(8)	mdh(8)	purA(8)	recA(2)	Non-ExPEC
ESC_AB9376AA	Animal		Ecuador	Escherichia coli	AL391753	423	adk(6)	fumC(4)	gyrB(33)	icd(1)	mdh(20)	purA(12)	recA(7)	Non-ExPEC
ESC_AB9377AA	Environment		Ecuador	Escherichia coli	CP054236	10	adk(10)	fumC(11)	gyrB(4)	icd(8)	mdh(8)	purA(8)	recA(2)	Non-ExPEC
ESC_AB9378AA	Environment		Ecuador	Escherichia coli	CP022686	394	adk(21)	fumC(35)	gyrB(61)	icd(52)	mdh(5)	purA(5)	recA(4)	Non-ExPEC
ESC_AB9385AA	Environment		Ecuador	Escherichia coli	AL391753	423	adk(6)	fumC(4)	gyrB(33)	icd(1)	mdh(20)	purA(12)	recA(7)	Non-ExPEC
ESC_AB9386AA	Environment		Ecuador	Escherichia coli	CP054236	10865	adk(6)	fumC(11)	gyrB(4)	icd(92)	mdh(7)	purA(18)	recA(6)	ExPEC
ESC_AB9387AA	Human		Ecuador	Escherichia coli	AL391753	423	adk(6)	fumC(4)	gyrB(33)	icd(1)	mdh(20)	purA(12)	recA(7)	Non-ExPEC
ESC_AB9388AA	Environment		Ecuador	Escherichia coli	CP022686	117	adk(20)	fumC(45)	gyrB(41)	icd(43)	mdh(5)	purA(32)	recA(2)	ExPEC
ESC_AB9389AA	Environment		Ecuador	Escherichia coli	CP022686	349	adk(34)	fumC(36)	gyrB(39)	icd(87)	mdh(67)	purA(16)	recA(4)	ExPEC
ESC_AB9390AA	Environment		Ecuador	Escherichia coli	AL391753	-	adk(6)	fumC(2137?)	gyrB(4)	icd(16)	mdh(329)	purA(8)	recA(381)	Non-ExPEC
ESC_AB9391AA	Environment		Ecuador	Escherichia coli	CP054236	2847	adk(6)	fumC(266)	gyrB(83)	icd(24)	mdh(1)	purA(1)	recA(2)	Non-ExPEC
ESC_AB9392AA	Environment		Ecuador	Escherichia coli		38	adk(4)	fumC(26)	gyrB(2)	icd(25)	mdh(5)	purA(5)	recA(19)	ExPEC
ESC_AB9394AA	Environment		Ecuador	Escherichia coli	CP022686	354	adk(85)	fumC(88)	gyrB(78)	icd(29)	mdh(59)	purA(58)	recA(62)	ExPEC
ESC_AB9397AA	Environment		Ecuador	Escherichia coli	AL391753	155	adk(6)	fumC(4)	gyrB(14)	icd(16)	mdh(24)	purA(8)	recA(14)	Non-ExPEC
ESC_AB9398AA	Human		Ecuador	Escherichia coli	CP054236	10865	adk(6)	fumC(11)	gyrB(4)	icd(92)	mdh(7)	purA(18)	recA(6)	ExPEC
ESC_AB9401AA	Environment		Ecuador	Escherichia coli	AL391753	90	adk(6)	fumC(4)	gyrB(12)	icd(1)	mdh(20)	purA(8)	recA(7)	Non-ExPEC
ESC_AB9402AA	Human		Ecuador	Escherichia coli	CP054236	752	adk(10)	fumC(11)	gyrB(4)	icd(8)	mdh(8)	purA(8)	recA(49)	Non-ExPEC
ESC_AB9403AA	Animal		Ecuador	Escherichia coli	CP022686	429	adk(97)	fumC(40)	gyrB(93)	icd(13)	mdh(23)	purA(28)	recA(66)	ExPEC
ESC_AB9404AA	Animal		Ecuador	Escherichia coli	CP054236	1251	adk(6)	fumC(27)	gyrB(4)	icd(10)	mdh(8)	purA(8)	recA(6)	Non-ExPEC
ESC_AB9405AA	Environment		Ecuador	Escherichia coli	CP022686	961	adk(13)	fumC(13)	gyrB(9)	icd(13)	mdh(16)	purA(126)	recA(9)	ExPEC
ESC_AB9406AA	Animal		Ecuador	Escherichia coli	CP022686	354	adk(85)	fumC(88)	gyrB(78)	icd(29)	mdh(59)	purA(58)	recA(62)	ExPEC
ESC_AB9407AA	Animal		Ecuador	Escherichia coli	AY545598	155	adk(6)	fumC(4)	gyrB(14)	icd(16)	mdh(24)	purA(8)	recA(14)	Non-ExPEC
ESC_AB9408AA	Animal		Ecuador	Escherichia coli	CP022686	12	adk(13)	fumC(13)	gyrB(9)	icd(13)	mdh(16)	purA(10)	recA(9)	ExPEC
ESC_AB9409AA	Animal		Ecuador	Escherichia coli	CP022686	93	adk(6)	fumC(11)	gyrB(4)	icd(10)	mdh(7)	purA(8)	recA(6)	ExPEC
ESC_AB9410AA	Human		Ecuador	Escherichia coli	AL391753	3549	adk(214)	fumC(30)	gyrB(5)	icd(16)	mdh(9)	purA(8)	recA(7)	Non-ExPEC
ESC_AB9411AA	Human		Ecuador	Escherichia coli	CP069646	683	adk(6)	fumC(4)	gyrB(127)	icd(16)	mdh(24)	purA(8)	recA(6)	Non-ExPEC
ESC_AB9412AA	Human		Ecuador	Escherichia coli		752	adk(10)	fumC(11)	gyrB(4)	icd(8)	mdh(8)	purA(8)	recA(49)	Non-ExPEC
ESC_AB9413AA	Human		Ecuador	Escherichia coli	AL391753	345	adk(6)	fumC(4)	gyrB(14)	icd(1)	mdh(20)	purA(62)	recA(7)	Non-ExPEC
ESC_AB9414AA	Human		Ecuador	Escherichia coli	CP022686	354	adk(85)	fumC(88)	gyrB(78)	icd(29)	mdh(59)	purA(58)	recA(62)	Non-ExPEC
ESC_AB9415AA	Human		Ecuador	Escherichia coli	CP022686	13533	adk(17)	fumC(231)	gyrB(167)	icd(198)	mdh(7)	purA(214)	recA(321)	Non-ExPEC
ESC_AB9416AA	Environment		Ecuador	Escherichia coli	CP022686	354	adk(85)	fumC(88)	gyrB(78)	icd(29)	mdh(59)	purA(58)	recA(62)	Non-ExPEC
ESC_AB9417AA	Human		Ecuador	Escherichia coli	CP022686	117	adk(20)	fumC(45)	gyrB(41)	icd(43)	mdh(5)	purA(32)	recA(2)	ExPEC
ESC_AB9419AA	Animal		Ecuador	Escherichia coli	CP054236	10	adk(10)	fumC(11)	gyrB(4)	icd(8)	mdh(8)	purA(8)	recA(2)	Non-ExPEC
ESC_AB9420AA	Human		Ecuador	Escherichia coli		38	adk(4)	fumC(26)	gyrB(2)	icd(25)	mdh(5)	purA(5)	recA(19)	Non-ExPEC
ESC_AB9421AA	Human		Ecuador	Escherichia coli	CP054236	1695	adk(10)	fumC(11)	gyrB(4)	icd(1)	mdh(8)	purA(18)	recA(2)	Non-ExPEC
ESC_AB9422AA	Human		Ecuador	Escherichia coli	CP069646	56	adk(6)	fumC(4)	gyrB(4)	icd(18)	mdh(24)	purA(5)	recA(14)	Non-ExPEC
ESC_AB9423AA	Human		Ecuador	Escherichia coli	CP022686	449	adk(18)	fumC(22)	gyrB(94)	icd(6)	mdh(5)	purA(5)	recA(4)	ExPEC
ESC_AB9425AA	Human		Ecuador	Escherichia coli	AL391753	616	adk(6)	fumC(4)	gyrB(12)	icd(16)	mdh(24)	purA(8)	recA(14)	ExPEC
ESC_AB9426AA	Human		Ecuador	Escherichia coli	AL391753	13532	adk(627)	fumC(2117)	gyrB(583)	icd(18)	mdh(1299)	purA(239)	recA(7)	Non-ExPEC
ESC_AB9427AA	Animal		Ecuador	Escherichia coli	FJ664752	388	adk(6)	fumC(4)	gyrB(12)	icd(18)	mdh(24)	purA(7)	recA(6)	Non-ExPEC
ESC_AB9428AA	Environment		Ecuador	Escherichia coli	CP000468	117	adk(20)	fumC(45)	gyrB(41)	icd(43)	mdh(5)	purA(32)	recA(2)	Non-ExPEC
ESC_AB9429AA	Animal		Ecuador	Escherichia coli	CP054236	48	adk(6)	fumC(11)	gyrB(4)	icd(8)	mdh(8)	purA(8)	recA(2)	Non-ExPEC
ESC_AB9431AA	Human		Ecuador	Escherichia coli		38	adk(4)	fumC(26)	gyrB(2)	icd(25)	mdh(5)	purA(5)	recA(19)	ExPEC
ESC_AB9432AA	Human		Ecuador	Escherichia coli	AL391753	1844	adk(6)	fumC(29)	gyrB(33)	icd(16)	mdh(11)	purA(7)	recA(2)	Non-ExPEC
ESC_AB9435AA	Human		Ecuador	Escherichia coli	CP054236	57	adk(6)	fumC(31)	gyrB(5)	icd(28)	mdh(1)	purA(1)	recA(2)	ExPEC
ESC_AB9436AA	Human		Ecuador	Escherichia coli	CP069646	12682	adk(1)	fumC(4)	gyrB(44)	icd(9)	mdh(542)	purA(35)	recA(7)	Non-ExPEC
ESC_AB9437AA	Animal		Ecuador	Escherichia coli	CP022686	449	adk(18)	fumC(22)	gyrB(94)	icd(6)	mdh(5)	purA(5)	recA(4)	ExPEC
ESC_AB9438AA	Animal		Ecuador	Escherichia coli	CP054236	215	adk(10)	fumC(11)	gyrB(4)	icd(8)	mdh(8)	purA(18)	recA(2)	Non-ExPEC
ESC_AB9439AA	Human		Ecuador	Escherichia coli	CP054236	13531	adk(295)	fumC(403)	gyrB(46)	icd(333)	mdh(260)	purA(40)	recA(38)	Non-ExPEC
ESC_AB9440AA	Environment		Ecuador	Escherichia coli	AL391753	224	adk(6)	fumC(4)	gyrB(33)	icd(16)	mdh(11)	purA(8)	recA(6)	Non-ExPEC
ESC_AB9441AA	Human		Ecuador	Escherichia coli	UGFM01000001	155	adk(6)	fumC(4)	gyrB(14)	icd(16)	mdh(24)	purA(8)	recA(14)	Non-ExPEC
ESC_AB9442AA	Human		Ecuador	Escherichia coli	CP022686	449	adk(18)	fumC(22)	gyrB(94)	icd(6)	mdh(5)	purA(5)	recA(4)	ExPEC
ESC_AB9443AA	Human		Ecuador	Escherichia coli	CP022686	449	adk(18)	fumC(22)	gyrB(94)	icd(6)	mdh(5)	purA(5)	recA(4)	ExPEC
ESC_AB9444AA	Animal		Ecuador	Escherichia coli	AL391753	162	adk(9)	fumC(65)	gyrB(5)	icd(1)	mdh(9)	purA(13)	recA(6)	ExPEC
ESC_AB9445AA	Animal		Ecuador	Escherichia coli	CP069646	1196	adk(6)	fumC(6)	gyrB(33)	icd(26)	mdh(11)	purA(8)	recA(2)	Non-ExPEC
ESC_AB9446AA	Animal		Ecuador	Escherichia coli	CP022686	457	adk(101)	fumC(88)	gyrB(97)	icd(108)	mdh(26)	purA(79)	recA(2)	ExPEC
ESC_AB9447AA	Human		Ecuador	Escherichia coli	CP022686	354	adk(85)	fumC(88)	gyrB(78)	icd(29)	mdh(59)	purA(58)	recA(62)	ExPEC
ESC_AB9448AA	Human		Ecuador	Escherichia coli	UDBH01000052	155	adk(6)	fumC(4)	gyrB(14)	icd(16)	mdh(24)	purA(8)	recA(14)	Non-ExPEC
ESC_AB9449AA	Human		Ecuador	Escherichia coli	CP054236	6913	adk(10)	fumC(932)	gyrB(4)	icd(8)	mdh(8)	purA(8)	recA(2)	Non-ExPEC
ESC_AB9450AA	Human		Ecuador	Escherichia coli	CP069646	388	adk(6)	fumC(4)	gyrB(12)	icd(18)	mdh(24)	purA(7)	recA(6)	Non-ExPEC
ESC_AB9451AA	Environment		Ecuador	Escherichia coli	AL391753	162	adk(9)	fumC(65)	gyrB(5)	icd(1)	mdh(9)	purA(13)	recA(6)	ExPEC
ESC_AB9452AA	Animal		Ecuador	Escherichia coli	QMGM01000002	155	adk(6)	fumC(4)	gyrB(14)	icd(16)	mdh(24)	purA(8)	recA(14)	Non-ExPEC
ESC_AB9453AA	Animal		Ecuador	Escherichia coli	CP054236	2847	adk(6)	fumC(266)	gyrB(83)	icd(24)	mdh(1)	purA(1)	recA(2)	Non-ExPEC
ESC_AB9454AA	Animal		Ecuador	Escherichia coli	CP022686	354	adk(85)	fumC(88)	gyrB(78)	icd(29)	mdh(59)	purA(58)	recA(62)	ExPEC
ESC_AB9455AA	Animal		Ecuador	Escherichia coli	AL391753	453	adk(99)	fumC(6)	gyrB(33)	icd(33)	mdh(24)	purA(8)	recA(7)	Non-ExPEC
ESC_AB9456AA	Animal		Ecuador	Escherichia coli	CP022686	34	adk(10)	fumC(11)	gyrB(4)	icd(1)	mdh(8)	purA(8)	recA(2)	Non-ExPEC
ESC_AB9457AA	Animal		Ecuador	Escherichia coli	AL391753	397	adk(9)	fumC(4)	gyrB(5)	icd(10)	mdh(9)	purA(13)	recA(6)	ExPEC
ESC_AB9458AA	Human		Ecuador	Escherichia coli	CP069646	616	adk(6)	fumC(4)	gyrB(12)	icd(16)	mdh(24)	purA(8)	recA(14)	Non-ExPEC
ESC_AB9459AA	Animal		Ecuador	Escherichia coli	CP022686	13530	adk(4)	fumC(26)	gyrB(4)	icd(25)	mdh(5)	purA(31)	recA(19)	ExPEC
ESC_AB9460AA	Animal		Ecuador	Escherichia coli	AL391753	7285	adk(6)	fumC(4)	gyrB(14)	icd(788)	mdh(20)	purA(62)	recA(7)	ExPEC
ESC_AB9461AA	Animal		Ecuador	Escherichia coli	CP054236	226	adk(10)	fumC(27)	gyrB(5)	icd(8)	mdh(8)	purA(7)	recA(2)	Non-ExPEC
ESC_AB9462AA	Environment		Ecuador	Escherichia coli	CP054236	48	adk(6)	fumC(11)	gyrB(4)	icd(8)	mdh(8)	purA(8)	recA(2)	Non-ExPEC
ESC_AB9463AA	Human		Ecuador	Escherichia coli	CP022686	131	adk(53)	fumC(40)	gyrB(47)	icd(13)	mdh(36)	purA(28)	recA(29)	ExPEC
ESC_AB9464AA	Human		Ecuador	Escherichia coli	HM099897	795	adk(9)	fumC(23)	gyrB(33)	icd(18)	mdh(9)	purA(8)	recA(6)	Non-ExPEC
ESC_AB9465AA	Animal		Ecuador	Escherichia coli	CP054236	2847	adk(6)	fumC(266)	gyrB(83)	icd(24)	mdh(1)	purA(1)	recA(2)	Non-ExPEC
ESC_AB9466AA	Environment		Ecuador	Escherichia coli	QMGM01000002	6316	adk(6)	fumC(579)	gyrB(3)	icd(16)	mdh(11)	purA(8)	recA(6)	Non-ExPEC
ESC_AB9467AA	Environment		Ecuador	Escherichia coli	CP022686	117	adk(20)	fumC(45)	gyrB(41)	icd(43)	mdh(5)	purA(32)	recA(2)	ExPEC
ESC_AB9468AA	Environment		Ecuador	Escherichia coli	CP022686	2197	adk(10)	fumC(11)	gyrB(4)	icd(8)	mdh(8)	purA(219)	recA(174)	Non-ExPEC
ESC_AB9469AA	Environment		Ecuador	Escherichia coli	CP022686	2914	adk(34)	fumC(36)	gyrB(207)	icd(87)	mdh(67)	purA(16)	recA(4)	Non-ExPEC
ESC_AB9470AA	Environment		Ecuador	Escherichia coli	AL391753	6707	adk(8)	fumC(7)	gyrB(4)	icd(1)	mdh(558)	purA(18)	recA(6)	Non-ExPEC
ESC_AB9471AA	Environment		Ecuador	Escherichia coli	CP022686	93	adk(6)	fumC(11)	gyrB(4)	icd(10)	mdh(7)	purA(8)	recA(6)	ExPEC
ESC_AB9472AA	Environment		Ecuador	Escherichia coli	HM099897	29	adk(6)	fumC(4)	gyrB(12)	icd(16)	mdh(9)	purA(7)	recA(7)	Non-ExPEC
ESC_AB9473AA	Environment		Ecuador	Escherichia coli		38	adk(4)	fumC(26)	gyrB(2)	icd(25)	mdh(5)	purA(5)	recA(19)	Non-ExPEC
ESC_AB9474AA	Environment		Ecuador	Escherichia coli	CP069646	5229	adk(43)	fumC(41)	gyrB(15)	icd(18)	mdh(11)	purA(7)	recA(44)	Non-ExPEC
ESC_AB9475AA	Environment		Ecuador	Escherichia coli	CP022686	1722	adk(101)	fumC(4)	gyrB(97)	icd(29)	mdh(70)	purA(158)	recA(2)	Non-ExPEC
ESC_AB9476AA	Environment		Ecuador	Escherichia coli	CP022686	13529	adk(53)	fumC(40)	gyrB(47)	icd(13)	mdh(1298)	purA(28)	recA(29)	ExPEC
ESC_AB9477AA	Environment		Ecuador	Escherichia coli	CP054236	752	adk(10)	fumC(11)	gyrB(4)	icd(8)	mdh(8)	purA(8)	recA(49)	Non-ExPEC
ESC_AB9478AA	Environment		Ecuador	Escherichia coli	AL391753	155	adk(6)	fumC(4)	gyrB(14)	icd(16)	mdh(24)	purA(8)	recA(14)	Non-ExPEC
ESC_AB9479AA	Human		Ecuador	Escherichia coli	CP054236	167	adk(10)	fumC(11)	gyrB(4)	icd(8)	mdh(8)	purA(13)	recA(2)	Non-ExPEC
ESC_AB9480AA	Human		Ecuador	Escherichia coli	CP054236	10865	adk(6)	fumC(11)	gyrB(4)	icd(92)	mdh(7)	purA(18)	recA(6)	ExPEC
ESC_AB9481AA	Environment		Ecuador	Escherichia coli	FJ664752	388	adk(6)	fumC(4)	gyrB(12)	icd(18)	mdh(24)	purA(7)	recA(6)	Non-ExPEC
ESC_AB9482AA	Environment		Ecuador	Escherichia coli	CP069646	388	adk(6)	fumC(4)	gyrB(12)	icd(18)	mdh(24)	purA(7)	recA(6)	Non-ExPEC
ESC_AB9483AA	Environment		Ecuador	Escherichia coli	AL391753	155	adk(6)	fumC(4)	gyrB(14)	icd(16)	mdh(24)	purA(8)	recA(14)	Non-ExPEC
ESC_AB9484AA	Environment		Ecuador	Escherichia coli	QMGM01000002	453	adk(99)	fumC(6)	gyrB(33)	icd(33)	mdh(24)	purA(8)	recA(7)	Non-ExPEC
ESC_AB9485AA	Environment		Ecuador	Escherichia coli	AL391753	297	adk(6)	fumC(65)	gyrB(32)	icd(26)	mdh(9)	purA(8)	recA(2)	Non-ExPEC
ESC_AB9486AA	Environment		Ecuador	Escherichia coli	CP054236	371	adk(6)	fumC(31)	gyrB(83)	icd(28)	mdh(1)	purA(1)	recA(67)	Non-ExPEC
ESC_AB9487AA	Environment		Ecuador	Escherichia coli	AL391753	3549	adk(214)	fumC(30)	gyrB(5)	icd(16)	mdh(9)	purA(8)	recA(7)	Non-ExPEC
ESC_AB9488AA	Environment		Ecuador	Escherichia coli	CP054236	1695	adk(10)	fumC(11)	gyrB(4)	icd(1)	mdh(8)	purA(18)	recA(2)	Non-ExPEC
ESC_AB9489AA	Environment		Ecuador	Escherichia coli	AL391753	410	adk(6)	fumC(4)	gyrB(12)	icd(1)	mdh(20)	purA(18)	recA(7)	ExPEC
ESC_AB9490AA	Environment		Ecuador	Escherichia coli	CP054236	10	adk(10)	fumC(11)	gyrB(4)	icd(8)	mdh(8)	purA(8)	recA(2)	Non-ExPEC
ESC_AB9491AA	Human		Ecuador	Escherichia coli	CP054236	167	adk(10)	fumC(11)	gyrB(4)	icd(8)	mdh(8)	purA(13)	recA(2)	Non-ExPEC
ESC_AB9492AA	Environment		Ecuador	Escherichia coli	WP_053271808	2629	adk(64)	fumC(11)	gyrB(1)	icd(1)	mdh(8)	purA(18)	recA(20)	Non-ExPEC
ESC_AB9493AA	Environment		Ecuador	Escherichia coli		131	adk(53)	fumC(40)	gyrB(47)	icd(13)	mdh(36)	purA(28)	recA(29)	ExPEC
ESC_AB9494AA	Environment		Ecuador	Escherichia coli	CP022686	394	adk(21)	fumC(35)	gyrB(61)	icd(52)	mdh(5)	purA(5)	recA(4)	Non-ExPEC
ESC_AB9495AA	Environment		Ecuador	Escherichia coli	AY545598	155	adk(6)	fumC(4)	gyrB(14)	icd(16)	mdh(24)	purA(8)	recA(14)	Non-ExPEC
ESC_AB9496AA	Environment		Ecuador	Escherichia coli	CP022686	38	adk(4)	fumC(26)	gyrB(2)	icd(25)	mdh(5)	purA(5)	recA(19)	ExPEC
ESC_AB9497AA	Environment		Ecuador	Escherichia coli	CP022686	449	adk(18)	fumC(22)	gyrB(94)	icd(6)	mdh(5)	purA(5)	recA(4)	ExPEC
ESC_AB9498AA	Environment		Ecuador	Escherichia coli	CP069646	155	adk(6)	fumC(4)	gyrB(14)	icd(16)	mdh(24)	purA(8)	recA(14)	Non-ExPEC
ESC_AB9499AA	Environment		Ecuador	Escherichia coli	CP022686	349	adk(34)	fumC(36)	gyrB(39)	icd(87)	mdh(67)	purA(16)	recA(4)	ExPEC
ESC_AB9500AA	Environment		Ecuador	Escherichia coli	CP022686	484	adk(6)	fumC(11)	gyrB(4)	icd(10)	mdh(7)	purA(84)	recA(6)	Non-ExPEC
ESC_AB9501AA	Environment		Ecuador	Escherichia coli	CP054236	2847	adk(6)	fumC(266)	gyrB(83)	icd(24)	mdh(1)	purA(1)	recA(2)	Non-ExPEC
ESC_AB9502AA	Environment		Ecuador	Escherichia coli	CP054236	2847	adk(6)	fumC(266)	gyrB(83)	icd(24)	mdh(1)	purA(1)	recA(2)	Non-ExPEC
ESC_AB9503AA	Environment		Ecuador	Escherichia coli	CP054236	1011	adk(6)	fumC(4)	gyrB(159)	icd(44)	mdh(112)	purA(1)	recA(17)	Non-ExPEC
ESC_AB9504AA	Human		Ecuador	Escherichia coli	CP054236	10	adk(10)	fumC(11)	gyrB(4)	icd(8)	mdh(8)	purA(8)	recA(2)	Non-ExPEC
ESC_AB9505AA	Environment		Ecuador	Escherichia coli	CP054236	12468	adk(1385)	fumC(7)	gyrB(5)	icd(1)	mdh(1171)	purA(18)	recA(2)	ExPEC
ESC_AB9506AA	Environment		Ecuador	Escherichia coli	CP022686	131	adk(53)	fumC(40)	gyrB(47)	icd(13)	mdh(36)	purA(28)	recA(29)	ExPEC
ESC_AB9507AA	Environment		Ecuador	Escherichia coli	CP069646	101	adk(43)	fumC(41)	gyrB(15)	icd(18)	mdh(11)	purA(7)	recA(6)	Non-ExPEC
ESC_AB9508AA	Environment		Ecuador	Escherichia coli	CP022686	973	adk(154)	fumC(187)	gyrB(22)	icd(52)	mdh(130)	purA(129)	recA(4)	Non-ExPEC
ESC_AB9509AA	Environment		Ecuador	Escherichia coli	CP022686	349	adk(34)	fumC(36)	gyrB(39)	icd(87)	mdh(67)	purA(16)	recA(4)	Non-ExPEC
ESC_AB9510AA	Environment		Ecuador	Escherichia coli	CP022686	93	adk(6)	fumC(11)	gyrB(4)	icd(10)	mdh(7)	purA(8)	recA(6)	ExPEC
ESC_AB9511AA	Environment		Ecuador	Escherichia coli	CP054236	10	adk(10)	fumC(11)	gyrB(4)	icd(8)	mdh(8)	purA(8)	recA(2)	Non-ExPEC
ESC_AB9512AA	Environment		Ecuador	Escherichia coli	CP022686	449	adk(18)	fumC(22)	gyrB(94)	icd(6)	mdh(5)	purA(5)	recA(4)	ExPEC
ESC_AB9513AA	Environment		Ecuador	Escherichia coli	CP022686	624	adk(92)	fumC(4)	gyrB(87)	icd(96)	mdh(70)	purA(58)	recA(91)	ExPEC
ESC_AB9514AA	Environment		Ecuador	Escherichia coli	CP022686	1485	adk(92)	fumC(231)	gyrB(87)	icd(96)	mdh(70)	purA(58)	recA(2)	ExPEC
ESC_AB9515AA	Human		Ecuador	Escherichia coli	CP054236	10	adk(10)	fumC(11)	gyrB(4)	icd(8)	mdh(8)	purA(8)	recA(2)	Non-ExPEC
ESC_AB9516AA	Environment		Ecuador	Escherichia coli	CP069646	609	adk(8)	fumC(7)	gyrB(1)	icd(8)	mdh(8)	purA(7)	recA(6)	Non-ExPEC
ESC_AB9517AA	Environment		Ecuador	Escherichia coli	CP022686	1158	adk(18)	fumC(3)	gyrB(17)	icd(6)	mdh(5)	purA(5)	recA(4)	ExPEC
ESC_AB9518AA	Environment		Ecuador	Escherichia coli	CP054236	744	adk(10)	fumC(11)	gyrB(135)	icd(8)	mdh(8)	purA(8)	recA(2)	Non-ExPEC
ESC_AB9519AA	Environment		Ecuador	Escherichia coli	CP022686	131	adk(53)	fumC(40)	gyrB(47)	icd(13)	mdh(36)	purA(28)	recA(29)	ExPEC
ESC_AB9520AA	Environment		Ecuador	Escherichia coli	KP198616	90	adk(6)	fumC(4)	gyrB(12)	icd(1)	mdh(20)	purA(8)	recA(7)	Non-ExPEC
ESC_AB9521AA	Environment		Ecuador	Escherichia coli	CP054236	13528	adk(10)	fumC(2116)	gyrB(4)	icd(8)	mdh(12)	purA(8)	recA(2)	Non-ExPEC
ESC_AB9522AA	Environment		Ecuador	Escherichia coli	CP022686	349	adk(34)	fumC(36)	gyrB(39)	icd(87)	mdh(67)	purA(16)	recA(4)	Non-ExPEC
ESC_AB9523AA	Environment		Ecuador	Escherichia coli	CP054236	13527	adk(10)	fumC(11)	gyrB(4)	icd(1275)	mdh(8)	purA(8)	recA(2)	Non-ExPEC
ESC_AB9524AA	Environment		Ecuador	Escherichia coli	CP022686	2309	adk(271)	fumC(26)	gyrB(39)	icd(25)	mdh(5)	purA(31)	recA(19)	ExPEC
ESC_AB9525AA	Environment		Ecuador	Escherichia coli	LT985284	1196	adk(6)	fumC(6)	gyrB(33)	icd(26)	mdh(11)	purA(8)	recA(2)	Non-ExPEC
ESC_AB9526AA	Animal		Ecuador	Escherichia coli	CP022686	449	adk(18)	fumC(22)	gyrB(94)	icd(6)	mdh(5)	purA(5)	recA(4)	ExPEC
ESC_AB9527AA	Environment		Ecuador	Escherichia coli	CP069646	101	adk(43)	fumC(41)	gyrB(15)	icd(18)	mdh(11)	purA(7)	recA(6)	Non-ExPEC
ESC_AB9528AA	Environment		Ecuador	Escherichia coli	CP022686	1193	adk(14)	fumC(14)	gyrB(10)	icd(200)	mdh(17)	purA(7)	recA(10)	ExPEC
ESC_AB9529AA	Animal		Ecuador	Escherichia coli	CP054236	226	adk(10)	fumC(27)	gyrB(5)	icd(8)	mdh(8)	purA(7)	recA(2)	Non-ExPEC
ESC_AB9530AA	Animal		Ecuador	Escherichia coli	CP054236	219	adk(58)	fumC(53)	gyrB(53)	icd(58)	mdh(24)	purA(1)	recA(42)	Non-ExPEC
ESC_AB9531AA	Animal		Ecuador	Escherichia coli	CP022686	2705	adk(10)	fumC(11)	gyrB(4)	icd(10)	mdh(7)	purA(8)	recA(2)	Non-ExPEC
ESC_AB9532AA	Human		Ecuador	Escherichia coli	CP054236	7255	adk(127)	fumC(228)	gyrB(26)	icd(12)	mdh(159)	purA(153)	recA(2)	Non-ExPEC
ESC_AB9533AA	Human		Ecuador	Escherichia coli	CP022686	5041	adk(21)	fumC(35)	gyrB(423)	icd(52)	mdh(5)	purA(5)	recA(4)	Non-ExPEC
ESC_AB9534AA	Human		Ecuador	Escherichia coli	CP054236	10	adk(10)	fumC(11)	gyrB(4)	icd(8)	mdh(8)	purA(8)	recA(2)	Non-ExPEC
ESC_AB9535AA	Human		Ecuador	Escherichia coli	AL391753	23	adk(6)	fumC(4)	gyrB(12)	icd(1)	mdh(20)	purA(13)	recA(7)	Non-ExPEC
ESC_AB9536AA	Environment		Ecuador	Escherichia coli	CP022686	117	adk(20)	fumC(45)	gyrB(41)	icd(43)	mdh(5)	purA(32)	recA(2)	Non-ExPEC
ESC_AB9537AA	Human		Ecuador	Escherichia coli	CP022686	394	adk(21)	fumC(35)	gyrB(61)	icd(52)	mdh(5)	purA(5)	recA(4)	Non-ExPEC
ESC_AB9538AA	Animal		Ecuador	Escherichia coli	CP054236	2847	adk(6)	fumC(266)	gyrB(83)	icd(24)	mdh(1)	purA(1)	recA(2)	Non-ExPEC
ESC_AB9539AA	Animal		Ecuador	Escherichia coli	CYDV01000045	101	adk(43)	fumC(41)	gyrB(15)	icd(18)	mdh(11)	purA(7)	recA(6)	Non-ExPEC
ESC_AB9540AA	Human		Ecuador	Escherichia coli	AL391753	6388	adk(43)	fumC(41)	gyrB(15)	icd(90)	mdh(11)	purA(8)	recA(457)	ExPEC
ESC_AB9541AA	Animal		Ecuador	Escherichia coli	CP054236	219	adk(58)	fumC(53)	gyrB(53)	icd(58)	mdh(24)	purA(1)	recA(42)	Non-ExPEC
ESC_AB9542AA	Human		Ecuador	Escherichia coli	CP022686	11895	adk(21)	fumC(35)	gyrB(61)	icd(52)	mdh(1102)	purA(5)	recA(4)	Non-ExPEC
ESC_AB9543AA	Animal		Ecuador	Escherichia coli	CP054236	542	adk(112)	fumC(11)	gyrB(5)	icd(12)	mdh(8)	purA(8)	recA(86)	Non-ExPEC
ESC_AB9544AA	Human		Ecuador	Escherichia coli	CP069646	155	adk(6)	fumC(4)	gyrB(14)	icd(16)	mdh(24)	purA(8)	recA(14)	Non-ExPEC
ESC_AB9545AA	Human		Ecuador	Escherichia coli	AL391753	1196	adk(6)	fumC(6)	gyrB(33)	icd(26)	mdh(11)	purA(8)	recA(2)	Non-ExPEC
ESC_AB9546AA	Animal		Ecuador	Escherichia coli	CP054236	10	adk(10)	fumC(11)	gyrB(4)	icd(8)	mdh(8)	purA(8)	recA(2)	Non-ExPEC
ESC_AB9547AA	Environment		Ecuador	Escherichia coli	WP_053271808	409	adk(10)	fumC(11)	gyrB(1)	icd(1)	mdh(71)	purA(8)	recA(6)	Non-ExPEC
ESC_AB9548AA	Animal		Ecuador	Escherichia coli	CP054236	2207	adk(10)	fumC(174)	gyrB(4)	icd(8)	mdh(8)	purA(222)	recA(2)	Non-ExPEC
ESC_AB9549AA	Animal		Ecuador	Escherichia coli	CP054236	7255	adk(127)	fumC(228)	gyrB(26)	icd(12)	mdh(159)	purA(153)	recA(2)	Non-ExPEC
ESC_AB9550AA	Animal		Ecuador	Escherichia coli	CP022686	115	adk(4)	fumC(26)	gyrB(39)	icd(25)	mdh(5)	purA(31)	recA(19)	ExPEC
ESC_AB9551AA	Animal		Ecuador	Escherichia coli	UDBH01000052	192	adk(63)	fumC(30)	gyrB(15)	icd(18)	mdh(43)	purA(8)	recA(7)	Non-ExPEC
ESC_AB9552AA	Animal		Ecuador	Escherichia coli	AL391753	155	adk(6)	fumC(4)	gyrB(14)	icd(16)	mdh(24)	purA(8)	recA(14)	Non-ExPEC
ESC_AB9553AA	Animal		Ecuador	Escherichia coli	UDBH01000052	162	adk(9)	fumC(65)	gyrB(5)	icd(1)	mdh(9)	purA(13)	recA(6)	ExPEC
ESC_AB9554AA	Animal		Ecuador	Escherichia coli	CP022686	117	adk(20)	fumC(45)	gyrB(41)	icd(43)	mdh(5)	purA(32)	recA(2)	ExPEC
ESC_AB9555AA	Human		Ecuador	Escherichia coli	CP022686	68	adk(33)	fumC(26)	gyrB(2)	icd(31)	mdh(5)	purA(16)	recA(19)	ExPEC
ESC_AB9556AA	Environment		Ecuador	Escherichia coli	AL391753	7285	adk(6)	fumC(4)	gyrB(14)	icd(788)	mdh(20)	purA(62)	recA(7)	Non-ExPEC
ESC_AB9557AA	Environment		Ecuador	Escherichia coli		131	adk(53)	fumC(40)	gyrB(47)	icd(13)	mdh(36)	purA(28)	recA(29)	ExPEC
ESC_AB9558AA	Environment		Ecuador	Escherichia coli	CP054236	165	adk(10)	fumC(27)	gyrB(5)	icd(10)	mdh(12)	purA(8)	recA(2)	Non-ExPEC
ESC_AB9559AA	Human		Ecuador	Escherichia coli	CP022686	117	adk(20)	fumC(45)	gyrB(41)	icd(43)	mdh(5)	purA(32)	recA(2)	ExPEC
ESC_AB9561AA	Environment		Ecuador	Escherichia coli	CP054236	10	adk(10)	fumC(11)	gyrB(4)	icd(8)	mdh(8)	purA(8)	recA(2)	Non-ExPEC
ESC_AB9562AA	Environment		Ecuador	Escherichia coli	CP022686	1684	adk(10)	fumC(11)	gyrB(5)	icd(10)	mdh(7)	purA(8)	recA(2)	Non-ExPEC
ESC_AB9563AA	Environment		Ecuador	Escherichia coli		69	adk(21)	fumC(35)	gyrB(27)	icd(6)	mdh(5)	purA(5)	recA(4)	ExPEC
ESC_AB9564AA	Environment		Ecuador	Escherichia coli		131	adk(53)	fumC(40)	gyrB(47)	icd(13)	mdh(36)	purA(28)	recA(29)	ExPEC
ESC_AB9565AA	Environment		Ecuador	Escherichia coli	CP022686	354	adk(85)	fumC(88)	gyrB(78)	icd(29)	mdh(59)	purA(58)	recA(62)	ExPEC
ESC_AB9566AA	Environment		Ecuador	Escherichia coli	CP054236	9578	adk(939)	fumC(11)	gyrB(4)	icd(8)	mdh(8)	purA(8)	recA(2)	Non-ExPEC
ESC_AB9567AA	Environment		Ecuador	Escherichia coli		38	adk(4)	fumC(26)	gyrB(2)	icd(25)	mdh(5)	purA(5)	recA(19)	ExPEC
ESC_AB9568AA	Environment		Ecuador	Escherichia coli	CP022686	1485	adk(92)	fumC(231)	gyrB(87)	icd(96)	mdh(70)	purA(58)	recA(2)	ExPEC
ESC_AB9569AA	Environment		Ecuador	Escherichia coli	CP022686	484	adk(6)	fumC(11)	gyrB(4)	icd(10)	mdh(7)	purA(84)	recA(6)	Non-ExPEC
ESC_AB9570AA	Environment		Ecuador	Escherichia coli		38	adk(4)	fumC(26)	gyrB(2)	icd(25)	mdh(5)	purA(5)	recA(19)	ExPEC
ESC_AB9571AA	Environment		Ecuador	Escherichia coli		38	adk(4)	fumC(26)	gyrB(2)	icd(25)	mdh(5)	purA(5)	recA(19)	ExPEC
ESC_AB9572AA	Environment		Ecuador	Escherichia coli	CP054236	10	adk(10)	fumC(11)	gyrB(4)	icd(8)	mdh(8)	purA(8)	recA(2)	Non-ExPEC
ESC_AB9573AA	Environment		Ecuador	Escherichia coli	CP054236	1585	adk(10)	fumC(11)	gyrB(4)	icd(8)	mdh(8)	purA(1)	recA(2)	Non-ExPEC
ESC_AB9574AA	Environment		Ecuador	Escherichia coli		752	adk(10)	fumC(11)	gyrB(4)	icd(8)	mdh(8)	purA(8)	recA(49)	Non-ExPEC
ESC_AB9575AA	Environment		Ecuador	Escherichia coli		69	adk(21)	fumC(35)	gyrB(27)	icd(6)	mdh(5)	purA(5)	recA(4)	ExPEC
ESC_AB9576AA	Environment		Ecuador	Escherichia coli	CP069646	155	adk(6)	fumC(4)	gyrB(14)	icd(16)	mdh(24)	purA(8)	recA(14)	Non-ExPEC
ESC_AB9577AA	Environment		Ecuador	Escherichia coli	CP054236	10	adk(10)	fumC(11)	gyrB(4)	icd(8)	mdh(8)	purA(8)	recA(2)	ExPEC
ESC_AB9578AA	Environment		Ecuador	Escherichia coli	CP022686	484	adk(6)	fumC(11)	gyrB(4)	icd(10)	mdh(7)	purA(84)	recA(6)	Non-ExPEC
ESC_AB9579AA	Environment		Ecuador	Escherichia coli	AL391753	156	adk(6)	fumC(29)	gyrB(32)	icd(16)	mdh(11)	purA(8)	recA(44)	Non-ExPEC
ESC_AB9580AA	Environment		Ecuador	Escherichia coli	CP022686	131	adk(53)	fumC(40)	gyrB(47)	icd(13)	mdh(36)	purA(28)	recA(29)	ExPEC
ESC_AB9581AA	Environment		Ecuador	Escherichia coli	AL391753	162	adk(9)	fumC(65)	gyrB(5)	icd(1)	mdh(9)	purA(13)	recA(6)	ExPEC
ESC_AB9582AA	Environment		Ecuador	Escherichia coli	CP069646	10	adk(10)	fumC(11)	gyrB(4)	icd(8)	mdh(8)	purA(8)	recA(2)	Non-ExPEC
ESC_AB9583AA	Environment		Ecuador	Escherichia coli	CP022686	131	adk(53)	fumC(40)	gyrB(47)	icd(13)	mdh(36)	purA(28)	recA(29)	ExPEC
ESC_AB9585AA	Environment		Ecuador	Escherichia coli	CP022686	457	adk(101)	fumC(88)	gyrB(97)	icd(108)	mdh(26)	purA(79)	recA(2)	Non-ExPEC
ESC_AB9586AA	Environment		Ecuador	Escherichia coli	CP022686	394	adk(21)	fumC(35)	gyrB(61)	icd(52)	mdh(5)	purA(5)	recA(4)	ExPEC
ESC_AB9587AA	Environment		Ecuador	Escherichia coli	CP054236	13535	adk(6)	fumC(27)	gyrB(4)	icd(1678)	mdh(8)	purA(8)	recA(6)	Non-ExPEC
ESC_AB9588AA	Environment		Ecuador	Escherichia coli		38	adk(4)	fumC(26)	gyrB(2)	icd(25)	mdh(5)	purA(5)	recA(19)	ExPEC
ESC_AB9589AA	Environment		Ecuador	Escherichia coli	AL391753	155	adk(6)	fumC(4)	gyrB(14)	icd(16)	mdh(24)	purA(8)	recA(14)	Non-ExPEC
ESC_AB9590AA	Environment		Ecuador	Escherichia coli	AL391753	155	adk(6)	fumC(4)	gyrB(14)	icd(16)	mdh(24)	purA(8)	recA(14)	Non-ExPEC
ESC_AB9591AA	Environment		Ecuador	Escherichia coli	AL391753	847	adk(6)	fumC(6)	gyrB(5)	icd(26)	mdh(9)	purA(13)	recA(98)	Non-ExPEC
ESC_AB9592AA	Environment		Ecuador	Escherichia coli	CP069646	23	adk(6)	fumC(4)	gyrB(12)	icd(1)	mdh(20)	purA(13)	recA(7)	Non-ExPEC
ESC_AB9593AA	Environment		Ecuador	Escherichia coli	CP022686	117	adk(20)	fumC(45)	gyrB(41)	icd(43)	mdh(5)	purA(32)	recA(2)	Non-ExPEC
ESC_AB9594AA	Environment		Ecuador	Escherichia coli	CP054236	12484	adk(10)	fumC(1897)	gyrB(4)	icd(8)	mdh(8)	purA(8)	recA(2)	Non-ExPEC
ESC_AB9595AA	Animal		Ecuador	Escherichia coli	CP022686	117	adk(20)	fumC(45)	gyrB(41)	icd(43)	mdh(5)	purA(32)	recA(2)	Non-ExPEC
ESC_AB9596AA	Environment		Ecuador	Escherichia coli	CP054236	7290	adk(10)	fumC(11)	gyrB(4)	icd(790)	mdh(8)	purA(8)	recA(2)	Non-ExPEC
ESC_AB9597AA	Environment		Ecuador	Escherichia coli	CP054236	10340	adk(1030)	fumC(11)	gyrB(4)	icd(8)	mdh(8)	purA(8)	recA(2)	Non-ExPEC
ESC_AB9598AA	Environment		Ecuador	Escherichia coli	CP054236	100	adk(10)	fumC(27)	gyrB(5)	icd(10)	mdh(12)	purA(9)	recA(2)	Non-ExPEC
ESC_AB9599AA	Environment		Ecuador	Escherichia coli	CP069646	453	adk(99)	fumC(6)	gyrB(33)	icd(33)	mdh(24)	purA(8)	recA(7)	Non-ExPEC
ESC_AB9600AA	Environment		Ecuador	Escherichia coli	CP054236	1775	adk(6)	fumC(31)	gyrB(5)	icd(28)	mdh(1)	purA(2)	recA(2)	ExPEC
ESC_AB9601AA	Environment		Ecuador	Escherichia coli	AL391753	1725	adk(6)	fumC(4)	gyrB(14)	icd(1)	mdh(20)	purA(8)	recA(7)	Non-ExPEC
ESC_AB9602AA	Environment		Ecuador	Escherichia coli	CP054236	10	adk(10)	fumC(11)	gyrB(4)	icd(8)	mdh(8)	purA(8)	recA(2)	Non-ExPEC
ESC_AB9603AA	Environment		Ecuador	Escherichia coli	CP054236	10	adk(10)	fumC(11)	gyrB(4)	icd(8)	mdh(8)	purA(8)	recA(2)	Non-ExPEC
ESC_AB9604AA	Environment		Ecuador	Escherichia coli	CP054236	-	adk(6)	fumC(31)	gyrB(5)	icd(28)	mdh(1)	purA(1168?)	recA(2)	Non-ExPEC
ESC_AB9605AA	Environment		Ecuador	Escherichia coli	CP054236	752	adk(10)	fumC(11)	gyrB(4)	icd(8)	mdh(8)	purA(8)	recA(49)	Non-ExPEC
ESC_AB9607AA	Environment		Ecuador	Escherichia coli	CP022686	354	adk(85)	fumC(88)	gyrB(78)	icd(29)	mdh(59)	purA(58)	recA(62)	Non-ExPEC
ESC_AB9608AA	Environment		Ecuador	Escherichia coli	CP054236	12484	adk(10)	fumC(1897)	gyrB(4)	icd(8)	mdh(8)	purA(8)	recA(2)	Non-ExPEC
ESC_AB9609AA	Environment		Ecuador	Escherichia coli	AL391753	155	adk(6)	fumC(4)	gyrB(14)	icd(16)	mdh(24)	purA(8)	recA(14)	Non-ExPEC
ESC_AB9610AA	Environment		Ecuador	Escherichia coli	CP022686	117	adk(20)	fumC(45)	gyrB(41)	icd(43)	mdh(5)	purA(32)	recA(2)	Non-ExPEC
ESC_AB9611AA	Environment		Ecuador	Escherichia coli	CP069646	124	adk(6)	fumC(19)	gyrB(3)	icd(18)	mdh(9)	purA(38)	recA(6)	Non-ExPEC
ESC_AB9612AA	Environment		Ecuador	Escherichia coli	CP054236	206	adk(6)	fumC(7)	gyrB(5)	icd(1)	mdh(8)	purA(18)	recA(2)	Non-ExPEC
ESC_AB9613AA	Environment		Ecuador	Escherichia coli	FJ664752	155	adk(6)	fumC(4)	gyrB(14)	icd(16)	mdh(24)	purA(8)	recA(14)	Non-ExPEC
ESC_AB9614AA	Environment		Ecuador	Escherichia coli	CP054236	617	adk(10)	fumC(11)	gyrB(4)	icd(8)	mdh(8)	purA(13)	recA(73)	Non-ExPEC
ESC_AB9616AA	Environment		Ecuador	Escherichia coli	CP054236	57	adk(6)	fumC(31)	gyrB(5)	icd(28)	mdh(1)	purA(1)	recA(2)	Non-ExPEC
ESC_AB9617AA	Animal		Ecuador	Escherichia coli	KP198616	4663	adk(6)	fumC(556)	gyrB(5)	icd(18)	mdh(11)	purA(8)	recA(6)	Non-ExPEC
ESC_AB9618AA	Environment		Ecuador	Escherichia coli	CP069646	155	adk(6)	fumC(4)	gyrB(14)	icd(16)	mdh(24)	purA(8)	recA(14)	Non-ExPEC
ESC_AB9619AA	Environment		Ecuador	Escherichia coli	CP069646	12485	adk(6)	fumC(1898)	gyrB(5)	icd(26)	mdh(24)	purA(8)	recA(6)	Non-ExPEC
ESC_AB9621AA	Environment		Ecuador	Escherichia coli	AL391753	224	adk(6)	fumC(4)	gyrB(33)	icd(16)	mdh(11)	purA(8)	recA(6)	ExPEC
ESC_AB9623AA	Environment		Ecuador	Escherichia coli	CP054236	12486	adk(24)	fumC(11)	gyrB(4)	icd(8)	mdh(8)	purA(7)	recA(73)	ExPEC
ESC_AB9625AA	Environment		Ecuador	Escherichia coli	AL391753	-	adk(~99)	fumC(6)	gyrB(33)	icd(33)	mdh(329)	purA(8)	recA(7)	Non-ExPEC
ESC_AB9626AA	Environment		Ecuador	Escherichia coli	CP054236	10	adk(10)	fumC(11)	gyrB(4)	icd(8)	mdh(8)	purA(8)	recA(2)	Non-ExPEC
ESC_AB9627AA	Environment		Ecuador	Escherichia coli	AL391753	453	adk(99)	fumC(6)	gyrB(33)	icd(33)	mdh(24)	purA(8)	recA(7)	Non-ExPEC
ESC_AB9628AA	Environment		Ecuador	Escherichia coli	CP069646	453	adk(99)	fumC(6)	gyrB(33)	icd(33)	mdh(24)	purA(8)	recA(7)	Non-ExPEC
ESC_AB9630AA	Animal		Ecuador	Escherichia coli	AL391753	423	adk(6)	fumC(4)	gyrB(33)	icd(1)	mdh(20)	purA(12)	recA(7)	Non-ExPEC
ESC_AB9631AA	Environment		Ecuador	Escherichia coli	CP054236	10	adk(10)	fumC(11)	gyrB(4)	icd(8)	mdh(8)	purA(8)	recA(2)	Non-ExPEC
ESC_AB9632AA	Environment		Ecuador	Escherichia coli	AL391753	58	adk(6)	fumC(4)	gyrB(4)	icd(16)	mdh(24)	purA(8)	recA(14)	Non-ExPEC
ESC_AB9634AA	Environment		Ecuador	Escherichia coli	CP022686	9962	adk(130)	fumC(67)	gyrB(41)	icd(22)	mdh(7)	purA(50)	recA(45)	Non-ExPEC
ESC_AB9635AA	Environment		Ecuador	Escherichia coli	CP022686	69	adk(21)	fumC(35)	gyrB(27)	icd(6)	mdh(5)	purA(5)	recA(4)	ExPEC
ESC_AB9636AA	Environment		Ecuador	Escherichia coli	AL391753	224	adk(6)	fumC(4)	gyrB(33)	icd(16)	mdh(11)	purA(8)	recA(6)	Non-ExPEC
ESC_AB9637AA	Environment		Ecuador	Escherichia coli	CP054236	3944	adk(10)	fumC(11)	gyrB(4)	icd(8)	mdh(179)	purA(8)	recA(2)	Non-ExPEC
ESC_AB9638AA	Environment		Ecuador	Escherichia coli	CP069646	155	adk(6)	fumC(4)	gyrB(14)	icd(16)	mdh(24)	purA(8)	recA(14)	Non-ExPEC
ESC_AB9639AA	Environment		Ecuador	Escherichia coli	AL391753	224	adk(6)	fumC(4)	gyrB(33)	icd(16)	mdh(11)	purA(8)	recA(6)	Non-ExPEC
ESC_AB9640AA	Environment		Ecuador	Escherichia coli	CP054236	-	adk(1554?)	fumC(11)	gyrB(1209)	icd(8)	mdh(8)	purA(1167?)	recA(2)	Non-ExPEC
ESC_AB9641AA	Animal		Ecuador	Escherichia coli	AL391753	423	adk(6)	fumC(4)	gyrB(33)	icd(1)	mdh(20)	purA(12)	recA(7)	Non-ExPEC
ESC_AB9642AA	Environment		Ecuador	Escherichia coli	AL391753	2973	adk(6)	fumC(95)	gyrB(158)	icd(56)	mdh(11)	purA(8)	recA(41)	Non-ExPEC
ESC_AB9643AA	Environment		Ecuador	Escherichia coli	CP069646	155	adk(6)	fumC(4)	gyrB(14)	icd(16)	mdh(24)	purA(8)	recA(14)	Non-ExPEC
ESC_AB9644AA	Environment		Ecuador	Escherichia coli	CP054236	205	adk(6)	fumC(23)	gyrB(15)	icd(16)	mdh(9)	purA(8)	recA(7)	Non-ExPEC
ESC_AB9645AA	Environment		Ecuador	Escherichia coli	Z32523	205	adk(6)	fumC(23)	gyrB(15)	icd(16)	mdh(9)	purA(8)	recA(7)	Non-ExPEC
ESC_AB9646AA	Environment		Ecuador	Escherichia coli	CP054236	9580	adk(6)	fumC(1360)	gyrB(5)	icd(1)	mdh(8)	purA(18)	recA(2)	Non-ExPEC
ESC_AB9647AA	Environment		Ecuador	Escherichia coli	WP_053271808	540	adk(6)	fumC(7)	gyrB(57)	icd(1)	mdh(8)	purA(8)	recA(2)	Non-ExPEC
ESC_AB9648AA	Environment		Ecuador	Escherichia coli		38	adk(4)	fumC(26)	gyrB(2)	icd(25)	mdh(5)	purA(5)	recA(19)	ExPEC
ESC_AB9649AA	Environment		Ecuador	Escherichia coli	CP069646	1706	adk(6)	fumC(29)	gyrB(12)	icd(16)	mdh(11)	purA(8)	recA(6)	Non-ExPEC
ESC_AB9650AA	Environment		Ecuador	Escherichia coli	AL391753	522	adk(10)	fumC(23)	gyrB(109)	icd(8)	mdh(8)	purA(8)	recA(2)	Non-ExPEC
ESC_AB9651AA	Environment		Ecuador	Escherichia coli	CP022686	131	adk(53)	fumC(40)	gyrB(47)	icd(13)	mdh(36)	purA(28)	recA(29)	Non-ExPEC
ESC_AB9652AA	Animal		Ecuador	Escherichia coli	AL391753	423	adk(6)	fumC(4)	gyrB(33)	icd(1)	mdh(20)	purA(12)	recA(7)	Non-ExPEC
ESC_AB9654AA	Environment		Ecuador	Escherichia coli	CP022686	6027	adk(54)	fumC(22)	gyrB(211)	icd(342)	mdh(40)	purA(5)	recA(4)	Non-ExPEC
ESC_AB9655AA	Environment		Ecuador	Escherichia coli	WP_053271808	540	adk(6)	fumC(7)	gyrB(57)	icd(1)	mdh(8)	purA(8)	recA(2)	Non-ExPEC
ESC_AB9656AA	Environment		Ecuador	Escherichia coli	WP_053271808	540	adk(6)	fumC(7)	gyrB(57)	icd(1)	mdh(8)	purA(8)	recA(2)	Non-ExPEC
ESC_AB9658AA	Environment		Ecuador	Escherichia coli	CP054236	48	adk(6)	fumC(11)	gyrB(4)	icd(8)	mdh(8)	purA(8)	recA(2)	Non-ExPEC
ESC_AB9660AA	Environment		Ecuador	Escherichia coli	AL391753	58	adk(6)	fumC(4)	gyrB(4)	icd(16)	mdh(24)	purA(8)	recA(14)	Non-ExPEC
ESC_AB9667AA	Environment		Ecuador	Escherichia coli	CP000468	117	adk(20)	fumC(45)	gyrB(41)	icd(43)	mdh(5)	purA(32)	recA(2)	Non-ExPEC
ESC_AB9668AA	Environment		Ecuador	Escherichia coli		38	adk(4)	fumC(26)	gyrB(2)	icd(25)	mdh(5)	purA(5)	recA(19)	ExPEC
ESC_AB9670AA	Environment		Ecuador	Escherichia coli	AL391753	453	adk(99)	fumC(6)	gyrB(33)	icd(33)	mdh(24)	purA(8)	recA(7)	ExPEC
ESC_AB9672AA	Environment		Ecuador	Escherichia coli		38	adk(4)	fumC(26)	gyrB(2)	icd(25)	mdh(5)	purA(5)	recA(19)	ExPEC
ESC_AB9674AA	Environment		Ecuador	Escherichia coli	CP054236	1286	adk(10)	fumC(174)	gyrB(4)	icd(8)	mdh(8)	purA(8)	recA(2)	Non-ExPEC
ESC_AB9675AA	Human		Ecuador	Escherichia coli	CP054236	10865	adk(6)	fumC(11)	gyrB(4)	icd(92)	mdh(7)	purA(18)	recA(6)	ExPEC
ESC_AB9676AA	Environment		Ecuador	Escherichia coli	CP054236	13534	adk(10)	fumC(11)	gyrB(4)	icd(8)	mdh(889)	purA(8)	recA(2)	Non-ExPEC
ESC_AB9678AA	Environment		Ecuador	Escherichia coli	AL391753	162	adk(9)	fumC(65)	gyrB(5)	icd(1)	mdh(9)	purA(13)	recA(6)	ExPEC
ESC_AB9679AA	Environment		Ecuador	Escherichia coli	CP022686	3107	adk(10)	fumC(11)	gyrB(5)	icd(8)	mdh(7)	purA(219)	recA(2)	Non-ExPEC
ESC_AB9681AA	Environment		Ecuador	Escherichia coli	CP054236	224	adk(6)	fumC(4)	gyrB(33)	icd(16)	mdh(11)	purA(8)	recA(6)	Non-ExPEC
ESC_AB9683AA	Environment		Ecuador	Escherichia coli		38	adk(4)	fumC(26)	gyrB(2)	icd(25)	mdh(5)	purA(5)	recA(19)	ExPEC
ESC_AB9686AA	Human		Ecuador	Escherichia coli	CP054236	10865	adk(6)	fumC(11)	gyrB(4)	icd(92)	mdh(7)	purA(18)	recA(6)	ExPEC
ESC_AB9687AA	Human		Ecuador	Escherichia coli	CP022686	349	adk(34)	fumC(36)	gyrB(39)	icd(87)	mdh(67)	purA(16)	recA(4)	ExPEC
ESC_AB9688AA	Human		Ecuador	Escherichia coli	CP022686	349	adk(34)	fumC(36)	gyrB(39)	icd(87)	mdh(67)	purA(16)	recA(4)	ExPEC
ESC_AB9747AA	Animal		Ecuador	Escherichia coli	CP054236	48	adk(6)	fumC(11)	gyrB(4)	icd(8)	mdh(8)	purA(8)	recA(2)	Non-ExPEC
ESC_AB9748AA	Animal		Ecuador	Escherichia coli	CP022686	354	adk(85)	fumC(88)	gyrB(78)	icd(29)	mdh(59)	purA(58)	recA(62)	ExPEC
ESC_AB9749AA	Animal		Ecuador	Escherichia coli	CP054236	4204	adk(24)	fumC(11)	gyrB(4)	icd(8)	mdh(8)	purA(8)	recA(73)	Non-ExPEC
ESC_AB9750AA	Human		Ecuador	Escherichia coli		117	adk(20)	fumC(45)	gyrB(41)	icd(43)	mdh(5)	purA(32)	recA(2)	ExPEC
ESC_AB9751AA	Human		Ecuador	Escherichia coli	CP022686	484	adk(6)	fumC(11)	gyrB(4)	icd(10)	mdh(7)	purA(84)	recA(6)	Non-ExPEC
ESC_AB9752AA	Animal		Ecuador	Escherichia coli	AL391753	155	adk(6)	fumC(4)	gyrB(14)	icd(16)	mdh(24)	purA(8)	recA(14)	Non-ExPEC
ESC_AB9753AA	Animal		Ecuador	Escherichia coli	QMGM01000002	3519	adk(6)	fumC(8)	gyrB(32)	icd(159)	mdh(9)	purA(23)	recA(7)	Non-ExPEC
ESC_AB9754AA	Animal		Ecuador	Escherichia coli	CP022686	2705	adk(10)	fumC(11)	gyrB(4)	icd(10)	mdh(7)	purA(8)	recA(2)	Non-ExPEC
ESC_AB9755AA	Animal		Ecuador	Escherichia coli	AL391753	677	adk(6)	fumC(95)	gyrB(15)	icd(18)	mdh(9)	purA(8)	recA(14)	Non-ExPEC
ESC_AB9756AA	Animal		Ecuador	Escherichia coli	CP054236	12484	adk(10)	fumC(1897)	gyrB(4)	icd(8)	mdh(8)	purA(8)	recA(2)	Non-ExPEC
ESC_AB9757AA	Animal		Ecuador	Escherichia coli	CP022686	68	adk(33)	fumC(26)	gyrB(2)	icd(31)	mdh(5)	purA(16)	recA(19)	ExPEC
ESC_AB9758AA	Human		Ecuador	Escherichia coli	CP022686	117	adk(20)	fumC(45)	gyrB(41)	icd(43)	mdh(5)	purA(32)	recA(2)	ExPEC
ESC_AB9759AA	Animal		Ecuador	Escherichia coli	CP054236	5542	adk(6)	fumC(11)	gyrB(4)	icd(8)	mdh(8)	purA(8)	recA(194)	Non-ExPEC
ESC_AB9760AA	Human		Ecuador	Escherichia coli	CP054236	10	adk(10)	fumC(11)	gyrB(4)	icd(8)	mdh(8)	purA(8)	recA(2)	Non-ExPEC
ESC_AB9761AA	Human		Ecuador	Escherichia coli	CP054236	7684	adk(6)	fumC(11)	gyrB(4)	icd(8)	mdh(8)	purA(8)	recA(557)	Non-ExPEC
ESC_AB9763AA	Human		Ecuador	Escherichia coli	AY545598	155	adk(6)	fumC(4)	gyrB(14)	icd(16)	mdh(24)	purA(8)	recA(14)	Non-ExPEC
ESC_AB9764AA	Animal		Ecuador	Escherichia coli	CP054236	1137	adk(10)	fumC(11)	gyrB(57)	icd(8)	mdh(8)	purA(8)	recA(2)	Non-ExPEC
ESC_AB9766AA	Animal		Ecuador	Escherichia coli	HQ114281	155	adk(6)	fumC(4)	gyrB(14)	icd(16)	mdh(24)	purA(8)	recA(14)	ExPEC
ESC_AB9767AA	Human		Ecuador	Escherichia coli	AL391753	1844	adk(6)	fumC(29)	gyrB(33)	icd(16)	mdh(11)	purA(7)	recA(2)	Non-ExPEC
ESC_AB9768AA	Animal		Ecuador	Escherichia coli	CP069646	1112	adk(10)	fumC(11)	gyrB(5)	icd(10)	mdh(8)	purA(1)	recA(2)	Non-ExPEC
ESC_AB9769AA	Animal		Ecuador	Escherichia coli	CP054236	10	adk(10)	fumC(11)	gyrB(4)	icd(8)	mdh(8)	purA(8)	recA(2)	ExPEC
ESC_AB9770AA	Animal		Ecuador	Escherichia coli	CP022686	4243	adk(79)	fumC(3)	gyrB(206)	icd(451)	mdh(5)	purA(16)	recA(182)	ExPEC
ESC_AB9771AA	Animal		Ecuador	Escherichia coli	CP022686	2705	adk(10)	fumC(11)	gyrB(4)	icd(10)	mdh(7)	purA(8)	recA(2)	Non-ExPEC
ESC_AB9772AA	Animal		Ecuador	Escherichia coli	UDBH01000052	155	adk(6)	fumC(4)	gyrB(14)	icd(16)	mdh(24)	purA(8)	recA(14)	ExPEC
ESC_AB9773AA	Human		Ecuador	Escherichia coli	CP069646	1494	adk(1)	fumC(4)	gyrB(44)	icd(9)	mdh(11)	purA(35)	recA(7)	Non-ExPEC
ESC_AB9774AA	Animal		Ecuador	Escherichia coli	GQ916596	58	adk(6)	fumC(4)	gyrB(4)	icd(16)	mdh(24)	purA(8)	recA(14)	Non-ExPEC
ESC_AB9775AA	Animal		Ecuador	Escherichia coli	CP054236	57	adk(6)	fumC(31)	gyrB(5)	icd(28)	mdh(1)	purA(1)	recA(2)	Non-ExPEC
ESC_AB9776AA	Human		Ecuador	Escherichia coli	CP022686	428	adk(96)	fumC(40)	gyrB(13)	icd(100)	mdh(23)	purA(28)	recA(66)	ExPEC
ESC_AB9777AA	Human		Ecuador	Escherichia coli	CP022686	484	adk(6)	fumC(11)	gyrB(4)	icd(10)	mdh(7)	purA(84)	recA(6)	Non-ExPEC
ESC_AB9778AA	Human		Ecuador	Escherichia coli	CP022686	484	adk(6)	fumC(11)	gyrB(4)	icd(10)	mdh(7)	purA(84)	recA(6)	Non-ExPEC
ESC_AB9779AA	Human		Ecuador	Escherichia coli		34	adk(10)	fumC(11)	gyrB(4)	icd(1)	mdh(8)	purA(8)	recA(2)	Non-ExPEC
ESC_AB9780AA	Human		Ecuador	Escherichia coli	CP054236	2485	adk(6)	fumC(4)	gyrB(159)	icd(140)	mdh(112)	purA(1)	recA(17)	Non-ExPEC
ESC_AB9781AA	Human		Ecuador	Escherichia coli	CP022686	354	adk(85)	fumC(88)	gyrB(78)	icd(29)	mdh(59)	purA(58)	recA(62)	Non-ExPEC
ESC_AB9782AA	Human		Ecuador	Escherichia coli	CP022686	2914	adk(34)	fumC(36)	gyrB(207)	icd(87)	mdh(67)	purA(16)	recA(4)	Non-ExPEC
ESC_AB9783AA	Human		Ecuador	Escherichia coli	GQ916596	58	adk(6)	fumC(4)	gyrB(4)	icd(16)	mdh(24)	purA(8)	recA(14)	ExPEC
ESC_AB9784AA	Human		Ecuador	Escherichia coli	CP054236	10	adk(10)	fumC(11)	gyrB(4)	icd(8)	mdh(8)	purA(8)	recA(2)	ExPEC
ESC_AB9785AA	Human		Ecuador	Escherichia coli	CP022686	93	adk(6)	fumC(11)	gyrB(4)	icd(10)	mdh(7)	purA(8)	recA(6)	ExPEC
ESC_AB9786AA	Human		Ecuador	Escherichia coli	CP054236	226	adk(10)	fumC(27)	gyrB(5)	icd(8)	mdh(8)	purA(7)	recA(2)	Non-ExPEC
ESC_AB9787AA	Animal		Ecuador	Escherichia coli	CP022686	354	adk(85)	fumC(88)	gyrB(78)	icd(29)	mdh(59)	purA(58)	recA(62)	ExPEC
ESC_AB9788AA	Animal		Ecuador	Escherichia coli	CP054236	2847	adk(6)	fumC(266)	gyrB(83)	icd(24)	mdh(1)	purA(1)	recA(2)	Non-ExPEC
ESC_AB9790AA	Animal		Ecuador	Escherichia coli	CP054236	10	adk(10)	fumC(11)	gyrB(4)	icd(8)	mdh(8)	purA(8)	recA(2)	Non-ExPEC
ESC_AB9791AA	Human		Ecuador	Escherichia coli	CP022686	449	adk(18)	fumC(22)	gyrB(94)	icd(6)	mdh(5)	purA(5)	recA(4)	ExPEC
ESC_AB9792AA	Human		Ecuador	Escherichia coli		38	adk(4)	fumC(26)	gyrB(2)	icd(25)	mdh(5)	purA(5)	recA(19)	ExPEC
ESC_AB9793AA	Human		Ecuador	Escherichia coli	CP054236	744	adk(10)	fumC(11)	gyrB(135)	icd(8)	mdh(8)	purA(8)	recA(2)	Non-ExPEC
ESC_AB9794AA	Animal		Ecuador	Escherichia coli	CP022686	2705	adk(10)	fumC(11)	gyrB(4)	icd(10)	mdh(7)	purA(8)	recA(2)	Non-ExPEC
ESC_AB9795AA	Human		Ecuador	Escherichia coli	CP022686	449	adk(18)	fumC(22)	gyrB(94)	icd(6)	mdh(5)	purA(5)	recA(4)	ExPEC
ESC_AB9796AA	Animal		Ecuador	Escherichia coli	CP022686	349	adk(34)	fumC(36)	gyrB(39)	icd(87)	mdh(67)	purA(16)	recA(4)	ExPEC
ESC_AB9797AA	Animal		Ecuador	Escherichia coli	CP069646	155	adk(6)	fumC(4)	gyrB(14)	icd(16)	mdh(24)	purA(8)	recA(14)	Non-ExPEC
ESC_AB9799AA	Animal		Ecuador	Escherichia coli	CP054236	2847	adk(6)	fumC(266)	gyrB(83)	icd(24)	mdh(1)	purA(1)	recA(2)	Non-ExPEC
ESC_AB9800AA	Human		Ecuador	Escherichia coli	AL391753	453	adk(99)	fumC(6)	gyrB(33)	icd(33)	mdh(24)	purA(8)	recA(7)	ExPEC
ESC_AB9801AA	Animal		Ecuador	Escherichia coli	CP022686	117	adk(20)	fumC(45)	gyrB(41)	icd(43)	mdh(5)	purA(32)	recA(2)	Non-ExPEC
ESC_AB9802AA	Animal		Ecuador	Escherichia coli	CP069646	10	adk(10)	fumC(11)	gyrB(4)	icd(8)	mdh(8)	purA(8)	recA(2)	Non-ExPEC
ESC_AB9803AA	Animal		Ecuador	Escherichia coli	CP054236	2847	adk(6)	fumC(266)	gyrB(83)	icd(24)	mdh(1)	purA(1)	recA(2)	Non-ExPEC
ESC_AB9804AA	Animal		Ecuador	Escherichia coli	AL391753	155	adk(6)	fumC(4)	gyrB(14)	icd(16)	mdh(24)	purA(8)	recA(14)	Non-ExPEC
ESC_AB9805AA	Animal		Ecuador	Escherichia coli	CP054236	744	adk(10)	fumC(11)	gyrB(135)	icd(8)	mdh(8)	purA(8)	recA(2)	Non-ExPEC
ESC_AB9806AA	Human		Ecuador	Escherichia coli	CP069646	361	adk(10)	fumC(99)	gyrB(5)	icd(91)	mdh(8)	purA(7)	recA(2)	Non-ExPEC
ESC_AB9807AA	Human		Ecuador	Escherichia coli	CP022686	770	adk(52)	fumC(116)	gyrB(55)	icd(101)	mdh(113)	purA(40)	recA(38)	ExPEC
ESC_AB9808AA	Human		Ecuador	Escherichia coli	AL391753	155	adk(6)	fumC(4)	gyrB(14)	icd(16)	mdh(24)	purA(8)	recA(14)	Non-ExPEC
ESC_AB9809AA	Human		Ecuador	Escherichia coli	AL391753	533	adk(6)	fumC(4)	gyrB(5)	icd(18)	mdh(11)	purA(8)	recA(14)	Non-ExPEC
ESC_AB9810AA	Animal		Ecuador	Escherichia coli		617	adk(10)	fumC(11)	gyrB(4)	icd(8)	mdh(8)	purA(13)	recA(73)	Non-ExPEC
ESC_AB9811AA	Animal		Ecuador	Escherichia coli	AL391753	58	adk(6)	fumC(4)	gyrB(4)	icd(16)	mdh(24)	purA(8)	recA(14)	Non-ExPEC
ESC_AB9812AA	Animal		Ecuador	Escherichia coli	CP022686	117	adk(20)	fumC(45)	gyrB(41)	icd(43)	mdh(5)	purA(32)	recA(2)	ExPEC
ESC_AB9813AA	Animal		Ecuador	Escherichia coli	CP054236	371	adk(6)	fumC(31)	gyrB(83)	icd(28)	mdh(1)	purA(1)	recA(67)	Non-ExPEC
ESC_AB9814AA	Human		Ecuador	Escherichia coli	CP022686	131	adk(53)	fumC(40)	gyrB(47)	icd(13)	mdh(36)	purA(28)	recA(29)	ExPEC
ESC_AB9815AA	Animal		Ecuador	Escherichia coli	CP022686	2705	adk(10)	fumC(11)	gyrB(4)	icd(10)	mdh(7)	purA(8)	recA(2)	Non-ExPEC
ESC_AB9816AA	Animal		Ecuador	Escherichia coli	CP054236	2847	adk(6)	fumC(266)	gyrB(83)	icd(24)	mdh(1)	purA(1)	recA(2)	Non-ExPEC
ESC_AB9817AA	Animal		Ecuador	Escherichia coli	CP054236	2485	adk(6)	fumC(4)	gyrB(159)	icd(140)	mdh(112)	purA(1)	recA(17)	Non-ExPEC
ESC_AB9818AA	Animal		Ecuador	Escherichia coli	AL391753	1196	adk(6)	fumC(6)	gyrB(33)	icd(26)	mdh(11)	purA(8)	recA(2)	Non-ExPEC
ESC_AB9819AA	Human		Ecuador	Escherichia coli	CP054236	165	adk(10)	fumC(27)	gyrB(5)	icd(10)	mdh(12)	purA(8)	recA(2)	Non-ExPEC
ESC_AB9820AA	Animal		Ecuador	Escherichia coli	CP054236	48	adk(6)	fumC(11)	gyrB(4)	icd(8)	mdh(8)	purA(8)	recA(2)	ExPEC
ESC_AB9821AA	Animal		Ecuador	Escherichia coli	CP022686	117	adk(20)	fumC(45)	gyrB(41)	icd(43)	mdh(5)	purA(32)	recA(2)	Non-ExPEC
ESC_AB9822AA	Animal		Ecuador	Escherichia coli	AL391753	1112	adk(10)	fumC(11)	gyrB(5)	icd(10)	mdh(8)	purA(1)	recA(2)	Non-ExPEC
ESC_AB9823AA	Animal		Ecuador	Escherichia coli	AL391753	2144	adk(6)	fumC(6)	gyrB(15)	icd(56)	mdh(11)	purA(26)	recA(6)	Non-ExPEC
ESC_AB9824AA	Human		Ecuador	Escherichia coli	CP022686	117	adk(20)	fumC(45)	gyrB(41)	icd(43)	mdh(5)	purA(32)	recA(2)	Non-ExPEC
ESC_AB9825AA	Human		Ecuador	Escherichia coli	CP054236	2847	adk(6)	fumC(266)	gyrB(83)	icd(24)	mdh(1)	purA(1)	recA(2)	Non-ExPEC
ESC_AB9826AA	Human		Ecuador	Escherichia coli	CP054236	12468	adk(1385)	fumC(7)	gyrB(5)	icd(1)	mdh(1171)	purA(18)	recA(2)	Non-ExPEC
ESC_AB9827AA	Human		Ecuador	Escherichia coli	CP022686	394	adk(21)	fumC(35)	gyrB(61)	icd(52)	mdh(5)	purA(5)	recA(4)	Non-ExPEC
ESC_AB9828AA	Human		Ecuador	Escherichia coli		38	adk(4)	fumC(26)	gyrB(2)	icd(25)	mdh(5)	purA(5)	recA(19)	ExPEC
ESC_AB9829AA	Human		Ecuador	Escherichia coli	CP022686	1485	adk(92)	fumC(231)	gyrB(87)	icd(96)	mdh(70)	purA(58)	recA(2)	ExPEC
ESC_AB9830AA	Human		Ecuador	Escherichia coli		38	adk(4)	fumC(26)	gyrB(2)	icd(25)	mdh(5)	purA(5)	recA(19)	ExPEC
ESC_AB9831AA	Human		Ecuador	Escherichia coli	CP054236	6746	adk(6)	fumC(7)	gyrB(4)	icd(8)	mdh(8)	purA(8)	recA(2)	Non-ExPEC
ESC_AB9832AA	Animal		Ecuador	Escherichia coli	CP054236	3274	adk(10)	fumC(11)	gyrB(125)	icd(8)	mdh(7)	purA(8)	recA(2)	ExPEC
ESC_AB9833AA	Animal		Ecuador	Escherichia coli	AL391753	1771	adk(224)	fumC(4)	gyrB(54)	icd(247)	mdh(11)	purA(1)	recA(7)	Non-ExPEC
ESC_AB9834AA	Human		Ecuador	Escherichia coli	CP054236	10	adk(10)	fumC(11)	gyrB(4)	icd(8)	mdh(8)	purA(8)	recA(2)	Non-ExPEC
ESC_AB9835AA	Human		Ecuador	Escherichia coli		10	adk(10)	fumC(11)	gyrB(4)	icd(8)	mdh(8)	purA(8)	recA(2)	Non-ExPEC
ESC_AB9836AA	Human		Ecuador	Escherichia coli	AL391753	156	adk(6)	fumC(29)	gyrB(32)	icd(16)	mdh(11)	purA(8)	recA(44)	ExPEC
ESC_AB9837AA	Human		Ecuador	Escherichia coli	CP022686	349	adk(34)	fumC(36)	gyrB(39)	icd(87)	mdh(67)	purA(16)	recA(4)	ExPEC
ESC_AB9838AA	Human		Ecuador	Escherichia coli	CP054236	2847	adk(6)	fumC(266)	gyrB(83)	icd(24)	mdh(1)	purA(1)	recA(2)	Non-ExPEC
ESC_AB9839AA	Animal		Ecuador	Escherichia coli	CP054236	12468	adk(1385)	fumC(7)	gyrB(5)	icd(1)	mdh(1171)	purA(18)	recA(2)	Non-ExPEC
ESC_AB9840AA	Animal		Ecuador	Escherichia coli	AL391753	453	adk(99)	fumC(6)	gyrB(33)	icd(33)	mdh(24)	purA(8)	recA(7)	ExPEC
ESC_AB9841AA	Animal		Ecuador	Escherichia coli	CP022686	354	adk(85)	fumC(88)	gyrB(78)	icd(29)	mdh(59)	purA(58)	recA(62)	ExPEC
ESC_AB9842AA	Animal		Ecuador	Escherichia coli	AL391753	13339	adk(6)	fumC(2087)	gyrB(14)	icd(16)	mdh(24)	purA(8)	recA(14)	Non-ExPEC
ESC_AB9843AA	Human		Ecuador	Escherichia coli		38	adk(4)	fumC(26)	gyrB(2)	icd(25)	mdh(5)	purA(5)	recA(19)	ExPEC
ESC_AB9844AA	Human		Ecuador	Escherichia coli	CP000468	117	adk(20)	fumC(45)	gyrB(41)	icd(43)	mdh(5)	purA(32)	recA(2)	ExPEC
ESC_AB9845AA	Human		Ecuador	Escherichia coli	CP054236	3572	adk(10)	fumC(11)	gyrB(4)	icd(8)	mdh(8)	purA(8)	recA(246)	Non-ExPEC
ESC_AB9848AA	Animal		Ecuador	Escherichia coli	CP054236	694	adk(10)	fumC(11)	gyrB(4)	icd(8)	mdh(7)	purA(13)	recA(2)	Non-ExPEC
ESC_AB9849AA	Animal		Ecuador	Escherichia coli	CP022686	2309	adk(271)	fumC(26)	gyrB(39)	icd(25)	mdh(5)	purA(31)	recA(19)	ExPEC
ESC_AB9850AA	Human		Ecuador	Escherichia coli	CP054236	617	adk(10)	fumC(11)	gyrB(4)	icd(8)	mdh(8)	purA(13)	recA(73)	Non-ExPEC
ESC_AB9851AA	Human		Ecuador	Escherichia coli	CP022686	354	adk(85)	fumC(88)	gyrB(78)	icd(29)	mdh(59)	purA(58)	recA(62)	ExPEC
ESC_AB9852AA	Human		Ecuador	Escherichia coli		38	adk(4)	fumC(26)	gyrB(2)	icd(25)	mdh(5)	purA(5)	recA(19)	ExPEC
ESC_AB9853AA	Human		Ecuador	Escherichia coli	CP022686	449	adk(18)	fumC(22)	gyrB(94)	icd(6)	mdh(5)	purA(5)	recA(4)	ExPEC
ESC_AB9854AA	Human		Ecuador	Escherichia coli	AL391753	155	adk(6)	fumC(4)	gyrB(14)	icd(16)	mdh(24)	purA(8)	recA(14)	Non-ExPEC
ESC_AB9855AA	Human		Ecuador	Escherichia coli	AL391753	155	adk(6)	fumC(4)	gyrB(14)	icd(16)	mdh(24)	purA(8)	recA(14)	Non-ExPEC
ESC_AB9856AA	Human		Ecuador	Escherichia coli	CP022686	93	adk(6)	fumC(11)	gyrB(4)	icd(10)	mdh(7)	purA(8)	recA(6)	ExPEC
ESC_AB9857AA	Human		Ecuador	Escherichia coli	CP022686	394	adk(21)	fumC(35)	gyrB(61)	icd(52)	mdh(5)	purA(5)	recA(4)	Non-ExPEC
ESC_AB9858AA	Human		Ecuador	Escherichia coli	CP054236	2624	adk(6)	fumC(370)	gyrB(4)	icd(8)	mdh(8)	purA(78)	recA(2)	Non-ExPEC
ESC_AB9859AA	Human		Ecuador	Escherichia coli	CP054236	2624	adk(6)	fumC(370)	gyrB(4)	icd(8)	mdh(8)	purA(78)	recA(2)	Non-ExPEC
ESC_AB9860AA	Animal		Ecuador	Escherichia coli	CP069646	58	adk(6)	fumC(4)	gyrB(4)	icd(16)	mdh(24)	purA(8)	recA(14)	Non-ExPEC
ESC_AB9861AA	Animal		Ecuador	Escherichia coli	CP054236	3274	adk(10)	fumC(11)	gyrB(125)	icd(8)	mdh(7)	purA(8)	recA(2)	ExPEC
ESC_AB9862AA	Animal		Ecuador	Escherichia coli	AL391753	13540	adk(43)	fumC(41)	gyrB(15)	icd(1679)	mdh(11)	purA(7)	recA(6)	Non-ExPEC
ESC_AB9863AA	Human		Ecuador	Escherichia coli	CP022686	349	adk(34)	fumC(36)	gyrB(39)	icd(87)	mdh(67)	purA(16)	recA(4)	ExPEC
ESC_AB9864AA	Human		Ecuador	Escherichia coli	AL391753	155	adk(6)	fumC(4)	gyrB(14)	icd(16)	mdh(24)	purA(8)	recA(14)	Non-ExPEC
ESC_AB9865AA	Animal		Ecuador	Escherichia coli	CP022686	648	adk(92)	fumC(4)	gyrB(87)	icd(96)	mdh(70)	purA(58)	recA(2)	ExPEC
ESC_AB9866AA	Human		Ecuador	Escherichia coli	CP022686	68	adk(33)	fumC(26)	gyrB(2)	icd(31)	mdh(5)	purA(16)	recA(19)	ExPEC
ESC_AB9867AA	Human		Ecuador	Escherichia coli	AL391753	5229	adk(43)	fumC(41)	gyrB(15)	icd(18)	mdh(11)	purA(7)	recA(44)	Non-ExPEC
ESC_AB9868AA	Human		Ecuador	Escherichia coli	CP022686	69	adk(21)	fumC(35)	gyrB(27)	icd(6)	mdh(5)	purA(5)	recA(4)	ExPEC
ESC_AB9869AA	Human		Ecuador	Escherichia coli	AL391753	641	adk(9)	fumC(6)	gyrB(33)	icd(131)	mdh(24)	purA(8)	recA(7)	Non-ExPEC
ESC_AB9870AA	Human		Ecuador	Escherichia coli	CP022686	457	adk(101)	fumC(88)	gyrB(97)	icd(108)	mdh(26)	purA(79)	recA(2)	Non-ExPEC
ESC_AB9871AA	Animal		Ecuador	Escherichia coli	CP054236	10	adk(10)	fumC(11)	gyrB(4)	icd(8)	mdh(8)	purA(8)	recA(2)	Non-ExPEC
ESC_AB9872AA	Animal		Ecuador	Escherichia coli	CP054236	10	adk(10)	fumC(11)	gyrB(4)	icd(8)	mdh(8)	purA(8)	recA(2)	Non-ExPEC
ESC_AB9873AA	Human		Ecuador	Escherichia coli	CP054236	226	adk(10)	fumC(27)	gyrB(5)	icd(8)	mdh(8)	purA(7)	recA(2)	Non-ExPEC
ESC_AB9874AA	Animal		Ecuador	Escherichia coli	CP022686	117	adk(20)	fumC(45)	gyrB(41)	icd(43)	mdh(5)	purA(32)	recA(2)	ExPEC
ESC_AB9875AA	Human		Ecuador	Escherichia coli	CP054236	10	adk(10)	fumC(11)	gyrB(4)	icd(8)	mdh(8)	purA(8)	recA(2)	ExPEC
ESC_AB9876AA	Human		Ecuador	Escherichia coli	CP022686	484	adk(6)	fumC(11)	gyrB(4)	icd(10)	mdh(7)	purA(84)	recA(6)	Non-ExPEC
ESC_AB9877AA	Animal		Ecuador	Escherichia coli	CP054236	617	adk(10)	fumC(11)	gyrB(4)	icd(8)	mdh(8)	purA(13)	recA(73)	Non-ExPEC
ESC_AB9878AA	Human		Ecuador	Escherichia coli	CP054236	4204	adk(24)	fumC(11)	gyrB(4)	icd(8)	mdh(8)	purA(8)	recA(73)	ExPEC
ESC_AB9879AA	Human		Ecuador	Escherichia coli	CP000468	117	adk(20)	fumC(45)	gyrB(41)	icd(43)	mdh(5)	purA(32)	recA(2)	Non-ExPEC
ESC_AB9880AA	Human		Ecuador	Escherichia coli		69	adk(21)	fumC(35)	gyrB(27)	icd(6)	mdh(5)	purA(5)	recA(4)	ExPEC
ESC_AB9881AA	Human		Ecuador	Escherichia coli	CP054236	48	adk(6)	fumC(11)	gyrB(4)	icd(8)	mdh(8)	purA(8)	recA(2)	ExPEC
ESC_AB9882AA	Animal		Ecuador	Escherichia coli	AL391753	1196	adk(6)	fumC(6)	gyrB(33)	icd(26)	mdh(11)	purA(8)	recA(2)	Non-ExPEC
ESC_AB9883AA	Animal		Ecuador	Escherichia coli	AL391753	13539	adk(6)	fumC(2119)	gyrB(33)	icd(16)	mdh(11)	purA(7)	recA(2)	ExPEC
ESC_AB9884AA	Animal		Ecuador	Escherichia coli	CP022686	457	adk(101)	fumC(88)	gyrB(97)	icd(108)	mdh(26)	purA(79)	recA(2)	Non-ExPEC
ESC_AB9885AA	Animal		Ecuador	Escherichia coli	CP054236	2847	adk(6)	fumC(266)	gyrB(83)	icd(24)	mdh(1)	purA(1)	recA(2)	Non-ExPEC
ESC_AB9886AA	Animal		Ecuador	Escherichia coli	CP054236	1140	adk(83)	fumC(23)	gyrB(164)	icd(181)	mdh(80)	purA(1)	recA(42)	Non-ExPEC
ESC_AB9887AA	Animal		Ecuador	Escherichia coli	CP054236	10	adk(10)	fumC(11)	gyrB(4)	icd(8)	mdh(8)	purA(8)	recA(2)	Non-ExPEC
ESC_AB9888AA	Human		Ecuador	Escherichia coli	AL391753	345	adk(6)	fumC(4)	gyrB(14)	icd(1)	mdh(20)	purA(62)	recA(7)	Non-ExPEC
ESC_AB9889AA	Animal		Ecuador	Escherichia coli	CP054236	13527	adk(10)	fumC(11)	gyrB(4)	icd(1275)	mdh(8)	purA(8)	recA(2)	Non-ExPEC
ESC_AB9890AA	Animal		Ecuador	Escherichia coli	FJ664752	155	adk(6)	fumC(4)	gyrB(14)	icd(16)	mdh(24)	purA(8)	recA(14)	Non-ExPEC
ESC_AB9891AA	Animal		Ecuador	Escherichia coli	CP054236	2812	adk(6)	fumC(260)	gyrB(225)	icd(291)	mdh(80)	purA(1)	recA(138)	Non-ExPEC
ESC_AB9892AA	Animal		Ecuador	Escherichia coli	CP069646	155	adk(6)	fumC(4)	gyrB(14)	icd(16)	mdh(24)	purA(8)	recA(14)	Non-ExPEC
ESC_AB9893AA	Animal		Ecuador	Escherichia coli	CP054236	10	adk(10)	fumC(11)	gyrB(4)	icd(8)	mdh(8)	purA(8)	recA(2)	Non-ExPEC
ESC_AB9894AA	Human		Ecuador	Escherichia coli	AL391753	602	adk(6)	fumC(19)	gyrB(33)	icd(26)	mdh(11)	purA(8)	recA(6)	Non-ExPEC
ESC_AB9895AA	Animal		Ecuador	Escherichia coli	CP054236	2847	adk(6)	fumC(266)	gyrB(83)	icd(24)	mdh(1)	purA(1)	recA(2)	Non-ExPEC
ESC_AB9896AA	Human		Ecuador	Escherichia coli	CU928145	58	adk(6)	fumC(4)	gyrB(4)	icd(16)	mdh(24)	purA(8)	recA(14)	Non-ExPEC
ESC_AB9897AA	Human		Ecuador	Escherichia coli	CP022686	457	adk(101)	fumC(88)	gyrB(97)	icd(108)	mdh(26)	purA(79)	recA(2)	ExPEC
ESC_AB9898AA	Human		Ecuador	Escherichia coli	CP022686	93	adk(6)	fumC(11)	gyrB(4)	icd(10)	mdh(7)	purA(8)	recA(6)	ExPEC
ESC_AB9899AA	Animal		Ecuador	Escherichia coli		38	adk(4)	fumC(26)	gyrB(2)	icd(25)	mdh(5)	purA(5)	recA(19)	ExPEC
ESC_AB9900AA	Human		Ecuador	Escherichia coli	CP054236	12468	adk(1385)	fumC(7)	gyrB(5)	icd(1)	mdh(1171)	purA(18)	recA(2)	Non-ExPEC
ESC_AB9901AA	Human		Ecuador	Escherichia coli	CP022686	12312	adk(4)	fumC(26)	gyrB(2)	icd(25)	mdh(5)	purA(13)	recA(19)	ExPEC
ESC_AB9902AA	Human		Ecuador	Escherichia coli	CP022686	2914	adk(34)	fumC(36)	gyrB(207)	icd(87)	mdh(67)	purA(16)	recA(4)	Non-ExPEC
ESC_AB9903AA	Human		Ecuador	Escherichia coli	CP022686	93	adk(6)	fumC(11)	gyrB(4)	icd(10)	mdh(7)	purA(8)	recA(6)	ExPEC
ESC_AB9904AA	Animal		Ecuador	Escherichia coli	CP054236	48	adk(6)	fumC(11)	gyrB(4)	icd(8)	mdh(8)	purA(8)	recA(2)	ExPEC
ESC_AB9905AA	Human		Ecuador	Escherichia coli	AL391753	162	adk(9)	fumC(65)	gyrB(5)	icd(1)	mdh(9)	purA(13)	recA(6)	ExPEC
ESC_AB9907AA	Animal		Ecuador	Escherichia coli	CP022686	349	adk(34)	fumC(36)	gyrB(39)	icd(87)	mdh(67)	purA(16)	recA(4)	ExPEC
ESC_AB9908AA	Animal		Ecuador	Escherichia coli	AL391753	58	adk(6)	fumC(4)	gyrB(4)	icd(16)	mdh(24)	purA(8)	recA(14)	Non-ExPEC
ESC_AB9909AA	Animal		Ecuador	Escherichia coli	CP054236	744	adk(10)	fumC(11)	gyrB(135)	icd(8)	mdh(8)	purA(8)	recA(2)	Non-ExPEC
ESC_AB9910AA	Animal		Ecuador	Escherichia coli	AL391753	58	adk(6)	fumC(4)	gyrB(4)	icd(16)	mdh(24)	purA(8)	recA(14)	Non-ExPEC
ESC_AB9911AA	Animal		Ecuador	Escherichia coli	CP054236	744	adk(10)	fumC(11)	gyrB(135)	icd(8)	mdh(8)	purA(8)	recA(2)	Non-ExPEC
ESC_AB9912AA	Human		Ecuador	Escherichia coli	AL391753	58	adk(6)	fumC(4)	gyrB(4)	icd(16)	mdh(24)	purA(8)	recA(14)	Non-ExPEC
ESC_AB9913AA	Human		Ecuador	Escherichia coli	CP054236	2847	adk(6)	fumC(266)	gyrB(83)	icd(24)	mdh(1)	purA(1)	recA(2)	Non-ExPEC
ESC_AB9914AA	Animal		Ecuador	Escherichia coli	CP054236	-	aroC(~620)	dnaN(559)	hemD(494)	hisD(~765)	purE(~690)	sucA(581)	thrA(636)	Non-ExPEC
ESC_AB9915AA	Animal		Ecuador	Escherichia coli	CP054236	617	adk(10)	fumC(11)	gyrB(4)	icd(8)	mdh(8)	purA(13)	recA(73)	Non-ExPEC
ESC_AB9916AA	Animal		Ecuador	Escherichia coli	CP054236	617	adk(10)	fumC(11)	gyrB(4)	icd(8)	mdh(8)	purA(13)	recA(73)	Non-ExPEC
ESC_AB9917AA	Animal		Ecuador	Escherichia coli	CP022686	117	adk(20)	fumC(45)	gyrB(41)	icd(43)	mdh(5)	purA(32)	recA(2)	ExPEC
ESC_AB9918AA	Human		Ecuador	Escherichia coli	AL391753	602	adk(6)	fumC(19)	gyrB(33)	icd(26)	mdh(11)	purA(8)	recA(6)	Non-ExPEC
ESC_AB9920AA	Animal		Ecuador	Escherichia coli	CP054236	2847	adk(6)	fumC(266)	gyrB(83)	icd(24)	mdh(1)	purA(1)	recA(2)	Non-ExPEC
ESC_AB9921AA	Animal		Ecuador	Escherichia coli	CP022686	117	adk(20)	fumC(45)	gyrB(41)	icd(43)	mdh(5)	purA(32)	recA(2)	ExPEC
ESC_AB9922AA	Animal		Ecuador	Escherichia coli	AL391753	602	adk(6)	fumC(19)	gyrB(33)	icd(26)	mdh(11)	purA(8)	recA(6)	Non-ExPEC
ESC_AB9923AA	Animal		Ecuador	Escherichia coli	AL391753	602	adk(6)	fumC(19)	gyrB(33)	icd(26)	mdh(11)	purA(8)	recA(6)	Non-ExPEC
ESC_AB9924AA	Animal		Ecuador	Escherichia coli	AL391753	602	adk(6)	fumC(19)	gyrB(33)	icd(26)	mdh(11)	purA(8)	recA(6)	Non-ExPEC
ESC_AB9925AA	Animal		Ecuador	Escherichia coli	CP022686	-	adk(52)	fumC(116)	gyrB(55)	icd(101?)	mdh(113)	purA(40)	recA(38)	ExPEC
ESC_AB9926AA	Animal		Ecuador	Escherichia coli	AL391753	602	adk(6)	fumC(19)	gyrB(33)	icd(26)	mdh(11)	purA(8)	recA(6)	Non-ExPEC
ESC_AB9927AA	Animal		Ecuador	Escherichia coli	CP054236	10	adk(10)	fumC(11)	gyrB(4)	icd(8)	mdh(8)	purA(8)	recA(2)	Non-ExPEC
ESC_AB9928AA	Animal		Ecuador	Escherichia coli	CP054236	1266	adk(168)	fumC(184)	gyrB(53)	icd(140)	mdh(24)	purA(85)	recA(42)	ExPEC
ESC_AB9929AA	Animal		Ecuador	Escherichia coli	CP054236	1266	adk(168)	fumC(184)	gyrB(53)	icd(140)	mdh(24)	purA(85)	recA(42)	ExPEC
ESC_AB9930AA	Human		Ecuador	Escherichia coli	CP054236	12468	adk(1385)	fumC(7)	gyrB(5)	icd(1)	mdh(1171)	purA(18)	recA(2)	Non-ExPEC
ESC_AB9931AA	Animal		Ecuador	Escherichia coli	CP054236	2847	adk(6)	fumC(266)	gyrB(83)	icd(24)	mdh(1)	purA(1)	recA(2)	Non-ExPEC
ESC_AB9932AA	Animal		Ecuador	Escherichia coli	CP054236	10	adk(10)	fumC(11)	gyrB(4)	icd(8)	mdh(8)	purA(8)	recA(2)	Non-ExPEC
ESC_AB9933AA	Animal		Ecuador	Escherichia coli	AL391753	602	adk(6)	fumC(19)	gyrB(33)	icd(26)	mdh(11)	purA(8)	recA(6)	Non-ExPEC
ESC_AB9934AA	Animal		Ecuador	Escherichia coli	AL391753	602	adk(6)	fumC(19)	gyrB(33)	icd(26)	mdh(11)	purA(8)	recA(6)	Non-ExPEC
ESC_AB9935AA	Animal		Ecuador	Escherichia coli	AL391753	602	adk(6)	fumC(19)	gyrB(33)	icd(26)	mdh(11)	purA(8)	recA(6)	Non-ExPEC
ESC_AB9936AA	Animal		Ecuador	Escherichia coli	AL391753	602	adk(6)	fumC(19)	gyrB(33)	icd(26)	mdh(11)	purA(8)	recA(6)	Non-ExPEC
ESC_AB9937AA	Animal		Ecuador	Escherichia coli	AL391753	602	adk(6)	fumC(19)	gyrB(33)	icd(26)	mdh(11)	purA(8)	recA(6)	Non-ExPEC
ESC_AB9938AA	Human		Ecuador	Escherichia coli	CP000468	117	adk(20)	fumC(45)	gyrB(41)	icd(43)	mdh(5)	purA(32)	recA(2)	Non-ExPEC
ESC_AB9939AA	Human		Ecuador	Escherichia coli	CP000468	117	adk(20)	fumC(45)	gyrB(41)	icd(43)	mdh(5)	purA(32)	recA(2)	Non-ExPEC
ESC_AB9940AA	Human		Ecuador	Escherichia coli	CP000468	117	adk(20)	fumC(45)	gyrB(41)	icd(43)	mdh(5)	purA(32)	recA(2)	Non-ExPEC
ESC_AB9941AA	Human		Ecuador	Escherichia coli	AL391753	155	adk(6)	fumC(4)	gyrB(14)	icd(16)	mdh(24)	purA(8)	recA(14)	Non-ExPEC
ESC_AB9942AA	Human		Ecuador	Escherichia coli	AL391753	191	adk(6)	fumC(29)	gyrB(5)	icd(18)	mdh(11)	purA(8)	recA(41)	Non-ExPEC
ESC_AB9943AA	Human		Ecuador	Escherichia coli	CP000468	117	adk(20)	fumC(45)	gyrB(41)	icd(43)	mdh(5)	purA(32)	recA(2)	Non-ExPEC
ESC_AB9944AA	Human		Ecuador	Escherichia coli		38	adk(4)	fumC(26)	gyrB(2)	icd(25)	mdh(5)	purA(5)	recA(19)	ExPEC
ESC_AB9945AA	Human		Ecuador	Escherichia coli	CP054236	2847	adk(6)	fumC(266)	gyrB(83)	icd(24)	mdh(1)	purA(1)	recA(2)	Non-ExPEC
ESC_AB9946AA	Human		Ecuador	Escherichia coli	CP054236	2847	adk(6)	fumC(266)	gyrB(83)	icd(24)	mdh(1)	purA(1)	recA(2)	Non-ExPEC
ESC_AB9947AA	Animal		Ecuador	Escherichia coli	AL391753	155	adk(6)	fumC(4)	gyrB(14)	icd(16)	mdh(24)	purA(8)	recA(14)	ExPEC
ESC_AB9948AA	Human		Ecuador	Escherichia coli	CP054236	2847	adk(6)	fumC(266)	gyrB(83)	icd(24)	mdh(1)	purA(1)	recA(2)	Non-ExPEC
ESC_AB9949AA	Human		Ecuador	Escherichia coli	CP054236	2847	adk(6)	fumC(266)	gyrB(83)	icd(24)	mdh(1)	purA(1)	recA(2)	Non-ExPEC
ESC_AB9950AA	Human		Ecuador	Escherichia coli		38	adk(4)	fumC(26)	gyrB(2)	icd(25)	mdh(5)	purA(5)	recA(19)	ExPEC
ESC_AB9951AA	Human		Ecuador	Escherichia coli		38	adk(4)	fumC(26)	gyrB(2)	icd(25)	mdh(5)	purA(5)	recA(19)	ExPEC
ESC_AB9952AA	Human		Ecuador	Escherichia coli		38	adk(4)	fumC(26)	gyrB(2)	icd(25)	mdh(5)	purA(5)	recA(19)	ExPEC
ESC_AB9953AA	Human		Ecuador	Escherichia coli		38	adk(4)	fumC(26)	gyrB(2)	icd(25)	mdh(5)	purA(5)	recA(19)	ExPEC
ESC_AB9954AA	Animal		Ecuador	Escherichia coli	CP054236	744	adk(10)	fumC(11)	gyrB(135)	icd(8)	mdh(8)	purA(8)	recA(2)	Non-ExPEC
ESC_AB9955AA	Animal		Ecuador	Escherichia coli	CP022686	93	adk(6)	fumC(11)	gyrB(4)	icd(10)	mdh(7)	purA(8)	recA(6)	ExPEC
ESC_AB9956AA	Animal		Ecuador	Escherichia coli	AL391753	-	adk(6)	fumC(4)	gyrB(14)	icd(16)	mdh(24)	purA(8,8)	recA(14)	Non-ExPEC
ESC_AB9957AA	Animal		Ecuador	Escherichia coli	CP054236	48	adk(6)	fumC(11)	gyrB(4)	icd(8)	mdh(8)	purA(8)	recA(2)	Non-ExPEC
ESC_AB9958AA	Animal		Ecuador	Escherichia coli	AL391753	155	adk(6)	fumC(4)	gyrB(14)	icd(16)	mdh(24)	purA(8)	recA(14)	Non-ExPEC
ESC_AB9959AA	Animal		Ecuador	Escherichia coli	CP054236	617	adk(10)	fumC(11)	gyrB(4)	icd(8)	mdh(8)	purA(13)	recA(73)	Non-ExPEC
ESC_AB9960AA	Human		Ecuador	Escherichia coli	CP054236	617	adk(10)	fumC(11)	gyrB(4)	icd(8)	mdh(8)	purA(13)	recA(73)	Non-ExPEC
ESC_AB9961AA	Human		Ecuador	Escherichia coli	CP022686	354	adk(85)	fumC(88)	gyrB(78)	icd(29)	mdh(59)	purA(58)	recA(62)	ExPEC
ESC_AB9962AA	Human		Ecuador	Escherichia coli	CP022686	354	adk(85)	fumC(88)	gyrB(78)	icd(29)	mdh(59)	purA(58)	recA(62)	ExPEC
ESC_AB9963AA	Human		Ecuador	Escherichia coli	CP022686	354	adk(85)	fumC(88)	gyrB(78)	icd(29)	mdh(59)	purA(58)	recA(62)	ExPEC
ESC_AB9964AA	Human		Ecuador	Escherichia coli	CP022686	354	adk(85)	fumC(88)	gyrB(78)	icd(29)	mdh(59)	purA(58)	recA(62)	ExPEC
ESC_AB9965AA	Human		Ecuador	Escherichia coli	CP022686	354	adk(85)	fumC(88)	gyrB(78)	icd(29)	mdh(59)	purA(58)	recA(62)	ExPEC
ESC_AB9966AA	Animal		Ecuador	Escherichia coli	CP022686	354	adk(85)	fumC(88)	gyrB(78)	icd(29)	mdh(59)	purA(58)	recA(62)	ExPEC
ESC_AB9967AA	Animal		Ecuador	Escherichia coli	CP022686	354	adk(85)	fumC(88)	gyrB(78)	icd(29)	mdh(59)	purA(58)	recA(62)	ExPEC
ESC_AB9968AA	Animal		Ecuador	Escherichia coli	CP022686	354	adk(85)	fumC(88)	gyrB(78)	icd(29)	mdh(59)	purA(58)	recA(62)	ExPEC
ESC_AB9969AA	Animal		Ecuador	Escherichia coli	CP054236	13527	adk(10)	fumC(11)	gyrB(4)	icd(1275)	mdh(8)	purA(8)	recA(2)	Non-ExPEC
ESC_AB9970AA	Animal		Ecuador	Escherichia coli	CP022686	354	adk(85)	fumC(88)	gyrB(78)	icd(29)	mdh(59)	purA(58)	recA(62)	ExPEC
ESC_AB9971AA	Animal		Ecuador	Escherichia coli	KP198616	13536	adk(6)	fumC(2006)	gyrB(33)	icd(18)	mdh(9)	purA(122)	recA(7)	Non-ExPEC
ESC_AB9972AA	Animal		Ecuador	Escherichia coli	AL391753	162	adk(9)	fumC(65)	gyrB(5)	icd(1)	mdh(9)	purA(13)	recA(6)	ExPEC
ESC_AB9973AA	Animal		Ecuador	Escherichia coli	AL391753	162	adk(9)	fumC(65)	gyrB(5)	icd(1)	mdh(9)	purA(13)	recA(6)	ExPEC
ESC_AB9974AA	Animal		Ecuador	Escherichia coli	AL391753	162	adk(9)	fumC(65)	gyrB(5)	icd(1)	mdh(9)	purA(13)	recA(6)	ExPEC
ESC_AB9975AA	Animal		Ecuador	Escherichia coli	AL391753	90	adk(6)	fumC(4)	gyrB(12)	icd(1)	mdh(20)	purA(8)	recA(7)	Non-ExPEC
ESC_AB9976AA	Animal		Ecuador	Escherichia coli	AL391753	90	adk(6)	fumC(4)	gyrB(12)	icd(1)	mdh(20)	purA(8)	recA(7)	Non-ExPEC
ESC_AB9977AA	Human		Ecuador	Escherichia coli		38	adk(4)	fumC(26)	gyrB(2)	icd(25)	mdh(5)	purA(5)	recA(19)	ExPEC
ESC_AB9978AA	Human		Ecuador	Escherichia coli		38	adk(4)	fumC(26)	gyrB(2)	icd(25)	mdh(5)	purA(5)	recA(19)	ExPEC
ESC_AB9979AA	Human		Ecuador	Escherichia coli		38	adk(4)	fumC(26)	gyrB(2)	icd(25)	mdh(5)	purA(5)	recA(19)	ExPEC
ESC_AB9980AA	Human		Ecuador	Escherichia coli		38	adk(4)	fumC(26)	gyrB(2)	icd(25)	mdh(5)	purA(5)	recA(19)	ExPEC
ESC_AB9981AA	Animal		Ecuador	Escherichia coli	CP054236	2847	adk(6)	fumC(266)	gyrB(83)	icd(24)	mdh(1)	purA(1)	recA(2)	Non-ExPEC
ESC_AB9982AA	Human		Ecuador	Escherichia coli	CP022686	106	adk(21)	fumC(35)	gyrB(27)	icd(6)	mdh(5)	purA(8)	recA(4)	ExPEC
ESC_AB9983AA	Human		Ecuador	Escherichia coli	CP022686	106	adk(21)	fumC(35)	gyrB(27)	icd(6)	mdh(5)	purA(8)	recA(4)	ExPEC
ESC_AB9984AA	Human		Ecuador	Escherichia coli	CP054236	13527	adk(10)	fumC(11)	gyrB(4)	icd(1275)	mdh(8)	purA(8)	recA(2)	Non-ExPEC
ESC_AB9985AA	Human		Ecuador	Escherichia coli	CP022686	106	adk(21)	fumC(35)	gyrB(27)	icd(6)	mdh(5)	purA(8)	recA(4)	ExPEC
ESC_AB9986AA	Human		Ecuador	Escherichia coli	CP022686	106	adk(21)	fumC(35)	gyrB(27)	icd(6)	mdh(5)	purA(8)	recA(4)	ExPEC
ESC_AB9987AA	Human		Ecuador	Escherichia coli	CP022686	106	adk(21)	fumC(35)	gyrB(27)	icd(6)	mdh(5)	purA(8)	recA(4)	ExPEC
ESC_AB9988AA	Animal		Ecuador	Escherichia coli	AL391753	453	adk(99)	fumC(6)	gyrB(33)	icd(33)	mdh(24)	purA(8)	recA(7)	ExPEC
ESC_AB9989AA	Animal		Ecuador	Escherichia coli	AL391753	453	adk(99)	fumC(6)	gyrB(33)	icd(33)	mdh(24)	purA(8)	recA(7)	ExPEC
ESC_AB9990AA	Animal		Ecuador	Escherichia coli	AL391753	453	adk(99)	fumC(6)	gyrB(33)	icd(33)	mdh(24)	purA(8)	recA(7)	ExPEC
ESC_AB9991AA	Animal		Ecuador	Escherichia coli	AL391753	453	adk(99)	fumC(6)	gyrB(33)	icd(33)	mdh(24)	purA(8)	recA(7)	ExPEC
ESC_AB9992AA	Animal		Ecuador	Escherichia coli	AL391753	453	adk(99)	fumC(6)	gyrB(33)	icd(33)	mdh(24)	purA(8)	recA(7)	ExPEC
ESC_AB9993AA	Animal		Ecuador	Escherichia coli	CP054236	744	adk(10)	fumC(11)	gyrB(135)	icd(8)	mdh(8)	purA(8)	recA(2)	Non-ExPEC
ESC_AB9994AA	Animal		Ecuador	Escherichia coli		38	adk(4)	fumC(26)	gyrB(2)	icd(25)	mdh(5)	purA(5)	recA(19)	ExPEC
ESC_AB9995AA	Animal		Ecuador	Escherichia coli	CP022686	394	adk(21)	fumC(35)	gyrB(61)	icd(52)	mdh(5)	purA(5)	recA(4)	Non-ExPEC
ESC_AB9996AA	Animal		Ecuador	Escherichia coli	CP054236	744	adk(10)	fumC(11)	gyrB(135)	icd(8)	mdh(8)	purA(8)	recA(2)	Non-ExPEC
ESC_AB9997AA	Animal		Ecuador	Escherichia coli		38	adk(4)	fumC(26)	gyrB(2)	icd(25)	mdh(5)	purA(5)	recA(19)	ExPEC
ESC_AB9998AA	Animal		Ecuador	Escherichia coli	CP054236	744	adk(10)	fumC(11)	gyrB(135)	icd(8)	mdh(8)	purA(8)	recA(2)	Non-ExPEC
ESC_AB9999AA	Human		Ecuador	Escherichia coli		38	adk(4)	fumC(26)	gyrB(2)	icd(25)	mdh(5)	purA(5)	recA(19)	ExPEC
ESC_BB0000AA	Human		Ecuador	Escherichia coli		38	adk(4)	fumC(26)	gyrB(2)	icd(25)	mdh(5)	purA(5)	recA(19)	ExPEC
ESC_BB0001AA	Human		Ecuador	Escherichia coli		38	adk(4)	fumC(26)	gyrB(2)	icd(25)	mdh(5)	purA(5)	recA(19)	ExPEC
ESC_BB0002AA	Human		Ecuador	Escherichia coli		38	adk(4)	fumC(26)	gyrB(2)	icd(25)	mdh(5)	purA(5)	recA(19)	ExPEC
ESC_BB0003AA	Human		Ecuador	Escherichia coli		38	adk(4)	fumC(26)	gyrB(2)	icd(25)	mdh(5)	purA(5)	recA(19)	ExPEC
ESC_BB0004AA	Animal		Ecuador	Escherichia coli	WP_053271808	540	adk(6)	fumC(7)	gyrB(57)	icd(1)	mdh(8)	purA(8)	recA(2)	Non-ExPEC
ESC_BB0005AA	Animal		Ecuador	Escherichia coli	CP054236	57	adk(6)	fumC(31)	gyrB(5)	icd(28)	mdh(1)	purA(1)	recA(2)	ExPEC
ESC_BB0006AA	Animal		Ecuador	Escherichia coli	CP054236	12484	adk(10)	fumC(1897)	gyrB(4)	icd(8)	mdh(8)	purA(8)	recA(2)	Non-ExPEC
ESC_BB0007AA	Animal		Ecuador	Escherichia coli	CP054236	57	adk(6)	fumC(31)	gyrB(5)	icd(28)	mdh(1)	purA(1)	recA(2)	ExPEC
ESC_BB0008AA	Animal		Ecuador	Escherichia coli	WP_053271808	540	adk(6)	fumC(7)	gyrB(57)	icd(1)	mdh(8)	purA(8)	recA(2)	Non-ExPEC
ESC_BB0009AA	Animal		Ecuador	Escherichia coli	32	517	adk(109)	fumC(65)	gyrB(5)	icd(1)	mdh(9)	purA(13)	recA(14)	Non-ExPEC
ESC_BB0011AA	Animal		Ecuador	Escherichia coli	AL391753	224	adk(6)	fumC(4)	gyrB(33)	icd(16)	mdh(11)	purA(8)	recA(6)	ExPEC
ESC_BB0012AA	Animal		Ecuador	Escherichia coli	CP054236	2847	adk(6)	fumC(266)	gyrB(83)	icd(24)	mdh(1)	purA(1)	recA(2)	Non-ExPEC
ESC_BB0013AA	Animal		Ecuador	Escherichia coli	AL391753	224	adk(6)	fumC(4)	gyrB(33)	icd(16)	mdh(11)	purA(8)	recA(6)	ExPEC
ESC_BB0014AA	Animal		Ecuador	Escherichia coli	AL391753	224	adk(6)	fumC(4)	gyrB(33)	icd(16)	mdh(11)	purA(8)	recA(6)	ExPEC
ESC_BB0015AA	Animal		Ecuador	Escherichia coli	AL391753	602	adk(6)	fumC(19)	gyrB(33)	icd(26)	mdh(11)	purA(8)	recA(6)	Non-ExPEC
ESC_BB0016AA	Animal		Ecuador	Escherichia coli	AL391753	155	adk(6)	fumC(4)	gyrB(14)	icd(16)	mdh(24)	purA(8)	recA(14)	ExPEC
ESC_BB0017AA	Animal		Ecuador	Escherichia coli	KP198616	224	adk(6)	fumC(4)	gyrB(33)	icd(16)	mdh(11)	purA(8)	recA(6)	Non-ExPEC
ESC_BB0018AA	Animal		Ecuador	Escherichia coli	CP054236	695	adk(10)	fumC(11)	gyrB(4)	icd(12)	mdh(8)	purA(18)	recA(2)	Non-ExPEC
ESC_BB0019AA	Animal		Ecuador	Escherichia coli	QMGM01000002	224	adk(6)	fumC(4)	gyrB(33)	icd(16)	mdh(11)	purA(8)	recA(6)	Non-ExPEC
ESC_BB0020AA	Animal		Ecuador	Escherichia coli	CP054236	167	adk(10)	fumC(11)	gyrB(4)	icd(8)	mdh(8)	purA(13)	recA(2)	Non-ExPEC
ESC_BB0021AA	Animal		Ecuador	Escherichia coli	CP054236	48	adk(6)	fumC(11)	gyrB(4)	icd(8)	mdh(8)	purA(8)	recA(2)	ExPEC
ESC_BB0022AA	Animal		Ecuador	Escherichia coli	CP054236	2847	adk(6)	fumC(266)	gyrB(83)	icd(24)	mdh(1)	purA(1)	recA(2)	Non-ExPEC
ESC_BB0023AA	Animal		Ecuador	Escherichia coli	CP054236	48	adk(6)	fumC(11)	gyrB(4)	icd(8)	mdh(8)	purA(8)	recA(2)	ExPEC
ESC_BB0024AA	Animal		Ecuador	Escherichia coli	CP054236	10	adk(10)	fumC(11)	gyrB(4)	icd(8)	mdh(8)	purA(8)	recA(2)	Non-ExPEC
ESC_BB0025AA	Animal		Ecuador	Escherichia coli	CP054236	-	adk(6)	fumC(11)	gyrB(4)	icd(1703?)	mdh(8)	purA(8)	recA(~2)	ExPEC
ESC_BB0026AA	Human		Ecuador	Escherichia coli	AL391753	155	adk(6)	fumC(4)	gyrB(14)	icd(16)	mdh(24)	purA(8)	recA(14)	ExPEC
ESC_BB0028AA	Human		Ecuador	Escherichia coli		38	adk(4)	fumC(26)	gyrB(2)	icd(25)	mdh(5)	purA(5)	recA(19)	ExPEC
ESC_BB0029AA	Animal		Ecuador	Escherichia coli	AL391753	162	adk(9)	fumC(65)	gyrB(5)	icd(1)	mdh(9)	purA(13)	recA(6)	ExPEC
ESC_BB0030AA	Human		Ecuador	Escherichia coli	CP069646	196	adk(6)	fumC(19)	gyrB(3)	icd(16)	mdh(9)	purA(8)	recA(6)	Non-ExPEC
ESC_BB0031AA	Human		Ecuador	Escherichia coli		38	adk(4)	fumC(26)	gyrB(2)	icd(25)	mdh(5)	purA(5)	recA(19)	ExPEC
ESC_BB0032AA	Human		Ecuador	Escherichia coli		38	adk(4)	fumC(26)	gyrB(2)	icd(25)	mdh(5)	purA(5)	recA(19)	ExPEC
ESC_BB0033AA	Human		Ecuador	Escherichia coli		38	adk(4)	fumC(26)	gyrB(2)	icd(25)	mdh(5)	purA(5)	recA(19)	ExPEC
ESC_BB0034AA	Human		Ecuador	Escherichia coli		38	adk(4)	fumC(26)	gyrB(2)	icd(25)	mdh(5)	purA(5)	recA(19)	ExPEC
ESC_BB0036AA	Human		Ecuador	Escherichia coli	32	517	adk(109)	fumC(65)	gyrB(5)	icd(1)	mdh(9)	purA(13)	recA(14)	Non-ExPEC
ESC_BB0037AA	Human		Ecuador	Escherichia coli	CP022686	973	adk(154)	fumC(187)	gyrB(22)	icd(52)	mdh(130)	purA(129)	recA(4)	Non-ExPEC
ESC_BB0038AA	Human		Ecuador	Escherichia coli	CP022686	973	adk(154)	fumC(187)	gyrB(22)	icd(52)	mdh(130)	purA(129)	recA(4)	Non-ExPEC
ESC_BB0039AA	Human		Ecuador	Escherichia coli	CP022686	973	adk(154)	fumC(187)	gyrB(22)	icd(52)	mdh(130)	purA(129)	recA(4)	Non-ExPEC
ESC_BB0040AA	Animal		Ecuador	Escherichia coli	CP054236	10	adk(10)	fumC(11)	gyrB(4)	icd(8)	mdh(8)	purA(8)	recA(2)	Non-ExPEC
ESC_BB0041AA	Animal		Ecuador	Escherichia coli	CP022686	5041	adk(21)	fumC(35)	gyrB(423)	icd(52)	mdh(5)	purA(5)	recA(4)	Non-ExPEC
ESC_BB0042AA	Animal		Ecuador	Escherichia coli	CP054236	13528	adk(10)	fumC(2116)	gyrB(4)	icd(8)	mdh(12)	purA(8)	recA(2)	Non-ExPEC
ESC_BB0043AA	Human		Ecuador	Escherichia coli	AFRH01000026	200	adk(6)	fumC(4)	gyrB(5)	icd(26)	mdh(7)	purA(8)	recA(14)	Non-ExPEC
ESC_BB0044AA	Human		Ecuador	Escherichia coli	CP054236	10	adk(10)	fumC(11)	gyrB(4)	icd(8)	mdh(8)	purA(8)	recA(2)	Non-ExPEC
ESC_BB0045AA	Human		Ecuador	Escherichia coli	CP022686	624	adk(92)	fumC(4)	gyrB(87)	icd(96)	mdh(70)	purA(58)	recA(91)	ExPEC
ESC_BB0046AA	Human		Ecuador	Escherichia coli	AY545598	641	adk(9)	fumC(6)	gyrB(33)	icd(131)	mdh(24)	purA(8)	recA(7)	Non-ExPEC
ESC_BB0047AA	Animal		Ecuador	Escherichia coli	CP022686	5041	adk(21)	fumC(35)	gyrB(423)	icd(52)	mdh(5)	purA(5)	recA(4)	Non-ExPEC
ESC_BB0048AA	Animal		Ecuador	Escherichia coli	CP054236	2847	adk(6)	fumC(266)	gyrB(83)	icd(24)	mdh(1)	purA(1)	recA(2)	Non-ExPEC
ESC_BB0049AA	Human		Ecuador	Escherichia coli	CP022686	1684	adk(10)	fumC(11)	gyrB(5)	icd(10)	mdh(7)	purA(8)	recA(2)	Non-ExPEC
ESC_BB0050AA	Animal		Ecuador	Escherichia coli	AF161000	1101	adk(9)	fumC(8)	gyrB(5)	icd(1)	mdh(9)	purA(8)	recA(7)	Non-ExPEC
ESC_BB0051AA	Animal		Ecuador	Escherichia coli	CP069646	345	adk(6)	fumC(4)	gyrB(14)	icd(1)	mdh(20)	purA(62)	recA(7)	Non-ExPEC
ESC_BB0052AA	Animal		Ecuador	Escherichia coli	CP022686	2197	adk(10)	fumC(11)	gyrB(4)	icd(8)	mdh(8)	purA(219)	recA(174)	Non-ExPEC
ESC_BB0053AA	Animal		Ecuador	Escherichia coli	AL391753	224	adk(6)	fumC(4)	gyrB(33)	icd(16)	mdh(11)	purA(8)	recA(6)	ExPEC
ESC_BB0054AA	Human		Ecuador	Escherichia coli	CP022686	117	adk(20)	fumC(45)	gyrB(41)	icd(43)	mdh(5)	purA(32)	recA(2)	ExPEC
ESC_BB0055AA	Human		Ecuador	Escherichia coli	CP054236	2847	adk(6)	fumC(266)	gyrB(83)	icd(24)	mdh(1)	purA(1)	recA(2)	Non-ExPEC
ESC_BB0056AA	Human		Ecuador	Escherichia coli	CP054236	13544	adk(1067)	fumC(31)	gyrB(5)	icd(28)	mdh(1)	purA(1)	recA(2)	Non-ExPEC
ESC_BB0057AA	Animal		Ecuador	Escherichia coli	CP054236	744	adk(10)	fumC(11)	gyrB(135)	icd(8)	mdh(8)	purA(8)	recA(2)	Non-ExPEC
ESC_BB0058AA	Human		Ecuador	Escherichia coli	CP022686	449	adk(18)	fumC(22)	gyrB(94)	icd(6)	mdh(5)	purA(5)	recA(4)	ExPEC
ESC_BB0059AA	Human		Ecuador	Escherichia coli	CP022686	69	adk(21)	fumC(35)	gyrB(27)	icd(6)	mdh(5)	purA(5)	recA(4)	ExPEC
ESC_BB0060AA	Human		Ecuador	Escherichia coli	CP069646	994	adk(137)	fumC(19)	gyrB(4)	icd(16)	mdh(9)	purA(8)	recA(7)	Non-ExPEC
ESC_BB0061AA	Animal		Ecuador	Escherichia coli	CP054236	167	adk(10)	fumC(11)	gyrB(4)	icd(8)	mdh(8)	purA(13)	recA(2)	Non-ExPEC
ESC_BB0062AA	Animal		Ecuador	Escherichia coli	CP054236	167	adk(10)	fumC(11)	gyrB(4)	icd(8)	mdh(8)	purA(13)	recA(2)	Non-ExPEC
ESC_BB0063AA	Human		Ecuador	Escherichia coli	AL391753	602	adk(6)	fumC(19)	gyrB(33)	icd(26)	mdh(11)	purA(8)	recA(6)	Non-ExPEC
ESC_BB0064AA	Animal		Ecuador	Escherichia coli	CP054236	10	adk(10)	fumC(11)	gyrB(4)	icd(8)	mdh(8)	purA(8)	recA(2)	Non-ExPEC
ESC_BB0065AA	Human		Ecuador	Escherichia coli	CP022686	484	adk(6)	fumC(11)	gyrB(4)	icd(10)	mdh(7)	purA(84)	recA(6)	Non-ExPEC
ESC_BB0066AA	Human		Ecuador	Escherichia coli	CP022686	354	adk(85)	fumC(88)	gyrB(78)	icd(29)	mdh(59)	purA(58)	recA(62)	ExPEC
ESC_BB0067AA	Human		Ecuador	Escherichia coli	CP022686	1193	adk(14)	fumC(14)	gyrB(10)	icd(200)	mdh(17)	purA(7)	recA(10)	ExPEC
ESC_BB0068AA	Animal		Ecuador	Escherichia coli	CP054236	48	adk(6)	fumC(11)	gyrB(4)	icd(8)	mdh(8)	purA(8)	recA(2)	Non-ExPEC
ESC_BB0069AA	Human		Ecuador	Escherichia coli	CP054236	1137	adk(10)	fumC(11)	gyrB(57)	icd(8)	mdh(8)	purA(8)	recA(2)	Non-ExPEC
ESC_BB0070AA	Human		Ecuador	Escherichia coli	CP022686	93	adk(6)	fumC(11)	gyrB(4)	icd(10)	mdh(7)	purA(8)	recA(6)	ExPEC
ESC_BB0071AA	Human		Ecuador	Escherichia coli	CP022686	93	adk(6)	fumC(11)	gyrB(4)	icd(10)	mdh(7)	purA(8)	recA(6)	ExPEC
ESC_BB0072AA	Human		Ecuador	Escherichia coli	CP022686	131	adk(53)	fumC(40)	gyrB(47)	icd(13)	mdh(36)	purA(28)	recA(29)	ExPEC
ESC_BB0073AA	Human		Ecuador	Escherichia coli	AL391753	224	adk(6)	fumC(4)	gyrB(33)	icd(16)	mdh(11)	purA(8)	recA(6)	Non-ExPEC
ESC_BB0074AA	Human		Ecuador	Escherichia coli	CP054236	2847	adk(6)	fumC(266)	gyrB(83)	icd(24)	mdh(1)	purA(1)	recA(2)	Non-ExPEC
ESC_BB0075AA	Animal		Ecuador	Escherichia coli	AL391753	101	adk(43)	fumC(41)	gyrB(15)	icd(18)	mdh(11)	purA(7)	recA(6)	Non-ExPEC
ESC_BB0076AA	Human		Ecuador	Escherichia coli	CP022686	131	adk(53)	fumC(40)	gyrB(47)	icd(13)	mdh(36)	purA(28)	recA(29)	ExPEC
ESC_BB0077AA	Human		Ecuador	Escherichia coli	CP069646	23	adk(6)	fumC(4)	gyrB(12)	icd(1)	mdh(20)	purA(13)	recA(7)	Non-ExPEC
ESC_BB0078AA	Human		Ecuador	Escherichia coli	AL391753	155	adk(6)	fumC(4)	gyrB(14)	icd(16)	mdh(24)	purA(8)	recA(14)	ExPEC
ESC_BB0079AA	Human		Ecuador	Escherichia coli	CP054236	13543	adk(6)	fumC(7)	gyrB(5)	icd(1)	mdh(8)	purA(1138)	recA(2)	Non-ExPEC
ESC_BB0080AA	Human		Ecuador	Escherichia coli	AL391753	1564	adk(10)	fumC(252)	gyrB(5)	icd(8)	mdh(7)	purA(8)	recA(2)	Non-ExPEC
ESC_BB0081AA	Human		Ecuador	Escherichia coli	KP198616	212	adk(6)	fumC(29)	gyrB(4)	icd(18)	mdh(11)	purA(8)	recA(6)	Non-ExPEC
ESC_BB0082AA	Animal		Ecuador	Escherichia coli	CP054236	744	adk(10)	fumC(11)	gyrB(135)	icd(8)	mdh(8)	purA(8)	recA(2)	ExPEC
ESC_BB0084AA	Human		Ecuador	Escherichia coli	CP022686	354	adk(85)	fumC(88)	gyrB(78)	icd(29)	mdh(59)	purA(58)	recA(62)	ExPEC
ESC_BB0085AA	Human		Ecuador	Escherichia coli		38	adk(4)	fumC(26)	gyrB(2)	icd(25)	mdh(5)	purA(5)	recA(19)	ExPEC
ESC_BB0086AA	Animal		Ecuador	Escherichia coli	CP022686	394	adk(21)	fumC(35)	gyrB(61)	icd(52)	mdh(5)	purA(5)	recA(4)	Non-ExPEC
ESC_BB0087AA	Animal		Ecuador	Escherichia coli	GG772217	101	adk(43)	fumC(41)	gyrB(15)	icd(18)	mdh(11)	purA(7)	recA(6)	ExPEC
ESC_BB0088AA	Human		Ecuador	Escherichia coli	CP054236	3274	adk(10)	fumC(11)	gyrB(125)	icd(8)	mdh(7)	purA(8)	recA(2)	ExPEC
ESC_BB0089AA	Animal		Ecuador	Escherichia coli	AL391753	156	adk(6)	fumC(29)	gyrB(32)	icd(16)	mdh(11)	purA(8)	recA(44)	Non-ExPEC
ESC_BB0090AA	Animal		Ecuador	Escherichia coli	AL391753	13542	adk(6)	fumC(1540)	gyrB(4)	icd(16)	mdh(24)	purA(8)	recA(14)	Non-ExPEC
ESC_BB0091AA	Animal		Ecuador	Escherichia coli	CP022686	457	adk(101)	fumC(88)	gyrB(97)	icd(108)	mdh(26)	purA(79)	recA(2)	Non-ExPEC
ESC_BB0092AA	Human		Ecuador	Escherichia coli	CP054236	13541	adk(8)	fumC(974)	gyrB(1307)	icd(8)	mdh(8)	purA(8)	recA(2)	Non-ExPEC
ESC_BB0093AA	Human		Ecuador	Escherichia coli	CP022686	394	adk(21)	fumC(35)	gyrB(61)	icd(52)	mdh(5)	purA(5)	recA(4)	Non-ExPEC
ESC_BB0094AA	Animal		Ecuador	Escherichia coli	AL391753	156	adk(6)	fumC(29)	gyrB(32)	icd(16)	mdh(11)	purA(8)	recA(44)	ExPEC
ESC_BB0095AA	Human		Ecuador	Escherichia coli	CP054236	13391	adk(10)	fumC(11)	gyrB(1209)	icd(8)	mdh(8)	purA(8)	recA(2)	Non-ExPEC
ESC_BB0096AA	Human		Ecuador	Escherichia coli	CP022686	394	adk(21)	fumC(35)	gyrB(61)	icd(52)	mdh(5)	purA(5)	recA(4)	Non-ExPEC
ESC_BB0097AA	Human		Ecuador	Escherichia coli	CP054236	48	adk(6)	fumC(11)	gyrB(4)	icd(8)	mdh(8)	purA(8)	recA(2)	Non-ExPEC
ESC_BB0098AA	Animal		Ecuador	Escherichia coli	CP054236	10	adk(10)	fumC(11)	gyrB(4)	icd(8)	mdh(8)	purA(8)	recA(2)	Non-ExPEC
ESC_BB0099AA	Human		Ecuador	Escherichia coli	CP054236	10	adk(10)	fumC(11)	gyrB(4)	icd(8)	mdh(8)	purA(8)	recA(2)	Non-ExPEC
ESC_BB0100AA	Human		Ecuador	Escherichia coli	MRVY01000109	10	adk(10)	fumC(11)	gyrB(4)	icd(8)	mdh(8)	purA(8)	recA(2)	Non-ExPEC
ESC_BB0101AA	Human		Ecuador	Escherichia coli	CP069646	6806	adk(598)	fumC(6)	gyrB(33)	icd(131)	mdh(24)	purA(8)	recA(7)	Non-ExPEC
ESC_BB0102AA	Human		Ecuador	Escherichia coli	CP022686	349	adk(34)	fumC(36)	gyrB(39)	icd(87)	mdh(67)	purA(16)	recA(4)	ExPEC
ESC_BB0103AA	Animal		Ecuador	Escherichia coli	AL391753	162	adk(9)	fumC(65)	gyrB(5)	icd(1)	mdh(9)	purA(13)	recA(6)	ExPEC
ESC_BB0104AA	Human		Ecuador	Escherichia coli	CP054236	12468	adk(1385)	fumC(7)	gyrB(5)	icd(1)	mdh(1171)	purA(18)	recA(2)	Non-ExPEC
ESC_BB0105AA	Human		Ecuador	Escherichia coli	AL391753	162	adk(9)	fumC(65)	gyrB(5)	icd(1)	mdh(9)	purA(13)	recA(6)	ExPEC
ESC_BB0106AA	Human		Ecuador	Escherichia coli	CP054236	13576	adk(10)	fumC(11)	gyrB(4)	icd(8)	mdh(8)	purA(514)	recA(2)	Non-ExPEC
ESC_BB0107AA	Human		Ecuador	Escherichia coli	CP054236	226	adk(10)	fumC(27)	gyrB(5)	icd(8)	mdh(8)	purA(7)	recA(2)	Non-ExPEC
ESC_BB0108AA	Human		Ecuador	Escherichia coli	AL391753	101	adk(43)	fumC(41)	gyrB(15)	icd(18)	mdh(11)	purA(7)	recA(6)	Non-ExPEC
ESC_BB0109AA	Human		Ecuador	Escherichia coli	AL391753	101	adk(43)	fumC(41)	gyrB(15)	icd(18)	mdh(11)	purA(7)	recA(6)	Non-ExPEC
ESC_BB0110AA	Human		Ecuador	Escherichia coli	CP022686	648	adk(92)	fumC(4)	gyrB(87)	icd(96)	mdh(70)	purA(58)	recA(2)	ExPEC
ESC_BB0111AA	Human		Ecuador	Escherichia coli	AL391753	602	adk(6)	fumC(19)	gyrB(33)	icd(26)	mdh(11)	purA(8)	recA(6)	Non-ExPEC
ESC_BB0112AA	Human		Ecuador	Escherichia coli	AL391753	602	adk(6)	fumC(19)	gyrB(33)	icd(26)	mdh(11)	purA(8)	recA(6)	Non-ExPEC
ESC_BB0113AA	Human		Ecuador	Escherichia coli	KP198616	8896	adk(6)	fumC(65)	gyrB(5)	icd(56)	mdh(11)	purA(8)	recA(627)	Non-ExPEC
ESC_BB0114AA	Human		Ecuador	Escherichia coli	CP022686	117	adk(20)	fumC(45)	gyrB(41)	icd(43)	mdh(5)	purA(32)	recA(2)	ExPEC
ESC_BB0115AA	Animal		Ecuador	Escherichia coli	CP022686	93	adk(6)	fumC(11)	gyrB(4)	icd(10)	mdh(7)	purA(8)	recA(6)	ExPEC
ESC_BB0117AA	Human		Ecuador	Escherichia coli	CP054236	10	adk(10)	fumC(11)	gyrB(4)	icd(8)	mdh(8)	purA(8)	recA(2)	Non-ExPEC
ESC_BB0118AA	Human		Ecuador	Escherichia coli	AL391753	155	adk(6)	fumC(4)	gyrB(14)	icd(16)	mdh(24)	purA(8)	recA(14)	Non-ExPEC
ESC_BB0119AA	Human		Ecuador	Escherichia coli	CP054236	10	adk(10)	fumC(11)	gyrB(4)	icd(8)	mdh(8)	purA(8)	recA(2)	Non-ExPEC
ESC_BB0120AA	Animal		Ecuador	Escherichia coli		38	adk(4)	fumC(26)	gyrB(2)	icd(25)	mdh(5)	purA(5)	recA(19)	ExPEC
ESC_BB0121AA	Animal		Ecuador	Escherichia coli	CP054236	226	adk(10)	fumC(27)	gyrB(5)	icd(8)	mdh(8)	purA(7)	recA(2)	Non-ExPEC
ESC_BB0122AA	Animal		Ecuador	Escherichia coli	AL391753	224	adk(6)	fumC(4)	gyrB(33)	icd(16)	mdh(11)	purA(8)	recA(6)	Non-ExPEC
ESC_BB0123AA	Animal		Ecuador	Escherichia coli	AL391753	162	adk(9)	fumC(65)	gyrB(5)	icd(1)	mdh(9)	purA(13)	recA(6)	ExPEC
ESC_BB0124AA	Animal		Ecuador	Escherichia coli	CP022686	117	adk(20)	fumC(45)	gyrB(41)	icd(43)	mdh(5)	purA(32)	recA(2)	Non-ExPEC
ESC_BB0125AA	Human		Ecuador	Escherichia coli	CP022686	354	adk(85)	fumC(88)	gyrB(78)	icd(29)	mdh(59)	purA(58)	recA(62)	ExPEC
ESC_BB0126AA	Human		Ecuador	Escherichia coli	CP022686	394	adk(21)	fumC(35)	gyrB(61)	icd(52)	mdh(5)	purA(5)	recA(4)	Non-ExPEC
ESC_BB0127AA	Human		Ecuador	Escherichia coli	CP054236	44	adk(10)	fumC(11)	gyrB(4)	icd(8)	mdh(8)	purA(8)	recA(7)	Non-ExPEC
ESC_BB0128AA	Animal		Ecuador	Escherichia coli	CP022686	394	adk(21)	fumC(35)	gyrB(61)	icd(52)	mdh(5)	purA(5)	recA(4)	Non-ExPEC
ESC_BB0129AA	Human		Ecuador	Escherichia coli	AL391753	224	adk(6)	fumC(4)	gyrB(33)	icd(16)	mdh(11)	purA(8)	recA(6)	Non-ExPEC
ESC_BB0130AA	Animal		Ecuador	Escherichia coli	CP022686	394	adk(21)	fumC(35)	gyrB(61)	icd(52)	mdh(5)	purA(5)	recA(4)	Non-ExPEC
ESC_BB0131AA	Animal		Ecuador	Escherichia coli	CP054236	2847	adk(6)	fumC(266)	gyrB(83)	icd(24)	mdh(1)	purA(1)	recA(2)	Non-ExPEC
ESC_BB0132AA	Human		Ecuador	Escherichia coli		752	adk(10)	fumC(11)	gyrB(4)	icd(8)	mdh(8)	purA(8)	recA(49)	Non-ExPEC
ESC_BB0133AA	Animal		Ecuador	Escherichia coli	CP054236	48	adk(6)	fumC(11)	gyrB(4)	icd(8)	mdh(8)	purA(8)	recA(2)	Non-ExPEC
ESC_BB0134AA	Human		Ecuador	Escherichia coli	32	517	adk(109)	fumC(65)	gyrB(5)	icd(1)	mdh(9)	purA(13)	recA(14)	Non-ExPEC
ESC_BB0135AA	Animal		Ecuador	Escherichia coli	CP054236	10	adk(10)	fumC(11)	gyrB(4)	icd(8)	mdh(8)	purA(8)	recA(2)	Non-ExPEC
ESC_BB0136AA	Animal		Ecuador	Escherichia coli	KJ149556	1101	adk(9)	fumC(8)	gyrB(5)	icd(1)	mdh(9)	purA(8)	recA(7)	Non-ExPEC
ESC_BB0137AA	Human		Ecuador	Escherichia coli	AL391753	6478	adk(6)	fumC(861)	gyrB(32)	icd(16)	mdh(11)	purA(8)	recA(44)	ExPEC
ESC_BB0138AA	Human		Ecuador	Escherichia coli	CP054236	13575	adk(10)	fumC(11)	gyrB(4)	icd(8)	mdh(8)	purA(1145)	recA(2)	Non-ExPEC
ESC_BB0139AA	Human		Ecuador	Escherichia coli	CP022686	349	adk(34)	fumC(36)	gyrB(39)	icd(87)	mdh(67)	purA(16)	recA(4)	ExPEC
ESC_BB0140AA	Animal		Ecuador	Escherichia coli	AL391753	162	adk(9)	fumC(65)	gyrB(5)	icd(1)	mdh(9)	purA(13)	recA(6)	ExPEC
ESC_BB0141AA	Animal		Ecuador	Escherichia coli	AL391753	155	adk(6)	fumC(4)	gyrB(14)	icd(16)	mdh(24)	purA(8)	recA(14)	ExPEC
ESC_BB0142AA	Animal		Ecuador	Escherichia coli	CP022686	117	adk(20)	fumC(45)	gyrB(41)	icd(43)	mdh(5)	purA(32)	recA(2)	ExPEC
ESC_BB0143AA	Animal		Ecuador	Escherichia coli	CP054236	1137	adk(10)	fumC(11)	gyrB(57)	icd(8)	mdh(8)	purA(8)	recA(2)	Non-ExPEC
ESC_BB0144AA	Animal		Ecuador	Escherichia coli	CP000468	117	adk(20)	fumC(45)	gyrB(41)	icd(43)	mdh(5)	purA(32)	recA(2)	Non-ExPEC
ESC_BB0145AA	Animal		Ecuador	Escherichia coli	CP022686	1684	adk(10)	fumC(11)	gyrB(5)	icd(10)	mdh(7)	purA(8)	recA(2)	Non-ExPEC
ESC_BB0146AA	Animal		Ecuador	Escherichia coli	CP022686	2705	adk(10)	fumC(11)	gyrB(4)	icd(10)	mdh(7)	purA(8)	recA(2)	Non-ExPEC
ESC_BB0147AA	Animal		Ecuador	Escherichia coli	CP054236	165	adk(10)	fumC(27)	gyrB(5)	icd(10)	mdh(12)	purA(8)	recA(2)	Non-ExPEC
ESC_BB0150AA	Human		Ecuador	Escherichia coli	CP054236	13574	adk(6)	fumC(11)	gyrB(4)	icd(8)	mdh(8)	purA(8)	recA(42)	Non-ExPEC
ESC_BB0151AA	Animal		Ecuador	Escherichia coli	UDBH01000052	345	adk(6)	fumC(4)	gyrB(14)	icd(1)	mdh(20)	purA(62)	recA(7)	ExPEC
ESC_BB0152AA	Animal		Ecuador	Escherichia coli	CP054236	2847	adk(6)	fumC(266)	gyrB(83)	icd(24)	mdh(1)	purA(1)	recA(2)	Non-ExPEC
ESC_BB0153AA	Animal		Ecuador	Escherichia coli	CP022686	354	adk(85)	fumC(88)	gyrB(78)	icd(29)	mdh(59)	purA(58)	recA(62)	ExPEC
ESC_BB0154AA	Animal		Ecuador	Escherichia coli	KP198616	13536	adk(6)	fumC(2006)	gyrB(33)	icd(18)	mdh(9)	purA(122)	recA(7)	Non-ExPEC
ESC_BB0155AA	Animal		Ecuador	Escherichia coli	AL391753	1246	adk(6)	fumC(4)	gyrB(15)	icd(56)	mdh(11)	purA(26)	recA(6)	Non-ExPEC
ESC_BB0156AA	Animal		Ecuador	Escherichia coli	CP054236	744	adk(10)	fumC(11)	gyrB(135)	icd(8)	mdh(8)	purA(8)	recA(2)	Non-ExPEC
ESC_BB0157AA	Animal		Ecuador	Escherichia coli	CP022686	2705	adk(10)	fumC(11)	gyrB(4)	icd(10)	mdh(7)	purA(8)	recA(2)	Non-ExPEC
ESC_BB0158AA	Animal		Ecuador	Escherichia coli	CP054236	10	adk(10)	fumC(11)	gyrB(4)	icd(8)	mdh(8)	purA(8)	recA(2)	Non-ExPEC
ESC_BB0159AA	Animal		Ecuador	Escherichia coli	CP022686	4243	adk(79)	fumC(3)	gyrB(206)	icd(451)	mdh(5)	purA(16)	recA(182)	ExPEC
ESC_BB0160AA	Animal		Ecuador	Escherichia coli	CP054236	6319	adk(10)	fumC(832)	gyrB(4)	icd(8)	mdh(8)	purA(8)	recA(2)	Non-ExPEC
ESC_BB0161AA	Animal		Ecuador	Escherichia coli	CP054236	2847	adk(6)	fumC(266)	gyrB(83)	icd(24)	mdh(1)	purA(1)	recA(2)	Non-ExPEC
ESC_BB0162AA	Animal		Ecuador	Escherichia coli	AB042002	2491	adk(10)	fumC(11)	gyrB(4)	icd(8)	mdh(7)	purA(8)	recA(2)	Non-ExPEC
ESC_BB0163AA	Human		Ecuador	Escherichia coli	CP054236	155	adk(6)	fumC(4)	gyrB(14)	icd(16)	mdh(24)	purA(8)	recA(14)	Non-ExPEC
ESC_BB0164AA	Human		Ecuador	Escherichia coli	CP022686	117	adk(20)	fumC(45)	gyrB(41)	icd(43)	mdh(5)	purA(32)	recA(2)	Non-ExPEC
ESC_BB0165AA	Human		Ecuador	Escherichia coli	CP022686	1193	adk(14)	fumC(14)	gyrB(10)	icd(200)	mdh(17)	purA(7)	recA(10)	ExPEC
ESC_BB0166AA	Human		Ecuador	Escherichia coli	CP022686	394	adk(21)	fumC(35)	gyrB(61)	icd(52)	mdh(5)	purA(5)	recA(4)	ExPEC
ESC_BB0167AA	Human		Ecuador	Escherichia coli	UDBH01000052	345	adk(6)	fumC(4)	gyrB(14)	icd(1)	mdh(20)	purA(62)	recA(7)	Non-ExPEC
ESC_BB0169AA	Animal		Ecuador	Escherichia coli	CP022686	394	adk(21)	fumC(35)	gyrB(61)	icd(52)	mdh(5)	purA(5)	recA(4)	Non-ExPEC
ESC_BB0170AA	Human		Ecuador	Escherichia coli	CP022686	117	adk(20)	fumC(45)	gyrB(41)	icd(43)	mdh(5)	purA(32)	recA(2)	ExPEC
ESC_BB0171AA	Human		Ecuador	Escherichia coli	UDBH01000052	345	adk(6)	fumC(4)	gyrB(14)	icd(1)	mdh(20)	purA(62)	recA(7)	ExPEC
ESC_BB0172AA	Animal		Ecuador	Escherichia coli	CP069646	295	adk(6)	fumC(4)	gyrB(12)	icd(1)	mdh(9)	purA(2)	recA(7)	Non-ExPEC
ESC_BB0173AA	Human		Ecuador	Escherichia coli	CP054236	1140	adk(83)	fumC(23)	gyrB(164)	icd(181)	mdh(80)	purA(1)	recA(42)	Non-ExPEC
ESC_BB0174AA	Human		Ecuador	Escherichia coli	37	616	adk(6)	fumC(4)	gyrB(12)	icd(16)	mdh(24)	purA(8)	recA(14)	Non-ExPEC
ESC_BB0175AA	Human		Ecuador	Escherichia coli	CP022686	117	adk(20)	fumC(45)	gyrB(41)	icd(43)	mdh(5)	purA(32)	recA(2)	ExPEC
ESC_BB0176AA	Animal		Ecuador	Escherichia coli	CP069646	295	adk(6)	fumC(4)	gyrB(12)	icd(1)	mdh(9)	purA(2)	recA(7)	Non-ExPEC
ESC_BB0177AA	Animal		Ecuador	Escherichia coli	CP022686	457	adk(101)	fumC(88)	gyrB(97)	icd(108)	mdh(26)	purA(79)	recA(2)	Non-ExPEC
ESC_BB0178AA	Human		Ecuador	Escherichia coli	CP022686	457	adk(101)	fumC(88)	gyrB(97)	icd(108)	mdh(26)	purA(79)	recA(2)	ExPEC
ESC_BB0179AA	Human		Ecuador	Escherichia coli		57	adk(6)	fumC(31)	gyrB(5)	icd(28)	mdh(1)	purA(1)	recA(2)	ExPEC
ESC_BB0180AA	Human		Ecuador	Escherichia coli	CP022686	131	adk(53)	fumC(40)	gyrB(47)	icd(13)	mdh(36)	purA(28)	recA(29)	ExPEC
ESC_BB0181AA	Animal		Ecuador	Escherichia coli	AL391753	155	adk(6)	fumC(4)	gyrB(14)	icd(16)	mdh(24)	purA(8)	recA(14)	Non-ExPEC
ESC_BB0182AA	Human		Ecuador	Escherichia coli	AL391753	162	adk(9)	fumC(65)	gyrB(5)	icd(1)	mdh(9)	purA(13)	recA(6)	ExPEC
ESC_BB0183AA	Human		Ecuador	Escherichia coli	CP069646	2040	adk(6)	fumC(29)	gyrB(22)	icd(18)	mdh(11)	purA(8)	recA(41)	Non-ExPEC
ESC_BB0185AA	Human		Ecuador	Escherichia coli	CP054236	10	adk(10)	fumC(11)	gyrB(4)	icd(8)	mdh(8)	purA(8)	recA(2)	ExPEC
ESC_BB0186AA	Human		Ecuador	Escherichia coli	CP069646	10	adk(10)	fumC(11)	gyrB(4)	icd(8)	mdh(8)	purA(8)	recA(2)	Non-ExPEC
ESC_BB0187AA	Human		Ecuador	Escherichia coli		38	adk(4)	fumC(26)	gyrB(2)	icd(25)	mdh(5)	purA(5)	recA(19)	ExPEC
ESC_BB0188AA	Human		Ecuador	Escherichia coli	CP022686	38	adk(4)	fumC(26)	gyrB(2)	icd(25)	mdh(5)	purA(5)	recA(19)	ExPEC
ESC_BB0189AA	Animal		Ecuador	Escherichia coli	CP022686	38	adk(4)	fumC(26)	gyrB(2)	icd(25)	mdh(5)	purA(5)	recA(19)	ExPEC
ESC_BB0190AA	Human		Ecuador	Escherichia coli	CP054236	617	adk(10)	fumC(11)	gyrB(4)	icd(8)	mdh(8)	purA(13)	recA(73)	Non-ExPEC
ESC_BB0191AA	Human		Ecuador	Escherichia coli	KP198616	533	adk(6)	fumC(4)	gyrB(5)	icd(18)	mdh(11)	purA(8)	recA(14)	Non-ExPEC
ESC_BB0192AA	Animal		Ecuador	Escherichia coli	CP054236	744	adk(10)	fumC(11)	gyrB(135)	icd(8)	mdh(8)	purA(8)	recA(2)	Non-ExPEC
ESC_BB0193AA	Human		Ecuador	Escherichia coli	CP069646	90	adk(6)	fumC(4)	gyrB(12)	icd(1)	mdh(20)	purA(8)	recA(7)	Non-ExPEC
ESC_BB0194AA	Animal		Ecuador	Escherichia coli	CP022686	106	adk(21)	fumC(35)	gyrB(27)	icd(6)	mdh(5)	purA(8)	recA(4)	ExPEC
ESC_BB0195AA	Human		Ecuador	Escherichia coli	CP054236	6736	adk(12)	fumC(192)	gyrB(8)	icd(254)	mdh(27)	purA(1)	recA(2)	Non-ExPEC
ESC_BB0196AA	Animal		Ecuador	Escherichia coli	AL391753	3889	adk(6)	fumC(7)	gyrB(57)	icd(8)	mdh(8)	purA(18)	recA(2)	Non-ExPEC
ESC_BB0197AA	Animal		Ecuador	Escherichia coli	AL391753	155	adk(6)	fumC(4)	gyrB(14)	icd(16)	mdh(24)	purA(8)	recA(14)	ExPEC
ESC_BB0198AA	Animal		Ecuador	Escherichia coli	CP054236	48	adk(6)	fumC(11)	gyrB(4)	icd(8)	mdh(8)	purA(8)	recA(2)	ExPEC
ESC_BB0199AA	Animal		Ecuador	Escherichia coli	CP054236	694	adk(10)	fumC(11)	gyrB(4)	icd(8)	mdh(7)	purA(13)	recA(2)	Non-ExPEC
ESC_BB0200AA	Animal		Ecuador	Escherichia coli	AL391753	162	adk(9)	fumC(65)	gyrB(5)	icd(1)	mdh(9)	purA(13)	recA(6)	ExPEC
ESC_BB0201AA	Animal		Ecuador	Escherichia coli	AL391753	155	adk(6)	fumC(4)	gyrB(14)	icd(16)	mdh(24)	purA(8)	recA(14)	Non-ExPEC
ESC_BB0202AA	Animal		Ecuador	Escherichia coli	AL391753	155	adk(6)	fumC(4)	gyrB(14)	icd(16)	mdh(24)	purA(8)	recA(14)	Non-ExPEC
ESC_BB0203AA	Animal		Ecuador	Escherichia coli	AL391753	155	adk(6)	fumC(4)	gyrB(14)	icd(16)	mdh(24)	purA(8)	recA(14)	Non-ExPEC
ESC_BB0204AA	Animal		Ecuador	Escherichia coli	CP054236	1968	adk(6)	fumC(11)	gyrB(257)	icd(8)	mdh(8)	purA(8)	recA(2)	Non-ExPEC
ESC_BB0205AA	Animal		Ecuador	Escherichia coli	AL391753	155	adk(6)	fumC(4)	gyrB(14)	icd(16)	mdh(24)	purA(8)	recA(14)	Non-ExPEC
ESC_BB0206AA	Animal		Ecuador	Escherichia coli	AL391753	155	adk(6)	fumC(4)	gyrB(14)	icd(16)	mdh(24)	purA(8)	recA(14)	Non-ExPEC
ESC_BB0207AA	Animal		Ecuador	Escherichia coli	CP022686	117	adk(20)	fumC(45)	gyrB(41)	icd(43)	mdh(5)	purA(32)	recA(2)	Non-ExPEC
ESC_BB0208AA	Animal		Ecuador	Escherichia coli	CP054236	2847	adk(6)	fumC(266)	gyrB(83)	icd(24)	mdh(1)	purA(1)	recA(2)	Non-ExPEC
ESC_BB0209AA	Animal		Ecuador	Escherichia coli	CP022686	-	adk(10)	fumC(2175?)	gyrB(4)	icd(8)	mdh(8)	purA(219)	recA(174)	ExPEC
ESC_BB0210AA	Animal		Ecuador	Escherichia coli	CP022686	117	adk(20)	fumC(45)	gyrB(41)	icd(43)	mdh(5)	purA(32)	recA(2)	ExPEC
ESC_BB0211AA	Animal		Ecuador	Escherichia coli	CP022686	117	adk(20)	fumC(45)	gyrB(41)	icd(43)	mdh(5)	purA(32)	recA(2)	ExPEC
ESC_BB0212AA	Animal		Ecuador	Escherichia coli	CP054236	2461	adk(6)	fumC(11)	gyrB(4)	icd(8)	mdh(8)	purA(243)	recA(2)	Non-ExPEC
ESC_BB0213AA	Animal		Ecuador	Escherichia coli	CP022686	115	adk(4)	fumC(26)	gyrB(39)	icd(25)	mdh(5)	purA(31)	recA(19)	ExPEC
ESC_BB0214AA	Animal		Ecuador	Escherichia coli	AL391753	602	adk(6)	fumC(19)	gyrB(33)	icd(26)	mdh(11)	purA(8)	recA(6)	Non-ExPEC
ESC_BB0215AA	Animal		Ecuador	Escherichia coli	CP022686	12534	adk(35)	fumC(3)	gyrB(234)	icd(342)	mdh(45)	purA(5)	recA(95)	Non-ExPEC
ESC_BB0216AA	Animal		Ecuador	Escherichia coli	AL391753	155	adk(6)	fumC(4)	gyrB(14)	icd(16)	mdh(24)	purA(8)	recA(14)	Non-ExPEC
ESC_BB0217AA	Animal		Ecuador	Escherichia coli	CP054236	10	adk(10)	fumC(11)	gyrB(4)	icd(8)	mdh(8)	purA(8)	recA(2)	Non-ExPEC
ESC_BB0218AA	Animal		Ecuador	Escherichia coli	CP022686	38	adk(4)	fumC(26)	gyrB(2)	icd(25)	mdh(5)	purA(5)	recA(19)	ExPEC
ESC_BB0219AA	Animal		Ecuador	Escherichia coli	CP054236	13573	adk(168)	fumC(11)	gyrB(51)	icd(8)	mdh(7)	purA(85)	recA(2)	ExPEC
ESC_BB0220AA	Animal		Ecuador	Escherichia coli	AB042002	2491	adk(10)	fumC(11)	gyrB(4)	icd(8)	mdh(7)	purA(8)	recA(2)	Non-ExPEC
ESC_BB0221AA	Animal		Ecuador	Escherichia coli	AL391753	162	adk(9)	fumC(65)	gyrB(5)	icd(1)	mdh(9)	purA(13)	recA(6)	Non-ExPEC
ESC_BB0222AA	Animal		Ecuador	Escherichia coli	AL391753	155	adk(6)	fumC(4)	gyrB(14)	icd(16)	mdh(24)	purA(8)	recA(14)	Non-ExPEC
ESC_BB0223AA	Animal		Ecuador	Escherichia coli	CP054236	2847	adk(6)	fumC(266)	gyrB(83)	icd(24)	mdh(1)	purA(1)	recA(2)	Non-ExPEC
ESC_BB0224AA	Animal		Ecuador	Escherichia coli	AL391753	155	adk(6)	fumC(4)	gyrB(14)	icd(16)	mdh(24)	purA(8)	recA(14)	Non-ExPEC
ESC_BB0225AA	Animal		Ecuador	Escherichia coli	CP054236	2847	adk(6)	fumC(266)	gyrB(83)	icd(24)	mdh(1)	purA(1)	recA(2)	Non-ExPEC
ESC_BB0226AA	Animal		Ecuador	Escherichia coli	CP054236	10	adk(10)	fumC(11)	gyrB(4)	icd(8)	mdh(8)	purA(8)	recA(2)	Non-ExPEC
ESC_BB0227AA	Animal		Ecuador	Escherichia coli	CP022686	449	adk(18)	fumC(22)	gyrB(94)	icd(6)	mdh(5)	purA(5)	recA(4)	ExPEC
ESC_BB0228AA	Animal		Ecuador	Escherichia coli	CP022686	1684	adk(10)	fumC(11)	gyrB(5)	icd(10)	mdh(7)	purA(8)	recA(2)	Non-ExPEC
ESC_BB0229AA	Animal		Ecuador	Escherichia coli	CP022686	-	adk(10)	fumC(11)	gyrB(5)	icd(8)	mdh(1306?)	purA(219)	recA(2)	Non-ExPEC
ESC_BB0230AA	Animal		Ecuador	Escherichia coli	CP022686	449	adk(18)	fumC(22)	gyrB(94)	icd(6)	mdh(5)	purA(5)	recA(4)	ExPEC
ESC_BB0231AA	Human		Ecuador	Escherichia coli	AL391753	90	adk(6)	fumC(4)	gyrB(12)	icd(1)	mdh(20)	purA(8)	recA(7)	Non-ExPEC
ESC_BB0232AA	Human		Ecuador	Escherichia coli	AL391753	90	adk(6)	fumC(4)	gyrB(12)	icd(1)	mdh(20)	purA(8)	recA(7)	Non-ExPEC
ESC_BB0233AA	Animal		Ecuador	Escherichia coli	CP054236	57	adk(6)	fumC(31)	gyrB(5)	icd(28)	mdh(1)	purA(1)	recA(2)	ExPEC
ESC_BB0234AA	Animal		Ecuador	Escherichia coli	CP054236	2207	adk(10)	fumC(174)	gyrB(4)	icd(8)	mdh(8)	purA(222)	recA(2)	Non-ExPEC
ESC_BB0235AA	Animal		Ecuador	Escherichia coli	CP054236	13527	adk(10)	fumC(11)	gyrB(4)	icd(1275)	mdh(8)	purA(8)	recA(2)	Non-ExPEC
ESC_BB0236AA	Animal		Ecuador	Escherichia coli	CP054236	2207	adk(10)	fumC(174)	gyrB(4)	icd(8)	mdh(8)	purA(222)	recA(2)	Non-ExPEC
ESC_BB0237AA	Animal		Ecuador	Escherichia coli	CP054236	2207	adk(10)	fumC(174)	gyrB(4)	icd(8)	mdh(8)	purA(222)	recA(2)	Non-ExPEC
ESC_BB0238AA	Animal		Ecuador	Escherichia coli	CP054236	13527	adk(10)	fumC(11)	gyrB(4)	icd(1275)	mdh(8)	purA(8)	recA(2)	Non-ExPEC
ESC_BB0239AA	Human		Ecuador	Escherichia coli	CP069646	1049	adk(6)	fumC(4)	gyrB(14)	icd(16)	mdh(24)	purA(5)	recA(14)	Non-ExPEC
ESC_BB0240AA	Human		Ecuador	Escherichia coli	CP054236	10	adk(10)	fumC(11)	gyrB(4)	icd(8)	mdh(8)	purA(8)	recA(2)	Non-ExPEC
ESC_BB0241AA	Human		Ecuador	Escherichia coli	CP022686	449	adk(18)	fumC(22)	gyrB(94)	icd(6)	mdh(5)	purA(5)	recA(4)	ExPEC
ESC_BB0242AA	Human		Ecuador	Escherichia coli	CP054236	10	adk(10)	fumC(11)	gyrB(4)	icd(8)	mdh(8)	purA(8)	recA(2)	Non-ExPEC
ESC_BB0243AA	Human		Ecuador	Escherichia coli	CP054236	10	adk(10)	fumC(11)	gyrB(4)	icd(8)	mdh(8)	purA(8)	recA(2)	Non-ExPEC
ESC_BB0244AA	Human		Ecuador	Escherichia coli	AL391753	1049	adk(6)	fumC(4)	gyrB(14)	icd(16)	mdh(24)	purA(5)	recA(14)	Non-ExPEC
ESC_BB0245AA	Animal		Ecuador	Escherichia coli	AL391753	155	adk(6)	fumC(4)	gyrB(14)	icd(16)	mdh(24)	purA(8)	recA(14)	Non-ExPEC
ESC_BB0246AA	Animal		Ecuador	Escherichia coli		117	adk(20)	fumC(45)	gyrB(41)	icd(43)	mdh(5)	purA(32)	recA(2)	ExPEC
ESC_BB0247AA	Animal		Ecuador	Escherichia coli		117	adk(20)	fumC(45)	gyrB(41)	icd(43)	mdh(5)	purA(32)	recA(2)	ExPEC
ESC_BB0248AA	Animal		Ecuador	Escherichia coli	CP022686	349	adk(34)	fumC(36)	gyrB(39)	icd(87)	mdh(67)	purA(16)	recA(4)	Non-ExPEC
ESC_BB0249AA	Animal		Ecuador	Escherichia coli		-	adk(20)	fumC(2016?)	gyrB(41)	icd(43)	mdh(5)	purA(32)	recA(2)	ExPEC
ESC_BB0250AA	Animal		Ecuador	Escherichia coli	AL391753	162	adk(9)	fumC(65)	gyrB(5)	icd(1)	mdh(9)	purA(13)	recA(6)	ExPEC
ESC_BB0252AA	Human		Ecuador	Escherichia coli		38	adk(4)	fumC(26)	gyrB(2)	icd(25)	mdh(5)	purA(5)	recA(19)	ExPEC
ESC_BB0253AA	Animal		Ecuador	Escherichia coli	AL391753	162	adk(9)	fumC(65)	gyrB(5)	icd(1)	mdh(9)	purA(13)	recA(6)	ExPEC
ESC_BB0254AA	Animal		Ecuador	Escherichia coli	AL391753	162	adk(9)	fumC(65)	gyrB(5)	icd(1)	mdh(9)	purA(13)	recA(6)	ExPEC
ESC_BB0255AA	Animal		Ecuador	Escherichia coli	AL391753	162	adk(9)	fumC(65)	gyrB(5)	icd(1)	mdh(9)	purA(13)	recA(6)	ExPEC
ESC_BB0256AA	Animal		Ecuador	Escherichia coli	CP022686	3107	adk(10)	fumC(11)	gyrB(5)	icd(8)	mdh(7)	purA(219)	recA(2)	Non-ExPEC
ESC_BB0257AA	Animal		Ecuador	Escherichia coli	CP022686	3107	adk(10)	fumC(11)	gyrB(5)	icd(8)	mdh(7)	purA(219)	recA(2)	Non-ExPEC
ESC_BB0258AA	Animal		Ecuador	Escherichia coli	AL391753	224	adk(6)	fumC(4)	gyrB(33)	icd(16)	mdh(11)	purA(8)	recA(6)	ExPEC
ESC_BB0259AA	Animal		Ecuador	Escherichia coli	CP022686	3107	adk(10)	fumC(11)	gyrB(5)	icd(8)	mdh(7)	purA(219)	recA(2)	Non-ExPEC
ESC_BB0260AA	Animal		Ecuador	Escherichia coli	CP022686	3107	adk(10)	fumC(11)	gyrB(5)	icd(8)	mdh(7)	purA(219)	recA(2)	Non-ExPEC
ESC_BB0261AA	Animal		Ecuador	Escherichia coli	AB042002	2491	adk(10)	fumC(11)	gyrB(4)	icd(8)	mdh(7)	purA(8)	recA(2)	Non-ExPEC
ESC_BB0262AA	Animal		Ecuador	Escherichia coli	CP054236	2847	adk(6)	fumC(266)	gyrB(83)	icd(24)	mdh(1)	purA(1)	recA(2)	Non-ExPEC
ESC_BB0263AA	Human		Ecuador	Escherichia coli	CP022686	973	adk(154)	fumC(187)	gyrB(22)	icd(52)	mdh(130)	purA(129)	recA(4)	Non-ExPEC
ESC_BB0264AA	Animal		Ecuador	Escherichia coli	AB042002	2491	adk(10)	fumC(11)	gyrB(4)	icd(8)	mdh(7)	purA(8)	recA(2)	Non-ExPEC
ESC_BB0265AA	Animal		Ecuador	Escherichia coli	CP054236	1141	adk(10)	fumC(11)	gyrB(183)	icd(8)	mdh(8)	purA(8)	recA(2)	Non-ExPEC
ESC_BB0266AA	Animal		Ecuador	Escherichia coli	CP054236	10	adk(10)	fumC(11)	gyrB(4)	icd(8)	mdh(8)	purA(8)	recA(2)	Non-ExPEC
ESC_BB0267AA	Animal		Ecuador	Escherichia coli	CP054236	10	adk(10)	fumC(11)	gyrB(4)	icd(8)	mdh(8)	purA(8)	recA(2)	Non-ExPEC
ESC_BB0268AA	Animal		Ecuador	Escherichia coli	CP054236	2847	adk(6)	fumC(266)	gyrB(83)	icd(24)	mdh(1)	purA(1)	recA(2)	Non-ExPEC
ESC_BB0269AA	Animal		Ecuador	Escherichia coli	CP054236	2847	adk(6)	fumC(266)	gyrB(83)	icd(24)	mdh(1)	purA(1)	recA(2)	Non-ExPEC
ESC_BB0270AA	Animal		Ecuador	Escherichia coli	CP069646	-	adk(6)	fumC(2176?)	gyrB(32)	icd(16)	mdh(11)	purA(8)	recA(44)	Non-ExPEC
ESC_BB0271AA	Animal		Ecuador	Escherichia coli	AL391753	522	adk(10)	fumC(23)	gyrB(109)	icd(8)	mdh(8)	purA(8)	recA(2)	Non-ExPEC
ESC_BB0272AA	Animal		Ecuador	Escherichia coli	CP054236	4204	adk(24)	fumC(11)	gyrB(4)	icd(8)	mdh(8)	purA(8)	recA(73)	Non-ExPEC
ESC_BB0273AA	Animal		Ecuador	Escherichia coli	AL391753	522	adk(10)	fumC(23)	gyrB(109)	icd(8)	mdh(8)	purA(8)	recA(2)	Non-ExPEC
ESC_BB0274AA	Animal		Ecuador	Escherichia coli	CP054236	48	adk(6)	fumC(11)	gyrB(4)	icd(8)	mdh(8)	purA(8)	recA(2)	Non-ExPEC
ESC_BB0275AA	Human		Ecuador	Escherichia coli	CP054236	226	adk(10)	fumC(27)	gyrB(5)	icd(8)	mdh(8)	purA(7)	recA(2)	Non-ExPEC
ESC_BB0276AA	Animal		Ecuador	Escherichia coli	CP022686	117	adk(20)	fumC(45)	gyrB(41)	icd(43)	mdh(5)	purA(32)	recA(2)	ExPEC
ESC_BB0277AA	Human		Ecuador	Escherichia coli	CP054236	1286	adk(10)	fumC(174)	gyrB(4)	icd(8)	mdh(8)	purA(8)	recA(2)	Non-ExPEC
ESC_BB0278AA	Human		Ecuador	Escherichia coli	CP054236	1286	adk(10)	fumC(174)	gyrB(4)	icd(8)	mdh(8)	purA(8)	recA(2)	Non-ExPEC
ESC_BB0279AA	Human		Ecuador	Escherichia coli	CP054236	226	adk(10)	fumC(27)	gyrB(5)	icd(8)	mdh(8)	purA(7)	recA(2)	Non-ExPEC
ESC_BB0280AA	Human		Ecuador	Escherichia coli	CP054236	226	adk(10)	fumC(27)	gyrB(5)	icd(8)	mdh(8)	purA(7)	recA(2)	Non-ExPEC
ESC_BB0281AA	Animal		Ecuador	Escherichia coli	CP022686	2705	adk(10)	fumC(11)	gyrB(4)	icd(10)	mdh(7)	purA(8)	recA(2)	Non-ExPEC
ESC_BB0282AA	Animal		Ecuador	Escherichia coli	CP022686	2705	adk(10)	fumC(11)	gyrB(4)	icd(10)	mdh(7)	purA(8)	recA(2)	Non-ExPEC
ESC_BB0283AA	Animal		Ecuador	Escherichia coli	CP022686	2705	adk(10)	fumC(11)	gyrB(4)	icd(10)	mdh(7)	purA(8)	recA(2)	Non-ExPEC
ESC_BB0285AA	Animal		Ecuador	Escherichia coli	CP022686	2705	adk(10)	fumC(11)	gyrB(4)	icd(10)	mdh(7)	purA(8)	recA(2)	Non-ExPEC
ESC_BB0286AA	Animal		Ecuador	Escherichia coli	CP022686	2705	adk(10)	fumC(11)	gyrB(4)	icd(10)	mdh(7)	purA(8)	recA(2)	Non-ExPEC
ESC_BB0287AA	Human		Ecuador	Escherichia coli	AL391753	224	adk(6)	fumC(4)	gyrB(33)	icd(16)	mdh(11)	purA(8)	recA(6)	ExPEC
ESC_BB0288AA	Animal		Ecuador	Escherichia coli	CP022686	2705	adk(10)	fumC(11)	gyrB(4)	icd(10)	mdh(7)	purA(8)	recA(2)	Non-ExPEC
ESC_BB0289AA	Animal		Ecuador	Escherichia coli	CP054236	2847	adk(6)	fumC(266)	gyrB(83)	icd(24)	mdh(1)	purA(1)	recA(2)	Non-ExPEC
ESC_BB0290AA	Animal		Ecuador	Escherichia coli	CP022686	2705	adk(10)	fumC(11)	gyrB(4)	icd(10)	mdh(7)	purA(8)	recA(2)	Non-ExPEC
ESC_BB0291AA	Animal		Ecuador	Escherichia coli	CP022686	2705	adk(10)	fumC(11)	gyrB(4)	icd(10)	mdh(7)	purA(8)	recA(2)	Non-ExPEC
ESC_BB0292AA	Animal		Ecuador	Escherichia coli	CP054236	10	adk(10)	fumC(11)	gyrB(4)	icd(8)	mdh(8)	purA(8)	recA(2)	Non-ExPEC
ESC_BB0293AA	Animal		Ecuador	Escherichia coli	CP054236	10	adk(10)	fumC(11)	gyrB(4)	icd(8)	mdh(8)	purA(8)	recA(2)	ExPEC
ESC_BB0294AA	Animal		Ecuador	Escherichia coli	CP022686	1594	adk(6)	fumC(11)	gyrB(4)	icd(234)	mdh(7)	purA(8)	recA(6)	Non-ExPEC
ESC_BB0295AA	Animal		Ecuador	Escherichia coli	AL391753	224	adk(6)	fumC(4)	gyrB(33)	icd(16)	mdh(11)	purA(8)	recA(6)	Non-ExPEC
ESC_BB0296AA	Human		Ecuador	Escherichia coli	CP022686	349	adk(34)	fumC(36)	gyrB(39)	icd(87)	mdh(67)	purA(16)	recA(4)	ExPEC
ESC_BB0297AA	Human		Ecuador	Escherichia coli	CP054236	2847	adk(6)	fumC(266)	gyrB(83)	icd(24)	mdh(1)	purA(1)	recA(2)	Non-ExPEC
ESC_BB0298AA	Animal		Ecuador	Escherichia coli	CP054236	694	adk(10)	fumC(11)	gyrB(4)	icd(8)	mdh(7)	purA(13)	recA(2)	Non-ExPEC
ESC_BB0299AA	Human		Ecuador	Escherichia coli	CP022686	4541	adk(20)	fumC(67)	gyrB(56)	icd(429)	mdh(5)	purA(50)	recA(45)	Non-ExPEC
ESC_BB0300AA	Animal		Ecuador	Escherichia coli	CP022686	4243	adk(79)	fumC(3)	gyrB(206)	icd(451)	mdh(5)	purA(16)	recA(182)	ExPEC
ESC_BB0301AA	Animal		Ecuador	Escherichia coli	CP054236	1775	adk(6)	fumC(31)	gyrB(5)	icd(28)	mdh(1)	purA(2)	recA(2)	Non-ExPEC
ESC_BB0302AA	Human		Ecuador	Escherichia coli	GQ916596	345	adk(6)	fumC(4)	gyrB(14)	icd(1)	mdh(20)	purA(62)	recA(7)	ExPEC
ESC_BB0303AA	Human		Ecuador	Escherichia coli	AB042002	2491	adk(10)	fumC(11)	gyrB(4)	icd(8)	mdh(7)	purA(8)	recA(2)	Non-ExPEC
ESC_BB0304AA	Human		Ecuador	Escherichia coli	CP054236	13572	adk(1536)	fumC(7)	gyrB(5)	icd(8)	mdh(8)	purA(7)	recA(629)	Non-ExPEC
ESC_BB0305AA	Human		Ecuador	Escherichia coli	CP022686	394	adk(21)	fumC(35)	gyrB(61)	icd(52)	mdh(5)	purA(5)	recA(4)	Non-ExPEC
ESC_BB0306AA	Human		Ecuador	Escherichia coli	CP022686	354	adk(85)	fumC(88)	gyrB(78)	icd(29)	mdh(59)	purA(58)	recA(62)	ExPEC
ESC_BB0307AA	Human		Ecuador	Escherichia coli	CP054236	48	adk(6)	fumC(11)	gyrB(4)	icd(8)	mdh(8)	purA(8)	recA(2)	Non-ExPEC
ESC_BB0308AA	Human		Ecuador	Escherichia coli	CP054236	2847	adk(6)	fumC(266)	gyrB(83)	icd(24)	mdh(1)	purA(1)	recA(2)	Non-ExPEC
ESC_BB0309AA	Animal		Ecuador	Escherichia coli	CP022686	2705	adk(10)	fumC(11)	gyrB(4)	icd(10)	mdh(7)	purA(8)	recA(2)	Non-ExPEC
ESC_BB0310AA	Animal		Ecuador	Escherichia coli	CP069646	1423	adk(6)	fumC(4)	gyrB(3)	icd(18)	mdh(9)	purA(8)	recA(6)	Non-ExPEC
ESC_BB0311AA	Animal		Ecuador	Escherichia coli	CP022686	13571	adk(4)	fumC(26)	gyrB(4)	icd(25)	mdh(5)	purA(31)	recA(1063)	ExPEC
ESC_BB0312AA	Human		Ecuador	Escherichia coli	CP022686	117	adk(20)	fumC(45)	gyrB(41)	icd(43)	mdh(5)	purA(32)	recA(2)	Non-ExPEC
ESC_BB0313AA	Human		Ecuador	Escherichia coli	CFA/1 Major pilin chaperone	155	adk(6)	fumC(4)	gyrB(14)	icd(16)	mdh(24)	purA(8)	recA(14)	Non-ExPEC
ESC_BB0314AA	Animal		Ecuador	Escherichia coli	CP054236	4375	adk(10)	fumC(7)	gyrB(4)	icd(12)	mdh(8)	purA(334)	recA(2)	Non-ExPEC
ESC_BB0315AA	Animal		Ecuador	Escherichia coli	UDBH01000052	345	adk(6)	fumC(4)	gyrB(14)	icd(1)	mdh(20)	purA(62)	recA(7)	ExPEC
ESC_BB0316AA	Animal		Ecuador	Escherichia coli	CP022686	3346	adk(20)	fumC(45)	gyrB(207)	icd(370)	mdh(17)	purA(50)	recA(4)	ExPEC
ESC_BB0317AA	Animal		Ecuador	Escherichia coli	CP054236	6753	adk(6)	fumC(11)	gyrB(4)	icd(8)	mdh(8)	purA(8)	recA(133)	Non-ExPEC
ESC_BB0318AA	Animal		Ecuador	Escherichia coli	CP022686	117	adk(20)	fumC(45)	gyrB(41)	icd(43)	mdh(5)	purA(32)	recA(2)	ExPEC
ESC_BB0319AA	Animal		Ecuador	Escherichia coli	CP054236	13527	adk(10)	fumC(11)	gyrB(4)	icd(1275)	mdh(8)	purA(8)	recA(2)	Non-ExPEC
ESC_BB0320AA	Human		Ecuador	Escherichia coli	CP022686	770	adk(52)	fumC(116)	gyrB(55)	icd(101)	mdh(113)	purA(40)	recA(38)	ExPEC
ESC_BB0321AA	Human		Ecuador	Escherichia coli	CP022686	13570	adk(53)	fumC(40)	gyrB(47)	icd(1686)	mdh(36)	purA(28)	recA(29)	ExPEC
ESC_BB0322AA	Human		Ecuador	Escherichia coli	CP054236	2847	adk(6)	fumC(266)	gyrB(83)	icd(24)	mdh(1)	purA(1)	recA(2)	Non-ExPEC
ESC_BB0323AA	Animal		Ecuador	Escherichia coli	AL391753	453	adk(99)	fumC(6)	gyrB(33)	icd(33)	mdh(24)	purA(8)	recA(7)	Non-ExPEC
ESC_BB0324AA	Human		Ecuador	Escherichia coli	21	189	adk(10)	fumC(27)	gyrB(5)	icd(10)	mdh(12)	purA(8)	recA(49)	Non-ExPEC
ESC_BB0325AA	Human		Ecuador	Escherichia coli	CP022686	394	adk(21)	fumC(35)	gyrB(61)	icd(52)	mdh(5)	purA(5)	recA(4)	Non-ExPEC
ESC_BB0326AA	Animal		Ecuador	Escherichia coli		38	adk(4)	fumC(26)	gyrB(2)	icd(25)	mdh(5)	purA(5)	recA(19)	ExPEC
ESC_BB0327AA	Animal		Ecuador	Escherichia coli	AF161000	3670	adk(6)	fumC(4)	gyrB(4)	icd(16)	mdh(24)	purA(2)	recA(14)	Non-ExPEC
ESC_BB0328AA	Human		Ecuador	Escherichia coli	CP054236	10	adk(10)	fumC(11)	gyrB(4)	icd(8)	mdh(8)	purA(8)	recA(2)	Non-ExPEC
ESC_BB0329AA	Human		Ecuador	Escherichia coli	CP022686	3346	adk(20)	fumC(45)	gyrB(207)	icd(370)	mdh(17)	purA(50)	recA(4)	Non-ExPEC
ESC_BB0330AA	Human		Ecuador	Escherichia coli	CP022686	69	adk(21)	fumC(35)	gyrB(27)	icd(6)	mdh(5)	purA(5)	recA(4)	ExPEC
ESC_BB0331AA	Human		Ecuador	Escherichia coli	AL391753	90	adk(6)	fumC(4)	gyrB(12)	icd(1)	mdh(20)	purA(8)	recA(7)	Non-ExPEC
ESC_BB0332AA	Animal		Ecuador	Escherichia coli	CP069646	155	adk(6)	fumC(4)	gyrB(14)	icd(16)	mdh(24)	purA(8)	recA(14)	Non-ExPEC
ESC_BB0333AA	Animal		Ecuador	Escherichia coli	CP054236	206	adk(6)	fumC(7)	gyrB(5)	icd(1)	mdh(8)	purA(18)	recA(2)	Non-ExPEC
ESC_BB0334AA	Human		Ecuador	Escherichia coli	CP054236	165	adk(10)	fumC(27)	gyrB(5)	icd(10)	mdh(12)	purA(8)	recA(2)	Non-ExPEC
ESC_BB0335AA	Human		Ecuador	Escherichia coli	CP022686	131	adk(53)	fumC(40)	gyrB(47)	icd(13)	mdh(36)	purA(28)	recA(29)	ExPEC
ESC_BB0336AA	Human		Ecuador	Escherichia coli	CP054236	6746	adk(6)	fumC(7)	gyrB(4)	icd(8)	mdh(8)	purA(8)	recA(2)	Non-ExPEC
ESC_BB0337AA	Animal		Ecuador	Escherichia coli	CP054236	746	adk(10)	fumC(7)	gyrB(4)	icd(8)	mdh(12)	purA(8)	recA(2)	Non-ExPEC
ESC_BB0338AA	Human		Ecuador	Escherichia coli	CP022686	117	adk(20)	fumC(45)	gyrB(41)	icd(43)	mdh(5)	purA(32)	recA(2)	ExPEC
ESC_BB0340AA	Human		Ecuador	Escherichia coli	AL391753	162	adk(9)	fumC(65)	gyrB(5)	icd(1)	mdh(9)	purA(13)	recA(6)	ExPEC
ESC_BB0341AA	Animal		Ecuador	Escherichia coli	CP022686	1722	adk(101)	fumC(4)	gyrB(97)	icd(29)	mdh(70)	purA(158)	recA(2)	Non-ExPEC
ESC_BB0342AA	Human		Ecuador	Escherichia coli	AJ875027	12637	adk(109)	fumC(65)	gyrB(244)	icd(1)	mdh(9)	purA(13)	recA(14)	Non-ExPEC
ESC_BB0343AA	Animal		Ecuador	Escherichia coli	CP054236	34	adk(10)	fumC(11)	gyrB(4)	icd(1)	mdh(8)	purA(8)	recA(2)	Non-ExPEC
ESC_BB0344AA	Animal		Ecuador	Escherichia coli	AL391753	155	adk(6)	fumC(4)	gyrB(14)	icd(16)	mdh(24)	purA(8)	recA(14)	Non-ExPEC
ESC_BB0345AA	Animal		Ecuador	Escherichia coli	CP022686	1485	adk(92)	fumC(231)	gyrB(87)	icd(96)	mdh(70)	purA(58)	recA(2)	ExPEC
ESC_BB0346AA	Animal		Ecuador	Escherichia coli	CP022686	117	adk(20)	fumC(45)	gyrB(41)	icd(43)	mdh(5)	purA(32)	recA(2)	ExPEC
ESC_BB0347AA	Animal		Ecuador	Escherichia coli	AL391753	155	adk(6)	fumC(4)	gyrB(14)	icd(16)	mdh(24)	purA(8)	recA(14)	Non-ExPEC
ESC_BB0348AA	Animal		Ecuador	Escherichia coli	AL391753	101	adk(43)	fumC(41)	gyrB(15)	icd(18)	mdh(11)	purA(7)	recA(6)	Non-ExPEC
ESC_BB0349AA	Animal		Ecuador	Escherichia coli	CP054236	10	adk(10)	fumC(11)	gyrB(4)	icd(8)	mdh(8)	purA(8)	recA(2)	ExPEC
ESC_BB0350AA	Animal		Ecuador	Escherichia coli	UDBH01000052	6448	adk(6)	fumC(4)	gyrB(32)	icd(1)	mdh(9)	purA(8)	recA(6)	ExPEC
ESC_BB0351AA	Animal		Ecuador	Escherichia coli	CP043415	101	adk(43)	fumC(41)	gyrB(15)	icd(18)	mdh(11)	purA(7)	recA(6)	Non-ExPEC
ESC_BB0352AA	Animal		Ecuador	Escherichia coli	AL391753	155	adk(6)	fumC(4)	gyrB(14)	icd(16)	mdh(24)	purA(8)	recA(14)	Non-ExPEC
ESC_BB0353AA	Human		Ecuador	Escherichia coli	AL391753	224	adk(6)	fumC(4)	gyrB(33)	icd(16)	mdh(11)	purA(8)	recA(6)	Non-ExPEC
ESC_BB0354AA	Human		Ecuador	Escherichia coli	CP054236	13569	adk(6)	fumC(11)	gyrB(4)	icd(8)	mdh(8)	purA(1133)	recA(2)	Non-ExPEC
ESC_BB0355AA	Human		Ecuador	Escherichia coli	CP054236	10	adk(10)	fumC(11)	gyrB(4)	icd(8)	mdh(8)	purA(8)	recA(2)	Non-ExPEC
ESC_BB0356AA	Human		Ecuador	Escherichia coli	CP054236	206	adk(6)	fumC(7)	gyrB(5)	icd(1)	mdh(8)	purA(18)	recA(2)	Non-ExPEC
ESC_BB0357AA	Human		Ecuador	Escherichia coli	CP054236	10	adk(10)	fumC(11)	gyrB(4)	icd(8)	mdh(8)	purA(8)	recA(2)	Non-ExPEC
ESC_BB0358AA	Animal		Ecuador	Escherichia coli	KP198616	155	adk(6)	fumC(4)	gyrB(14)	icd(16)	mdh(24)	purA(8)	recA(14)	Non-ExPEC
ESC_BB0359AA	Human		Ecuador	Escherichia coli	AL391753	224	adk(6)	fumC(4)	gyrB(33)	icd(16)	mdh(11)	purA(8)	recA(6)	ExPEC
ESC_BB0360AA	Animal		Ecuador	Escherichia coli	CP054236	100	adk(10)	fumC(27)	gyrB(5)	icd(10)	mdh(12)	purA(9)	recA(2)	Non-ExPEC
ESC_BB0361AA	Animal		Ecuador	Escherichia coli	AB042002	2334	adk(10)	fumC(23)	gyrB(275)	icd(8)	mdh(8)	purA(8)	recA(2)	Non-ExPEC
ESC_BB0362AA	Animal		Ecuador	Escherichia coli	AL391753	2025	adk(6)	fumC(4)	gyrB(4)	icd(16)	mdh(24)	purA(11)	recA(14)	Non-ExPEC
ESC_BB0363AA	Human		Ecuador	Escherichia coli	CP069646	2607	adk(6)	fumC(4)	gyrB(22)	icd(18)	mdh(11)	purA(8)	recA(7)	Non-ExPEC
ESC_BB0364AA	Human		Ecuador	Escherichia coli	CP022686	362	adk(62)	fumC(100)	gyrB(17)	icd(31)	mdh(5)	purA(5)	recA(4)	Non-ExPEC
ESC_BB0365AA	Animal		Ecuador	Escherichia coli	CP022686	13568	adk(6)	fumC(11)	gyrB(4)	icd(10)	mdh(1302)	purA(8)	recA(6)	ExPEC
ESC_BB0366AA	Human		Ecuador	Escherichia coli	UGFM01000001	155	adk(6)	fumC(4)	gyrB(14)	icd(16)	mdh(24)	purA(8)	recA(14)	Non-ExPEC
ESC_BB0367AA	Human		Ecuador	Escherichia coli	CP054236	-	adk(10)	fumC(11)	gyrB(4)	icd(1723?)	mdh(8)	purA(8)	recA(2)	ExPEC
ESC_BB0368AA	Human		Ecuador	Escherichia coli	CP054236	57	adk(6)	fumC(31)	gyrB(5)	icd(28)	mdh(1)	purA(1)	recA(2)	Non-ExPEC
ESC_BB0369AA	Animal		Ecuador	Escherichia coli	CP022686	354	adk(85)	fumC(88)	gyrB(78)	icd(29)	mdh(59)	purA(58)	recA(62)	ExPEC
ESC_BB0370AA	Animal		Ecuador	Escherichia coli	AL391753	58	adk(6)	fumC(4)	gyrB(4)	icd(16)	mdh(24)	purA(8)	recA(14)	Non-ExPEC
ESC_BB0371AA	Animal		Ecuador	Escherichia coli	CP054236	2847	adk(6)	fumC(266)	gyrB(83)	icd(24)	mdh(1)	purA(1)	recA(2)	Non-ExPEC
ESC_BB0372AA	Human		Ecuador	Escherichia coli	CP022686	354	adk(85)	fumC(88)	gyrB(78)	icd(29)	mdh(59)	purA(58)	recA(62)	ExPEC
ESC_BB0373AA	Human		Ecuador	Escherichia coli	AL391753	602	adk(6)	fumC(19)	gyrB(33)	icd(26)	mdh(11)	purA(8)	recA(6)	Non-ExPEC
ESC_BB0374AA	Human		Ecuador	Escherichia coli	CP022686	354	adk(85)	fumC(88)	gyrB(78)	icd(29)	mdh(59)	purA(58)	recA(62)	ExPEC
ESC_BB0375AA	Human		Ecuador	Escherichia coli	AL391753	155	adk(6)	fumC(4)	gyrB(14)	icd(16)	mdh(24)	purA(8)	recA(14)	Non-ExPEC
ESC_BB0376AA	Human		Ecuador	Escherichia coli	CP022686	93	adk(6)	fumC(11)	gyrB(4)	icd(10)	mdh(7)	purA(8)	recA(6)	Non-ExPEC
ESC_BB0377AA	Human		Ecuador	Escherichia coli	CP054236	10	adk(10)	fumC(11)	gyrB(4)	icd(8)	mdh(8)	purA(8)	recA(2)	Non-ExPEC
ESC_BB0378AA	Human		Ecuador	Escherichia coli	CP054236	48	adk(6)	fumC(11)	gyrB(4)	icd(8)	mdh(8)	purA(8)	recA(2)	Non-ExPEC
ESC_BB0379AA	Animal		Ecuador	Escherichia coli	CP069646	212	adk(6)	fumC(29)	gyrB(4)	icd(18)	mdh(11)	purA(8)	recA(6)	Non-ExPEC
ESC_BB0380AA	Animal		Ecuador	Escherichia coli		13553	adk(6)	fumC(282)	gyrB(230)	icd(1680)	mdh(8)	purA(8)	recA(173)	Non-ExPEC
ESC_BB0381AA	Animal		Ecuador	Escherichia coli	CP069646	155	adk(6)	fumC(4)	gyrB(14)	icd(16)	mdh(24)	purA(8)	recA(14)	Non-ExPEC
ESC_BB0382AA	Animal		Ecuador	Escherichia coli	CP054236	10	adk(10)	fumC(11)	gyrB(4)	icd(8)	mdh(8)	purA(8)	recA(2)	Non-ExPEC
ESC_BB0383AA	Animal		Ecuador	Escherichia coli	CP054236	2847	adk(6)	fumC(266)	gyrB(83)	icd(24)	mdh(1)	purA(1)	recA(2)	Non-ExPEC
ESC_BB0384AA	Human		Ecuador	Escherichia coli	CP054236	13527	adk(10)	fumC(11)	gyrB(4)	icd(1275)	mdh(8)	purA(8)	recA(2)	Non-ExPEC
ESC_BB0385AA	Human		Ecuador	Escherichia coli	CP069646	1079	adk(6)	fumC(19)	gyrB(14)	icd(16)	mdh(11)	purA(12)	recA(2)	Non-ExPEC
ESC_BB0386AA	Animal		Ecuador	Escherichia coli	CP022686	394	adk(21)	fumC(35)	gyrB(61)	icd(52)	mdh(5)	purA(5)	recA(4)	Non-ExPEC
ESC_BB0387AA	Animal		Ecuador	Escherichia coli	CP054236	10	adk(10)	fumC(11)	gyrB(4)	icd(8)	mdh(8)	purA(8)	recA(2)	Non-ExPEC
ESC_BB0388AA	Human		Ecuador	Escherichia coli	CP022686	13552	adk(67)	fumC(2120)	gyrB(87)	icd(484)	mdh(70)	purA(146)	recA(369)	Non-ExPEC
ESC_BB0389AA	Human		Ecuador	Escherichia coli	CP054236	57	adk(6)	fumC(31)	gyrB(5)	icd(28)	mdh(1)	purA(1)	recA(2)	ExPEC
ESC_BB0390AA	Human		Ecuador	Escherichia coli	CP054236	716	adk(10)	fumC(7)	gyrB(4)	icd(140)	mdh(8)	purA(8)	recA(2)	Non-ExPEC
ESC_BB0391AA	Human		Ecuador	Escherichia coli	CP022686	131	adk(53)	fumC(40)	gyrB(47)	icd(13)	mdh(36)	purA(28)	recA(29)	Non-ExPEC
ESC_BB0392AA	Animal		Ecuador	Escherichia coli	CP054236	10	adk(10)	fumC(11)	gyrB(4)	icd(8)	mdh(8)	purA(8)	recA(2)	Non-ExPEC
ESC_BB0393AA	Animal		Ecuador	Escherichia coli	CP022686	354	adk(85)	fumC(88)	gyrB(78)	icd(29)	mdh(59)	purA(58)	recA(62)	ExPEC
ESC_BB0394AA	Animal		Ecuador	Escherichia coli	AL391753	155	adk(6)	fumC(4)	gyrB(14)	icd(16)	mdh(24)	purA(8)	recA(14)	Non-ExPEC
ESC_BB0395AA	Human		Ecuador	Escherichia coli	CP054236	10	adk(10)	fumC(11)	gyrB(4)	icd(8)	mdh(8)	purA(8)	recA(2)	ExPEC
ESC_BB0396AA	Animal		Ecuador	Escherichia coli	CP054236	744	adk(10)	fumC(11)	gyrB(135)	icd(8)	mdh(8)	purA(8)	recA(2)	Non-ExPEC
ESC_BB0397AA	Human		Ecuador	Escherichia coli	AL391753	602	adk(6)	fumC(19)	gyrB(33)	icd(26)	mdh(11)	purA(8)	recA(6)	Non-ExPEC
ESC_BB0398AA	Human		Ecuador	Escherichia coli	AL391753	162	adk(9)	fumC(65)	gyrB(5)	icd(1)	mdh(9)	purA(13)	recA(6)	ExPEC
ESC_BB0399AA	Human		Ecuador	Escherichia coli	CP054236	2847	adk(6)	fumC(266)	gyrB(83)	icd(24)	mdh(1)	purA(1)	recA(2)	Non-ExPEC
ESC_BB0400AA	Human		Ecuador	Escherichia coli	CP022686	1485	adk(92)	fumC(231)	gyrB(87)	icd(96)	mdh(70)	purA(58)	recA(2)	ExPEC
ESC_BB0401AA	Animal		Ecuador	Escherichia coli	CP069646	6777	adk(8)	fumC(7)	gyrB(577)	icd(722)	mdh(8)	purA(512)	recA(6)	Non-ExPEC
ESC_BB0402AA	Animal		Ecuador	Escherichia coli	CP069646	155	adk(6)	fumC(4)	gyrB(14)	icd(16)	mdh(24)	purA(8)	recA(14)	Non-ExPEC
ESC_BB0403AA	Human		Ecuador	Escherichia coli	CP022686	38	adk(4)	fumC(26)	gyrB(2)	icd(25)	mdh(5)	purA(5)	recA(19)	Non-ExPEC
ESC_BB0404AA	Animal		Ecuador	Escherichia coli	CP054236	12468	adk(1385)	fumC(7)	gyrB(5)	icd(1)	mdh(1171)	purA(18)	recA(2)	ExPEC
ESC_BB0405AA	Animal		Ecuador	Escherichia coli	CP054236	13544	adk(1067)	fumC(31)	gyrB(5)	icd(28)	mdh(1)	purA(1)	recA(2)	Non-ExPEC
ESC_BB0406AA	Animal		Ecuador	Escherichia coli	CP054236	10	adk(10)	fumC(11)	gyrB(4)	icd(8)	mdh(8)	purA(8)	recA(2)	Non-ExPEC
ESC_BB0407AA	Human		Ecuador	Escherichia coli	CP069646	295	adk(6)	fumC(4)	gyrB(12)	icd(1)	mdh(9)	purA(2)	recA(7)	Non-ExPEC
ESC_BB0408AA	Human		Ecuador	Escherichia coli	CP022686	349	adk(34)	fumC(36)	gyrB(39)	icd(87)	mdh(67)	purA(16)	recA(4)	Non-ExPEC
ESC_BB0409AA	Human		Ecuador	Escherichia coli	CP022686	354	adk(85)	fumC(88)	gyrB(78)	icd(29)	mdh(59)	purA(58)	recA(62)	ExPEC
ESC_BB0410AA	Animal		Ecuador	Escherichia coli	CP022686	69	adk(21)	fumC(35)	gyrB(27)	icd(6)	mdh(5)	purA(5)	recA(4)	Non-ExPEC
ESC_BB0411AA	Animal		Ecuador	Escherichia coli	CP022686	449	adk(18)	fumC(22)	gyrB(94)	icd(6)	mdh(5)	purA(5)	recA(4)	ExPEC
ESC_BB0412AA	Animal		Ecuador	Escherichia coli	CP054236	617	adk(10)	fumC(11)	gyrB(4)	icd(8)	mdh(8)	purA(13)	recA(73)	Non-ExPEC
ESC_BB0413AA	Animal		Ecuador	Escherichia coli	CP022686	93	adk(6)	fumC(11)	gyrB(4)	icd(10)	mdh(7)	purA(8)	recA(6)	Non-ExPEC
ESC_BB0414AA	Human		Ecuador	Escherichia coli	AL391753	58	adk(6)	fumC(4)	gyrB(4)	icd(16)	mdh(24)	purA(8)	recA(14)	Non-ExPEC
ESC_BB0415AA	Human		Ecuador	Escherichia coli	AL391753	162	adk(9)	fumC(65)	gyrB(5)	icd(1)	mdh(9)	purA(13)	recA(6)	ExPEC
ESC_BB0416AA	Human		Ecuador	Escherichia coli	CP022686	484	adk(6)	fumC(11)	gyrB(4)	icd(10)	mdh(7)	purA(84)	recA(6)	Non-ExPEC
ESC_BB0418AA	Human		Ecuador	Escherichia coli	CP054236	57	adk(6)	fumC(31)	gyrB(5)	icd(28)	mdh(1)	purA(1)	recA(2)	ExPEC
ESC_BB0419AA	Animal		Ecuador	Escherichia coli	CP054236	10	adk(10)	fumC(11)	gyrB(4)	icd(8)	mdh(8)	purA(8)	recA(2)	Non-ExPEC
ESC_BB0420AA	Animal		Ecuador	Escherichia coli	CP022686	354	adk(85)	fumC(88)	gyrB(78)	icd(29)	mdh(59)	purA(58)	recA(62)	ExPEC
ESC_BB0421AA	Human		Ecuador	Escherichia coli	AL391753	23	adk(6)	fumC(4)	gyrB(12)	icd(1)	mdh(20)	purA(13)	recA(7)	Non-ExPEC
ESC_BB0422AA	Human		Ecuador	Escherichia coli	AL391753	155	adk(6)	fumC(4)	gyrB(14)	icd(16)	mdh(24)	purA(8)	recA(14)	Non-ExPEC
ESC_BB0424AA	Human		Ecuador	Escherichia coli	CP022686	13551	adk(1533)	fumC(35)	gyrB(61)	icd(52)	mdh(5)	purA(5)	recA(4)	Non-ExPEC
ESC_BB0425AA	Human		Ecuador	Escherichia coli	CP022686	449	adk(18)	fumC(22)	gyrB(94)	icd(6)	mdh(5)	purA(5)	recA(4)	ExPEC
ESC_BB0426AA	Human		Ecuador	Escherichia coli	CP022686	93	adk(6)	fumC(11)	gyrB(4)	icd(10)	mdh(7)	purA(8)	recA(6)	ExPEC
ESC_BB0427AA	Human		Ecuador	Escherichia coli	CP054236	1266	adk(168)	fumC(184)	gyrB(53)	icd(140)	mdh(24)	purA(85)	recA(42)	ExPEC
ESC_BB0428AA	Human		Ecuador	Escherichia coli	CP054236	48	adk(6)	fumC(11)	gyrB(4)	icd(8)	mdh(8)	purA(8)	recA(2)	Non-ExPEC
ESC_BB0429AA	Human		Ecuador	Escherichia coli	CP054236	2847	adk(6)	fumC(266)	gyrB(83)	icd(24)	mdh(1)	purA(1)	recA(2)	Non-ExPEC
ESC_BB0430AA	Human		Ecuador	Escherichia coli		131	adk(53)	fumC(40)	gyrB(47)	icd(13)	mdh(36)	purA(28)	recA(29)	ExPEC
ESC_BB0431AA	Human		Ecuador	Escherichia coli		10	adk(10)	fumC(11)	gyrB(4)	icd(8)	mdh(8)	purA(8)	recA(2)	Non-ExPEC
ESC_BB0432AA	Animal		Ecuador	Escherichia coli	CP022686	117	adk(20)	fumC(45)	gyrB(41)	icd(43)	mdh(5)	purA(32)	recA(2)	Non-ExPEC
ESC_BB0433AA	Human		Ecuador	Escherichia coli	CP054236	2847	adk(6)	fumC(266)	gyrB(83)	icd(24)	mdh(1)	purA(1)	recA(2)	Non-ExPEC
ESC_BB0434AA	Animal		Ecuador	Escherichia coli	CP054236	48	adk(6)	fumC(11)	gyrB(4)	icd(8)	mdh(8)	purA(8)	recA(2)	Non-ExPEC
ESC_BB0435AA	Human		Ecuador	Escherichia coli	CP022686	117	adk(20)	fumC(45)	gyrB(41)	icd(43)	mdh(5)	purA(32)	recA(2)	Non-ExPEC
ESC_BB0436AA	Human		Ecuador	Escherichia coli	FN554767	200	adk(6)	fumC(4)	gyrB(5)	icd(26)	mdh(7)	purA(8)	recA(14)	Non-ExPEC
ESC_BB0437AA	Animal		Ecuador	Escherichia coli		43	adk(24)	fumC(11)	gyrB(4)	icd(8)	mdh(8)	purA(8)	recA(2)	Non-ExPEC
ESC_BB0438AA	Human		Ecuador	Escherichia coli	CP022686	4243	adk(79)	fumC(3)	gyrB(206)	icd(451)	mdh(5)	purA(16)	recA(182)	ExPEC
ESC_BB0439AA	Human		Ecuador	Escherichia coli	CP022686	394	adk(21)	fumC(35)	gyrB(61)	icd(52)	mdh(5)	purA(5)	recA(4)	Non-ExPEC
ESC_BB0440AA	Human		Ecuador	Escherichia coli	AL391753	7285	adk(6)	fumC(4)	gyrB(14)	icd(788)	mdh(20)	purA(62)	recA(7)	Non-ExPEC
ESC_BB0441AA	Human		Ecuador	Escherichia coli		752	adk(10)	fumC(11)	gyrB(4)	icd(8)	mdh(8)	purA(8)	recA(49)	Non-ExPEC
ESC_BB0442AA	Human		Ecuador	Escherichia coli	AL391753	155	adk(6)	fumC(4)	gyrB(14)	icd(16)	mdh(24)	purA(8)	recA(14)	Non-ExPEC
ESC_BB0444AA	Animal		Ecuador	Escherichia coli	AL391753	453	adk(99)	fumC(6)	gyrB(33)	icd(33)	mdh(24)	purA(8)	recA(7)	ExPEC
ESC_BB0445AA	Human		Ecuador	Escherichia coli	AL391753	602	adk(6)	fumC(19)	gyrB(33)	icd(26)	mdh(11)	purA(8)	recA(6)	Non-ExPEC
ESC_BB0446AA	Human		Ecuador	Escherichia coli	CP022686	95	adk(37)	fumC(38)	gyrB(19)	icd(37)	mdh(17)	purA(11)	recA(26)	ExPEC
ESC_BB0447AA	Animal		Ecuador	Escherichia coli	CP022686	1684	adk(10)	fumC(11)	gyrB(5)	icd(10)	mdh(7)	purA(8)	recA(2)	Non-ExPEC
ESC_BB0448AA	Human		Ecuador	Escherichia coli		131	adk(53)	fumC(40)	gyrB(47)	icd(13)	mdh(36)	purA(28)	recA(29)	ExPEC
ESC_BB0449AA	Animal		Ecuador	Escherichia coli	CP054236	2847	adk(6)	fumC(266)	gyrB(83)	icd(24)	mdh(1)	purA(1)	recA(2)	Non-ExPEC
ESC_BB0450AA	Animal		Ecuador	Escherichia coli	AB042002	2491	adk(10)	fumC(11)	gyrB(4)	icd(8)	mdh(7)	purA(8)	recA(2)	Non-ExPEC
ESC_BB0451AA	Human		Ecuador	Escherichia coli		38	adk(4)	fumC(26)	gyrB(2)	icd(25)	mdh(5)	purA(5)	recA(19)	ExPEC
ESC_BB0452AA	Human		Ecuador	Escherichia coli		38	adk(4)	fumC(26)	gyrB(2)	icd(25)	mdh(5)	purA(5)	recA(19)	ExPEC
ESC_BB0453AA	Human		Ecuador	Escherichia coli	CP022686	354	adk(85)	fumC(88)	gyrB(78)	icd(29)	mdh(59)	purA(58)	recA(62)	ExPEC
ESC_BB0455AA	Human		Ecuador	Escherichia coli	CP022686	1594	adk(6)	fumC(11)	gyrB(4)	icd(234)	mdh(7)	purA(8)	recA(6)	ExPEC
ESC_BB0456AA	Animal		Ecuador	Escherichia coli	AL391753	101	adk(43)	fumC(41)	gyrB(15)	icd(18)	mdh(11)	purA(7)	recA(6)	ExPEC
ESC_BB0457AA	Animal		Ecuador	Escherichia coli	CP022686	354	adk(85)	fumC(88)	gyrB(78)	icd(29)	mdh(59)	purA(58)	recA(62)	ExPEC
ESC_BB0458AA	Animal		Ecuador	Escherichia coli	CP022686	657	adk(20)	fumC(45)	gyrB(41)	icd(43)	mdh(5)	purA(50)	recA(46)	ExPEC
ESC_BB0459AA	Animal		Ecuador	Escherichia coli	31	752	adk(10)	fumC(11)	gyrB(4)	icd(8)	mdh(8)	purA(8)	recA(49)	ExPEC
ESC_BB0460AA	Human		Ecuador	Escherichia coli	JQ434477	224	adk(6)	fumC(4)	gyrB(33)	icd(16)	mdh(11)	purA(8)	recA(6)	Non-ExPEC
ESC_BB0461AA	Human		Ecuador	Escherichia coli	CP022686	2705	adk(10)	fumC(11)	gyrB(4)	icd(10)	mdh(7)	purA(8)	recA(2)	Non-ExPEC
ESC_BB0462AA	Human		Ecuador	Escherichia coli	CP022686	1158	adk(18)	fumC(3)	gyrB(17)	icd(6)	mdh(5)	purA(5)	recA(4)	ExPEC
ESC_BB0463AA	Human		Ecuador	Escherichia coli	CP054236	100	adk(10)	fumC(27)	gyrB(5)	icd(10)	mdh(12)	purA(9)	recA(2)	Non-ExPEC
ESC_BB0464AA	Animal		Ecuador	Escherichia coli	CP054236	57	adk(6)	fumC(31)	gyrB(5)	icd(28)	mdh(1)	purA(1)	recA(2)	Non-ExPEC
ESC_BB0465AA	Human		Ecuador	Escherichia coli	CP054236	48	adk(6)	fumC(11)	gyrB(4)	icd(8)	mdh(8)	purA(8)	recA(2)	Non-ExPEC
ESC_BB0466AA	Human		Ecuador	Escherichia coli	CP022686	93	adk(6)	fumC(11)	gyrB(4)	icd(10)	mdh(7)	purA(8)	recA(6)	ExPEC
ESC_BB0467AA	Animal		Ecuador	Escherichia coli		38	adk(4)	fumC(26)	gyrB(2)	icd(25)	mdh(5)	purA(5)	recA(19)	Non-ExPEC
ESC_BB0468AA	Human		Ecuador	Escherichia coli		10	adk(10)	fumC(11)	gyrB(4)	icd(8)	mdh(8)	purA(8)	recA(2)	Non-ExPEC
ESC_BB0469AA	Human		Ecuador	Escherichia coli	AL391753	1049	adk(6)	fumC(4)	gyrB(14)	icd(16)	mdh(24)	purA(5)	recA(14)	Non-ExPEC
ESC_BB0470AA	Human		Ecuador	Escherichia coli	CP022686	394	adk(21)	fumC(35)	gyrB(61)	icd(52)	mdh(5)	purA(5)	recA(4)	Non-ExPEC
ESC_BB0472AA	Human		Ecuador	Escherichia coli	CP022686	394	adk(21)	fumC(35)	gyrB(61)	icd(52)	mdh(5)	purA(5)	recA(4)	Non-ExPEC
ESC_BB0473AA	Human		Ecuador	Escherichia coli	CP069646	155	adk(6)	fumC(4)	gyrB(14)	icd(16)	mdh(24)	purA(8)	recA(14)	Non-ExPEC
ESC_BB0474AA	Human		Ecuador	Escherichia coli	CP022686	449	adk(18)	fumC(22)	gyrB(94)	icd(6)	mdh(5)	purA(5)	recA(4)	ExPEC
ESC_BB0475AA	Human		Ecuador	Escherichia coli	CP022686	93	adk(6)	fumC(11)	gyrB(4)	icd(10)	mdh(7)	purA(8)	recA(6)	ExPEC
ESC_BB0476AA	Human		Ecuador	Escherichia coli	21	29	adk(6)	fumC(4)	gyrB(12)	icd(16)	mdh(9)	purA(7)	recA(7)	ExPEC
ESC_BB0478AA	Human		Ecuador	Escherichia coli	CP022686	131	adk(53)	fumC(40)	gyrB(47)	icd(13)	mdh(36)	purA(28)	recA(29)	ExPEC
ESC_BB0481AA	Human		Ecuador	Escherichia coli	CP054236	34	adk(10)	fumC(11)	gyrB(4)	icd(1)	mdh(8)	purA(8)	recA(2)	Non-ExPEC
ESC_BB0483AA	Human		Ecuador	Escherichia coli	AL391753	11987	adk(6)	fumC(4)	gyrB(22)	icd(18)	mdh(11)	purA(244)	recA(7)	Non-ExPEC
ESC_BB0484AA	Human		Ecuador	Escherichia coli	CP000468	117	adk(20)	fumC(45)	gyrB(41)	icd(43)	mdh(5)	purA(32)	recA(2)	Non-ExPEC
ESC_BB0485AA	Human		Ecuador	Escherichia coli	AL391753	2973	adk(6)	fumC(95)	gyrB(158)	icd(56)	mdh(11)	purA(8)	recA(41)	Non-ExPEC
ESC_BB0486AA	Animal		Ecuador	Escherichia coli	CP022686	93	adk(6)	fumC(11)	gyrB(4)	icd(10)	mdh(7)	purA(8)	recA(6)	ExPEC
ESC_BB0487AA	Human		Ecuador	Escherichia coli	AL391753	90	adk(6)	fumC(4)	gyrB(12)	icd(1)	mdh(20)	purA(8)	recA(7)	Non-ExPEC
ESC_BB0488AA	Human		Ecuador	Escherichia coli	AL391753	90	adk(6)	fumC(4)	gyrB(12)	icd(1)	mdh(20)	purA(8)	recA(7)	Non-ExPEC
ESC_BB0489AA	Human		Ecuador	Escherichia coli	AL391753	-	adk(6)	fumC(4)	gyrB(12)	icd(1)	mdh(20,20)	purA(8)	recA(7)	Non-ExPEC
ESC_BB0490AA	Human		Ecuador	Escherichia coli	AL391753	58	adk(6)	fumC(4)	gyrB(4)	icd(16)	mdh(24)	purA(8)	recA(14)	Non-ExPEC
ESC_BB0491AA	Human		Ecuador	Escherichia coli	AL391753	297	adk(6)	fumC(65)	gyrB(32)	icd(26)	mdh(9)	purA(8)	recA(2)	ExPEC
ESC_BB0492AA	Human		Ecuador	Escherichia coli	AL391753	58	adk(6)	fumC(4)	gyrB(4)	icd(16)	mdh(24)	purA(8)	recA(14)	Non-ExPEC
ESC_BB0493AA	Human		Ecuador	Escherichia coli	AL391753	58	adk(6)	fumC(4)	gyrB(4)	icd(16)	mdh(24)	purA(8)	recA(14)	Non-ExPEC
ESC_BB0494AA	Human		Ecuador	Escherichia coli	AL391753	58	adk(6)	fumC(4)	gyrB(4)	icd(16)	mdh(24)	purA(8)	recA(14)	Non-ExPEC
ESC_BB0495AA	Human		Ecuador	Escherichia coli	AL391753	58	adk(6)	fumC(4)	gyrB(4)	icd(16)	mdh(24)	purA(8)	recA(14)	Non-ExPEC
ESC_BB0496AA	Human		Ecuador	Escherichia coli	CP054236	48	adk(6)	fumC(11)	gyrB(4)	icd(8)	mdh(8)	purA(8)	recA(2)	ExPEC
ESC_BB0497AA	Human		Ecuador	Escherichia coli	CP054236	48	adk(6)	fumC(11)	gyrB(4)	icd(8)	mdh(8)	purA(8)	recA(2)	ExPEC
ESC_BB0498AA	Human		Ecuador	Escherichia coli	CP054236	-	adk(6)	fumC(11)	gyrB(4)	icd(1662?)	mdh(8)	purA(8)	recA(2)	ExPEC
ESC_BB0499AA	Human		Ecuador	Escherichia coli	CP054236	48	adk(6)	fumC(11)	gyrB(4)	icd(8)	mdh(8)	purA(8)	recA(2)	ExPEC
ESC_BB0500AA	Human		Ecuador	Escherichia coli	CP054236	48	adk(6)	fumC(11)	gyrB(4)	icd(8)	mdh(8)	purA(8)	recA(2)	ExPEC
ESC_BB0501AA	Animal		Ecuador	Escherichia coli	CP054236	744	adk(10)	fumC(11)	gyrB(135)	icd(8)	mdh(8)	purA(8)	recA(2)	Non-ExPEC
ESC_BB0502AA	Human		Ecuador	Escherichia coli	CP054236	1137	adk(10)	fumC(11)	gyrB(57)	icd(8)	mdh(8)	purA(8)	recA(2)	Non-ExPEC
ESC_BB0503AA	Animal		Ecuador	Escherichia coli	CP022686	624	adk(92)	fumC(4)	gyrB(87)	icd(96)	mdh(70)	purA(58)	recA(91)	ExPEC
ESC_BB0504AA	Animal		Ecuador	Escherichia coli	AL391753	162	adk(9)	fumC(65)	gyrB(5)	icd(1)	mdh(9)	purA(13)	recA(6)	ExPEC
ESC_BB0505AA	Animal		Ecuador	Escherichia coli	AL391753	-	adk(6)	fumC(2177?)	gyrB(33)	icd(26)	mdh(11)	purA(8)	recA(6)	Non-ExPEC
ESC_BB0506AA	Animal		Ecuador	Escherichia coli	CP054236	744	adk(10)	fumC(11)	gyrB(135)	icd(8)	mdh(8)	purA(8)	recA(2)	Non-ExPEC
ESC_BB0507AA	Animal		Ecuador	Escherichia coli	AL391753	58	adk(6)	fumC(4)	gyrB(4)	icd(16)	mdh(24)	purA(8)	recA(14)	Non-ExPEC
ESC_BB0508AA	Animal		Ecuador	Escherichia coli	AL391753	58	adk(6)	fumC(4)	gyrB(4)	icd(16)	mdh(24)	purA(8)	recA(14)	ExPEC
ESC_BB0509AA	Animal		Ecuador	Escherichia coli	AL391753	58	adk(6)	fumC(4)	gyrB(4)	icd(16)	mdh(24)	purA(8)	recA(14)	Non-ExPEC
ESC_BB0510AA	Animal		Ecuador	Escherichia coli	AL391753	58	adk(6)	fumC(4)	gyrB(4)	icd(16)	mdh(24)	purA(8)	recA(14)	Non-ExPEC
ESC_BB0511AA	Animal		Ecuador	Escherichia coli	AL391753	58	adk(6)	fumC(4)	gyrB(4)	icd(16)	mdh(24)	purA(8)	recA(14)	Non-ExPEC
ESC_BB0512AA	Animal		Ecuador	Escherichia coli	AL391753	58	adk(6)	fumC(4)	gyrB(4)	icd(16)	mdh(24)	purA(8)	recA(14)	Non-ExPEC
ESC_BB0513AA	Human		Ecuador	Escherichia coli	56	34	adk(10)	fumC(11)	gyrB(4)	icd(1)	mdh(8)	purA(8)	recA(2)	Non-ExPEC
ESC_BB0514AA	Animal		Ecuador	Escherichia coli	CP054236	48	adk(6)	fumC(11)	gyrB(4)	icd(8)	mdh(8)	purA(8)	recA(2)	Non-ExPEC
ESC_BB0515AA	Animal		Ecuador	Escherichia coli	CP054236	13527	adk(10)	fumC(11)	gyrB(4)	icd(1275)	mdh(8)	purA(8)	recA(2)	Non-ExPEC
ESC_BB0517AA	Animal		Ecuador	Escherichia coli	CP054236	13527	adk(10)	fumC(11)	gyrB(4)	icd(1275)	mdh(8)	purA(8)	recA(2)	Non-ExPEC
ESC_BB0518AA	Animal		Ecuador	Escherichia coli	CP054236	617	adk(10)	fumC(11)	gyrB(4)	icd(8)	mdh(8)	purA(13)	recA(73)	Non-ExPEC
ESC_BB0519AA	Animal		Ecuador	Escherichia coli	CP022686	2705	adk(10)	fumC(11)	gyrB(4)	icd(10)	mdh(7)	purA(8)	recA(2)	Non-ExPEC
ESC_BB0520AA	Animal		Ecuador	Escherichia coli	CP022686	2705	adk(10)	fumC(11)	gyrB(4)	icd(10)	mdh(7)	purA(8)	recA(2)	Non-ExPEC
ESC_BB0521AA	Animal		Ecuador	Escherichia coli		117	adk(20)	fumC(45)	gyrB(41)	icd(43)	mdh(5)	purA(32)	recA(2)	ExPEC
ESC_BB0522AA	Animal		Ecuador	Escherichia coli	AL391753	7285	adk(6)	fumC(4)	gyrB(14)	icd(788)	mdh(20)	purA(62)	recA(7)	ExPEC
ESC_BB0523AA	Animal		Ecuador	Escherichia coli	CP054236	10	adk(10)	fumC(11)	gyrB(4)	icd(8)	mdh(8)	purA(8)	recA(2)	Non-ExPEC
ESC_BB0524AA	Animal		Ecuador	Escherichia coli	CP069646	1403	adk(9)	fumC(23)	gyrB(33)	icd(85)	mdh(11)	purA(8)	recA(6)	Non-ExPEC
ESC_BB0525AA	Animal		Ecuador	Escherichia coli	CP054236	10	adk(10)	fumC(11)	gyrB(4)	icd(8)	mdh(8)	purA(8)	recA(2)	ExPEC
ESC_BB0526AA	Human		Ecuador	Escherichia coli	CP054236	10	adk(10)	fumC(11)	gyrB(4)	icd(8)	mdh(8)	purA(8)	recA(2)	Non-ExPEC
ESC_BB0527AA	Animal		Ecuador	Escherichia coli	CP054236	2847	adk(6)	fumC(266)	gyrB(83)	icd(24)	mdh(1)	purA(1)	recA(2)	Non-ExPEC
ESC_BB0528AA	Animal		Ecuador	Escherichia coli	CP022686	354	adk(85)	fumC(88)	gyrB(78)	icd(29)	mdh(59)	purA(58)	recA(62)	ExPEC
ESC_BB0529AA	Animal		Ecuador	Escherichia coli	CP054236	1011	adk(6)	fumC(4)	gyrB(159)	icd(44)	mdh(112)	purA(1)	recA(17)	Non-ExPEC
ESC_BB0530AA	Animal		Ecuador	Escherichia coli	CP054236	9436	adk(6)	fumC(11)	gyrB(4)	icd(8)	mdh(8)	purA(7)	recA(2)	Non-ExPEC
ESC_BB0531AA	Human		Ecuador	Escherichia coli	CP022686	428	adk(96)	fumC(40)	gyrB(13)	icd(100)	mdh(23)	purA(28)	recA(66)	ExPEC
ESC_BB0532AA	Human		Ecuador	Escherichia coli	CP022686	3107	adk(10)	fumC(11)	gyrB(5)	icd(8)	mdh(7)	purA(219)	recA(2)	Non-ExPEC
ESC_BB0533AA	Animal		Ecuador	Escherichia coli	CP054236	48	adk(6)	fumC(11)	gyrB(4)	icd(8)	mdh(8)	purA(8)	recA(2)	ExPEC
ESC_BB0534AA	Animal		Ecuador	Escherichia coli	AL391753	155	adk(6)	fumC(4)	gyrB(14)	icd(16)	mdh(24)	purA(8)	recA(14)	Non-ExPEC
ESC_BB0535AA	Animal		Ecuador	Escherichia coli	CP022686	6858	adk(62)	fumC(363)	gyrB(398)	icd(108)	mdh(576)	purA(9)	recA(91)	ExPEC
ESC_BB0536AA	Animal		Ecuador	Escherichia coli	CP054236	13563	adk(6)	fumC(11)	gyrB(4)	icd(1)	mdh(8)	purA(2)	recA(2)	Non-ExPEC
ESC_BB0537AA	Animal		Ecuador	Escherichia coli	AL391753	101	adk(43)	fumC(41)	gyrB(15)	icd(18)	mdh(11)	purA(7)	recA(6)	Non-ExPEC
ESC_BB0538AA	Animal		Ecuador	Escherichia coli	CP069646	155	adk(6)	fumC(4)	gyrB(14)	icd(16)	mdh(24)	purA(8)	recA(14)	Non-ExPEC
ESC_BB0539AA	Animal		Ecuador	Escherichia coli	CP054236	165	adk(10)	fumC(27)	gyrB(5)	icd(10)	mdh(12)	purA(8)	recA(2)	Non-ExPEC
ESC_BB0540AA	Human		Ecuador	Escherichia coli	CP022686	657	adk(20)	fumC(45)	gyrB(41)	icd(43)	mdh(5)	purA(50)	recA(46)	ExPEC
ESC_BB0541AA	Animal		Ecuador	Escherichia coli	AF161000	2973	adk(6)	fumC(95)	gyrB(158)	icd(56)	mdh(11)	purA(8)	recA(41)	Non-ExPEC
ESC_BB0542AA	Animal		Ecuador	Escherichia coli	CP054236	744	adk(10)	fumC(11)	gyrB(135)	icd(8)	mdh(8)	purA(8)	recA(2)	Non-ExPEC
ESC_BB0543AA	Human		Ecuador	Escherichia coli	CP054236	12468	adk(1385)	fumC(7)	gyrB(5)	icd(1)	mdh(1171)	purA(18)	recA(2)	ExPEC
ESC_BB0544AA	Animal		Ecuador	Escherichia coli	CP022686	48	adk(6)	fumC(11)	gyrB(4)	icd(8)	mdh(8)	purA(8)	recA(2)	Non-ExPEC
ESC_BB0545AA	Animal		Ecuador	Escherichia coli	AL391753	3580	adk(6)	fumC(65)	gyrB(344)	icd(1)	mdh(11)	purA(13)	recA(6)	ExPEC
ESC_BB0546AA	Animal		Ecuador	Escherichia coli	CU928145	1711	adk(8)	fumC(7)	gyrB(1)	icd(8)	mdh(8)	purA(1)	recA(6)	Non-ExPEC
ESC_BB0547AA	Animal		Ecuador	Escherichia coli	AB042002	154	adk(6)	fumC(6)	gyrB(5)	icd(10)	mdh(9)	purA(8)	recA(6)	Non-ExPEC
ESC_BB0548AA	Animal		Ecuador	Escherichia coli	CP022686	354	adk(85)	fumC(88)	gyrB(78)	icd(29)	mdh(59)	purA(58)	recA(62)	Non-ExPEC
ESC_BB0549AA	Animal		Ecuador	Escherichia coli	CP022686	354	adk(85)	fumC(88)	gyrB(78)	icd(29)	mdh(59)	purA(58)	recA(62)	Non-ExPEC
ESC_BB0550AA	Animal		Ecuador	Escherichia coli	CP022686	69	adk(21)	fumC(35)	gyrB(27)	icd(6)	mdh(5)	purA(5)	recA(4)	ExPEC
ESC_BB0551AA	Animal		Ecuador	Escherichia coli	QMGM01000002	1056	adk(6)	fumC(19)	gyrB(3)	icd(18)	mdh(9)	purA(8)	recA(6)	Non-ExPEC
ESC_BB0552AA	Animal		Ecuador	Escherichia coli	CP069646	295	adk(6)	fumC(4)	gyrB(12)	icd(1)	mdh(9)	purA(2)	recA(7)	Non-ExPEC
ESC_BB0553AA	Animal		Ecuador	Escherichia coli	CP022686	1684	adk(10)	fumC(11)	gyrB(5)	icd(10)	mdh(7)	purA(8)	recA(2)	Non-ExPEC
ESC_BB0554AA	Human		Ecuador	Escherichia coli	AL391753	7285	adk(6)	fumC(4)	gyrB(14)	icd(788)	mdh(20)	purA(62)	recA(7)	ExPEC
ESC_BB0555AA	Animal		Ecuador	Escherichia coli	AY545598	10	adk(10)	fumC(11)	gyrB(4)	icd(8)	mdh(8)	purA(8)	recA(2)	Non-ExPEC
ESC_BB0556AA	Animal		Ecuador	Escherichia coli	CP054236	371	adk(6)	fumC(31)	gyrB(83)	icd(28)	mdh(1)	purA(1)	recA(67)	Non-ExPEC
ESC_BB0557AA	Animal		Ecuador	Escherichia coli	CP022686	131	adk(53)	fumC(40)	gyrB(47)	icd(13)	mdh(36)	purA(28)	recA(29)	ExPEC
ESC_BB0558AA	Human		Ecuador	Escherichia coli	AL391753	156	adk(6)	fumC(29)	gyrB(32)	icd(16)	mdh(11)	purA(8)	recA(44)	Non-ExPEC
ESC_BB0559AA	Animal		Ecuador	Escherichia coli	AY545598	10	adk(10)	fumC(11)	gyrB(4)	icd(8)	mdh(8)	purA(8)	recA(2)	Non-ExPEC
ESC_BB0560AA	Animal		Ecuador	Escherichia coli	CP054236	48	adk(6)	fumC(11)	gyrB(4)	icd(8)	mdh(8)	purA(8)	recA(2)	Non-ExPEC
ESC_BB0561AA	Human		Ecuador	Escherichia coli	AL391753	156	adk(6)	fumC(29)	gyrB(32)	icd(16)	mdh(11)	purA(8)	recA(44)	Non-ExPEC
ESC_BB0562AA	Human		Ecuador	Escherichia coli	CP022686	117	adk(20)	fumC(45)	gyrB(41)	icd(43)	mdh(5)	purA(32)	recA(2)	ExPEC
ESC_BB0563AA	Human		Ecuador	Escherichia coli	CP022686	354	adk(85)	fumC(88)	gyrB(78)	icd(29)	mdh(59)	purA(58)	recA(62)	ExPEC
ESC_BB0564AA	Animal		Ecuador	Escherichia coli	CP054236	2847	adk(6)	fumC(266)	gyrB(83)	icd(24)	mdh(1)	purA(1)	recA(2)	Non-ExPEC
ESC_BB0565AA	Animal		Ecuador	Escherichia coli	CP054236	10	adk(10)	fumC(11)	gyrB(4)	icd(8)	mdh(8)	purA(8)	recA(2)	Non-ExPEC
ESC_BB0566AA	Animal		Ecuador	Escherichia coli	CP022686	8611	adk(88)	fumC(24)	gyrB(19)	icd(36)	mdh(17)	purA(11)	recA(91)	Non-ExPEC
ESC_BB0567AA	Animal		Ecuador	Escherichia coli	CP022686	354	adk(85)	fumC(88)	gyrB(78)	icd(29)	mdh(59)	purA(58)	recA(62)	ExPEC
ESC_BB0568AA	Animal		Ecuador	Escherichia coli	AL391753	101	adk(43)	fumC(41)	gyrB(15)	icd(18)	mdh(11)	purA(7)	recA(6)	Non-ExPEC
ESC_BB0569AA	Animal		Ecuador	Escherichia coli	CP054236	2847	adk(6)	fumC(266)	gyrB(83)	icd(24)	mdh(1)	purA(1)	recA(2)	Non-ExPEC
ESC_BB0570AA	Human		Ecuador	Escherichia coli	CP000972	5064	adk(6)	fumC(29)	gyrB(22)	icd(16)	mdh(11)	purA(8)	recA(41)	Non-ExPEC
ESC_BB0571AA	Animal		Ecuador	Escherichia coli	CP054236	219	adk(58)	fumC(53)	gyrB(53)	icd(58)	mdh(24)	purA(1)	recA(42)	Non-ExPEC
ESC_BB0572AA	Human		Ecuador	Escherichia coli	AL391753	162	adk(9)	fumC(65)	gyrB(5)	icd(1)	mdh(9)	purA(13)	recA(6)	ExPEC
ESC_BB0573AA	Human		Ecuador	Escherichia coli	CP022686	484	adk(6)	fumC(11)	gyrB(4)	icd(10)	mdh(7)	purA(84)	recA(6)	Non-ExPEC
ESC_BB0574AA	Human		Ecuador	Escherichia coli	LAUC01000234	9138	adk(9)	fumC(4)	gyrB(22)	icd(1)	mdh(9)	purA(13)	recA(6)	Non-ExPEC
ESC_BB0575AA	Animal		Ecuador	Escherichia coli	CP022686	5041	adk(21)	fumC(35)	gyrB(423)	icd(52)	mdh(5)	purA(5)	recA(4)	Non-ExPEC
ESC_BB0576AA	Animal		Ecuador	Escherichia coli	AL391753	58	adk(6)	fumC(4)	gyrB(4)	icd(16)	mdh(24)	purA(8)	recA(14)	Non-ExPEC
ESC_BB0577AA	Human		Ecuador	Escherichia coli	AL391753	155	adk(6)	fumC(4)	gyrB(14)	icd(16)	mdh(24)	purA(8)	recA(14)	Non-ExPEC
ESC_BB0578AA	Human		Ecuador	Escherichia coli	CP022686	394	adk(21)	fumC(35)	gyrB(61)	icd(52)	mdh(5)	purA(5)	recA(4)	Non-ExPEC
ESC_BB0579AA	Human		Ecuador	Escherichia coli	QMGM01000002	1421	adk(8)	fumC(7)	gyrB(1)	icd(8)	mdh(8)	purA(8)	recA(2)	Non-ExPEC
ESC_BB0580AA	Animal		Ecuador	Escherichia coli	CP022686	354	adk(85)	fumC(88)	gyrB(78)	icd(29)	mdh(59)	purA(58)	recA(62)	Non-ExPEC
ESC_BB0581AA	Human		Ecuador	Escherichia coli	KP198616	155	adk(6)	fumC(4)	gyrB(14)	icd(16)	mdh(24)	purA(8)	recA(14)	Non-ExPEC
ESC_BB0582AA	Human		Ecuador	Escherichia coli	CP054236	226	adk(10)	fumC(27)	gyrB(5)	icd(8)	mdh(8)	purA(7)	recA(2)	Non-ExPEC
ESC_BB0583AA	Human		Ecuador	Escherichia coli	CP069646	58	adk(6)	fumC(4)	gyrB(4)	icd(16)	mdh(24)	purA(8)	recA(14)	Non-ExPEC
ESC_BB0584AA	Human		Ecuador	Escherichia coli	CP022686	394	adk(21)	fumC(35)	gyrB(61)	icd(52)	mdh(5)	purA(5)	recA(4)	Non-ExPEC
ESC_BB0585AA	Human		Ecuador	Escherichia coli	AL391753	3857	adk(9)	fumC(6)	gyrB(162)	icd(131)	mdh(24)	purA(8)	recA(7)	Non-ExPEC
ESC_BB0586AA	Human		Ecuador	Escherichia coli		38	adk(4)	fumC(26)	gyrB(2)	icd(25)	mdh(5)	purA(5)	recA(19)	ExPEC
ESC_BB0587AA	Human		Ecuador	Escherichia coli	CP054236	2847	adk(6)	fumC(266)	gyrB(83)	icd(24)	mdh(1)	purA(1)	recA(2)	Non-ExPEC
ESC_BB0588AA	Human		Ecuador	Escherichia coli	AL391753	2973	adk(6)	fumC(95)	gyrB(158)	icd(56)	mdh(11)	purA(8)	recA(41)	Non-ExPEC
ESC_BB0589AA	Human		Ecuador	Escherichia coli	CP022686	484	adk(6)	fumC(11)	gyrB(4)	icd(10)	mdh(7)	purA(84)	recA(6)	Non-ExPEC
ESC_BB0590AA	Animal		Ecuador	Escherichia coli	AL391753	423	adk(6)	fumC(4)	gyrB(33)	icd(1)	mdh(20)	purA(12)	recA(7)	Non-ExPEC
ESC_BB0591AA	Human		Ecuador	Escherichia coli		131	adk(53)	fumC(40)	gyrB(47)	icd(13)	mdh(36)	purA(28)	recA(29)	ExPEC
ESC_BB0592AA	Human		Ecuador	Escherichia coli	CP069646	155	adk(6)	fumC(4)	gyrB(14)	icd(16)	mdh(24)	purA(8)	recA(14)	Non-ExPEC
ESC_BB0593AA	Human		Ecuador	Escherichia coli	CP022686	354	adk(85)	fumC(88)	gyrB(78)	icd(29)	mdh(59)	purA(58)	recA(62)	ExPEC
ESC_BB0594AA	Human		Ecuador	Escherichia coli	CP022686	1193	adk(14)	fumC(14)	gyrB(10)	icd(200)	mdh(17)	purA(7)	recA(10)	ExPEC
ESC_BB0595AA	Human		Ecuador	Escherichia coli	CP054236	744	adk(10)	fumC(11)	gyrB(135)	icd(8)	mdh(8)	purA(8)	recA(2)	Non-ExPEC
ESC_BB0596AA	Human		Ecuador	Escherichia coli	CP054236	57	adk(6)	fumC(31)	gyrB(5)	icd(28)	mdh(1)	purA(1)	recA(2)	Non-ExPEC
ESC_BB0597AA	Human		Ecuador	Escherichia coli	CP054236	10865	adk(6)	fumC(11)	gyrB(4)	icd(92)	mdh(7)	purA(18)	recA(6)	ExPEC
ESC_BB0598AA	Human		Ecuador	Escherichia coli	CP022686	449	adk(18)	fumC(22)	gyrB(94)	icd(6)	mdh(5)	purA(5)	recA(4)	ExPEC
ESC_BB0599AA	Human		Ecuador	Escherichia coli	AJ875027	793	adk(6)	fumC(168)	gyrB(5)	icd(1)	mdh(8)	purA(18)	recA(2)	Non-ExPEC
ESC_BB0600AA	Human		Ecuador	Escherichia coli	CP022686	131	adk(53)	fumC(40)	gyrB(47)	icd(13)	mdh(36)	purA(28)	recA(29)	ExPEC
ESC_BB0601AA	Animal		Ecuador	Escherichia coli	UGFM01000001	155	adk(6)	fumC(4)	gyrB(14)	icd(16)	mdh(24)	purA(8)	recA(14)	Non-ExPEC
ESC_BB0602AA	Human		Ecuador	Escherichia coli	CP022686	165	adk(10)	fumC(27)	gyrB(5)	icd(10)	mdh(12)	purA(8)	recA(2)	Non-ExPEC
ESC_BB0603AA	Human		Ecuador	Escherichia coli	AL391753	224	adk(6)	fumC(4)	gyrB(33)	icd(16)	mdh(11)	purA(8)	recA(6)	Non-ExPEC
ESC_BB0604AA	Animal		Ecuador	Escherichia coli	MRVY01000109	10	adk(10)	fumC(11)	gyrB(4)	icd(8)	mdh(8)	purA(8)	recA(2)	Non-ExPEC
ESC_BB0605AA	Human		Ecuador	Escherichia coli	AL391753	602	adk(6)	fumC(19)	gyrB(33)	icd(26)	mdh(11)	purA(8)	recA(6)	Non-ExPEC
ESC_BB0606AA	Animal		Ecuador	Escherichia coli	CP022686	449	adk(18)	fumC(22)	gyrB(94)	icd(6)	mdh(5)	purA(5)	recA(4)	ExPEC
ESC_BB0607AA	Animal		Ecuador	Escherichia coli	CP054236	1137	adk(10)	fumC(11)	gyrB(57)	icd(8)	mdh(8)	purA(8)	recA(2)	Non-ExPEC
ESC_BB0608AA	Animal		Ecuador	Escherichia coli	CP054236	9578	adk(939)	fumC(11)	gyrB(4)	icd(8)	mdh(8)	purA(8)	recA(2)	Non-ExPEC
ESC_BB0609AA	Human		Ecuador	Escherichia coli	CP054236	371	adk(6)	fumC(31)	gyrB(83)	icd(28)	mdh(1)	purA(1)	recA(67)	Non-ExPEC
ESC_BB0610AA	Human		Ecuador	Escherichia coli	CP022686	2797	adk(203)	fumC(26)	gyrB(27)	icd(27)	mdh(40)	purA(5)	recA(73)	Non-ExPEC
ESC_BB0611AA	Human		Ecuador	Escherichia coli	CP022686	394	adk(21)	fumC(35)	gyrB(61)	icd(52)	mdh(5)	purA(5)	recA(4)	Non-ExPEC
ESC_BB0612AA	Human		Ecuador	Escherichia coli	AL391753	5229	adk(43)	fumC(41)	gyrB(15)	icd(18)	mdh(11)	purA(7)	recA(44)	Non-ExPEC
ESC_BB0613AA	Human		Ecuador	Escherichia coli	CP022686	5897	adk(35)	fumC(3)	gyrB(234)	icd(342)	mdh(5)	purA(5)	recA(95)	Non-ExPEC
ESC_BB0614AA	Human		Ecuador	Escherichia coli	CP022686	93	adk(6)	fumC(11)	gyrB(4)	icd(10)	mdh(7)	purA(8)	recA(6)	Non-ExPEC
ESC_BB0615AA	Human		Ecuador	Escherichia coli	AL391753	155	adk(6)	fumC(4)	gyrB(14)	icd(16)	mdh(24)	purA(8)	recA(14)	Non-ExPEC
ESC_BB0617AA	Human		Ecuador	Escherichia coli	CP054236	10	adk(10)	fumC(11)	gyrB(4)	icd(8)	mdh(8)	purA(8)	recA(2)	Non-ExPEC
ESC_BB0618AA	Human		Ecuador	Escherichia coli	CP022686	115	adk(4)	fumC(26)	gyrB(39)	icd(25)	mdh(5)	purA(31)	recA(19)	ExPEC
ESC_BB0619AA	Human		Ecuador	Escherichia coli	CP054236	3274	adk(10)	fumC(11)	gyrB(125)	icd(8)	mdh(7)	purA(8)	recA(2)	ExPEC
ESC_BB0620AA	Animal		Ecuador	Escherichia coli	KP198616	1403	adk(9)	fumC(23)	gyrB(33)	icd(85)	mdh(11)	purA(8)	recA(6)	Non-ExPEC
ESC_BB0621AA	Animal		Ecuador	Escherichia coli	CP022686	69	adk(21)	fumC(35)	gyrB(27)	icd(6)	mdh(5)	purA(5)	recA(4)	ExPEC
ESC_BB0622AA	Human		Ecuador	Escherichia coli	31	752	adk(10)	fumC(11)	gyrB(4)	icd(8)	mdh(8)	purA(8)	recA(49)	Non-ExPEC
ESC_BB0623AA	Animal		Ecuador	Escherichia coli		349	adk(34)	fumC(36)	gyrB(39)	icd(87)	mdh(67)	purA(16)	recA(4)	Non-ExPEC
ESC_BB0624AA	Animal		Ecuador	Escherichia coli	AL391753	410	adk(6)	fumC(4)	gyrB(12)	icd(1)	mdh(20)	purA(18)	recA(7)	Non-ExPEC
ESC_BB0625AA	Animal		Ecuador	Escherichia coli	AL391753	602	adk(6)	fumC(19)	gyrB(33)	icd(26)	mdh(11)	purA(8)	recA(6)	Non-ExPEC
ESC_BB0626AA	Animal		Ecuador	Escherichia coli	CP054236	3274	adk(10)	fumC(11)	gyrB(125)	icd(8)	mdh(7)	purA(8)	recA(2)	ExPEC
ESC_BB0627AA	Human		Ecuador	Escherichia coli	CP054236	189	adk(10)	fumC(27)	gyrB(5)	icd(10)	mdh(12)	purA(8)	recA(49)	Non-ExPEC
ESC_BB0628AA	Human		Ecuador	Escherichia coli	AL391753	155	adk(6)	fumC(4)	gyrB(14)	icd(16)	mdh(24)	purA(8)	recA(14)	Non-ExPEC
ESC_BB0629AA	Human		Ecuador	Escherichia coli		38	adk(4)	fumC(26)	gyrB(2)	icd(25)	mdh(5)	purA(5)	recA(19)	ExPEC
ESC_BB0630AA	Human		Ecuador	Escherichia coli	CP054236	2847	adk(6)	fumC(266)	gyrB(83)	icd(24)	mdh(1)	purA(1)	recA(2)	Non-ExPEC
ESC_BB0631AA	Animal		Ecuador	Escherichia coli	CP022686	1158	adk(18)	fumC(3)	gyrB(17)	icd(6)	mdh(5)	purA(5)	recA(4)	ExPEC
ESC_BB0632AA	Human		Ecuador	Escherichia coli	CP054236	48	adk(6)	fumC(11)	gyrB(4)	icd(8)	mdh(8)	purA(8)	recA(2)	ExPEC
ESC_BB0633AA	Human		Ecuador	Escherichia coli		38	adk(4)	fumC(26)	gyrB(2)	icd(25)	mdh(5)	purA(5)	recA(19)	ExPEC
ESC_BB0634AA	Human		Ecuador	Escherichia coli	AL391753	6388	adk(43)	fumC(41)	gyrB(15)	icd(90)	mdh(11)	purA(8)	recA(457)	ExPEC
ESC_BB0635AA	Human		Ecuador	Escherichia coli	CP022686	1193	adk(14)	fumC(14)	gyrB(10)	icd(200)	mdh(17)	purA(7)	recA(10)	ExPEC
ESC_BB0636AA	Human		Ecuador	Escherichia coli	CP022686	349	adk(34)	fumC(36)	gyrB(39)	icd(87)	mdh(67)	purA(16)	recA(4)	ExPEC
ESC_BB0637AA	Human		Ecuador	Escherichia coli	CP054236	617	adk(10)	fumC(11)	gyrB(4)	icd(8)	mdh(8)	purA(13)	recA(73)	Non-ExPEC
ESC_BB0638AA	Human		Ecuador	Escherichia coli	CP022686	38	adk(4)	fumC(26)	gyrB(2)	icd(25)	mdh(5)	purA(5)	recA(19)	ExPEC
ESC_BB0639AA	Human		Ecuador	Escherichia coli	AL391753	453	adk(99)	fumC(6)	gyrB(33)	icd(33)	mdh(24)	purA(8)	recA(7)	ExPEC
ESC_BB0640AA	Human		Ecuador	Escherichia coli		38	adk(4)	fumC(26)	gyrB(2)	icd(25)	mdh(5)	purA(5)	recA(19)	ExPEC
ESC_BB0641AA	Human		Ecuador	Escherichia coli		34	adk(10)	fumC(11)	gyrB(4)	icd(1)	mdh(8)	purA(8)	recA(2)	Non-ExPEC
ESC_BB0642AA	Animal		Ecuador	Escherichia coli	AL391753	602	adk(6)	fumC(19)	gyrB(33)	icd(26)	mdh(11)	purA(8)	recA(6)	Non-ExPEC
ESC_BB0643AA	Human		Ecuador	Escherichia coli	CP022686	13561	adk(20)	fumC(45)	gyrB(1308)	icd(43)	mdh(5)	purA(32)	recA(2)	Non-ExPEC
ESC_BB0644AA	Human		Ecuador	Escherichia coli	CP054236	10	adk(10)	fumC(11)	gyrB(4)	icd(8)	mdh(8)	purA(8)	recA(2)	Non-ExPEC
ESC_BB0645AA	Human		Ecuador	Escherichia coli	CP054236	10	adk(10)	fumC(11)	gyrB(4)	icd(8)	mdh(8)	purA(8)	recA(2)	Non-ExPEC
ESC_BB0646AA	Human		Ecuador	Escherichia coli	CP069646	101	adk(43)	fumC(41)	gyrB(15)	icd(18)	mdh(11)	purA(7)	recA(6)	Non-ExPEC
ESC_BB0647AA	Human		Ecuador	Escherichia coli	CP022686	484	adk(6)	fumC(11)	gyrB(4)	icd(10)	mdh(7)	purA(84)	recA(6)	Non-ExPEC
ESC_BB0648AA	Human		Ecuador	Escherichia coli	AL391753	616	adk(6)	fumC(4)	gyrB(12)	icd(16)	mdh(24)	purA(8)	recA(14)	ExPEC
ESC_BB0649AA	Human		Ecuador	Escherichia coli	CP022686	117	adk(20)	fumC(45)	gyrB(41)	icd(43)	mdh(5)	purA(32)	recA(2)	Non-ExPEC
ESC_BB0651AA	Human		Ecuador	Escherichia coli	CP069646	155	adk(6)	fumC(4)	gyrB(14)	icd(16)	mdh(24)	purA(8)	recA(14)	Non-ExPEC
ESC_BB0652AA	Human		Ecuador	Escherichia coli	CP022686	349	adk(34)	fumC(36)	gyrB(39)	icd(87)	mdh(67)	purA(16)	recA(4)	ExPEC
ESC_BB0653AA	Human		Ecuador	Escherichia coli	CP022686	457	adk(101)	fumC(88)	gyrB(97)	icd(108)	mdh(26)	purA(79)	recA(2)	ExPEC
ESC_BB0654AA	Human		Ecuador	Escherichia coli	AL391753	155	adk(6)	fumC(4)	gyrB(14)	icd(16)	mdh(24)	purA(8)	recA(14)	Non-ExPEC
ESC_BB0655AA	Human		Ecuador	Escherichia coli	LN651094	8314	adk(583)	fumC(4)	gyrB(4)	icd(932)	mdh(69)	purA(8)	recA(462)	Non-ExPEC
ESC_BB0656AA	Human		Ecuador	Escherichia coli	LN651094	8314	adk(583)	fumC(4)	gyrB(4)	icd(932)	mdh(69)	purA(8)	recA(462)	Non-ExPEC
ESC_BB0658AA	Human		Ecuador	Escherichia coli	CP054236	2847	adk(6)	fumC(266)	gyrB(83)	icd(24)	mdh(1)	purA(1)	recA(2)	Non-ExPEC
ESC_BB0659AA	Human		Ecuador	Escherichia coli	CP022686	38	adk(4)	fumC(26)	gyrB(2)	icd(25)	mdh(5)	purA(5)	recA(19)	ExPEC
ESC_BB0660AA	Human		Ecuador	Escherichia coli	AL391753	533	adk(6)	fumC(4)	gyrB(5)	icd(18)	mdh(11)	purA(8)	recA(14)	Non-ExPEC
ESC_BB0661AA	Animal		Ecuador	Escherichia coli	JQ434477	345	adk(6)	fumC(4)	gyrB(14)	icd(1)	mdh(20)	purA(62)	recA(7)	Non-ExPEC
ESC_BB0662AA	Human		Ecuador	Escherichia coli	CP022686	770	adk(52)	fumC(116)	gyrB(55)	icd(101)	mdh(113)	purA(40)	recA(38)	ExPEC
ESC_BB0663AA	Human		Ecuador	Escherichia coli	AL391753	847	adk(6)	fumC(6)	gyrB(5)	icd(26)	mdh(9)	purA(13)	recA(98)	Non-ExPEC
ESC_BB0664AA	Animal		Ecuador	Escherichia coli	AL391753	2973	adk(6)	fumC(95)	gyrB(158)	icd(56)	mdh(11)	purA(8)	recA(41)	Non-ExPEC
ESC_BB0666AA	Animal		Ecuador	Escherichia coli	AY545598	58	adk(6)	fumC(4)	gyrB(4)	icd(16)	mdh(24)	purA(8)	recA(14)	Non-ExPEC
ESC_BB0667AA	Animal		Ecuador	Escherichia coli	UDBH01000052	2973	adk(6)	fumC(95)	gyrB(158)	icd(56)	mdh(11)	purA(8)	recA(41)	ExPEC
ESC_BB0668AA	Human		Ecuador	Escherichia coli	CP054236	167	adk(10)	fumC(11)	gyrB(4)	icd(8)	mdh(8)	purA(13)	recA(2)	Non-ExPEC
ESC_BB0669AA	Animal		Ecuador	Escherichia coli	FJ664752	9138	adk(9)	fumC(4)	gyrB(22)	icd(1)	mdh(9)	purA(13)	recA(6)	Non-ExPEC
ESC_BB0670AA	Animal		Ecuador	Escherichia coli	CP069646	155	adk(6)	fumC(4)	gyrB(14)	icd(16)	mdh(24)	purA(8)	recA(14)	Non-ExPEC
ESC_BB0671AA	Human		Ecuador	Escherichia coli	AL391753	162	adk(9)	fumC(65)	gyrB(5)	icd(1)	mdh(9)	purA(13)	recA(6)	ExPEC
ESC_BB0672AA	Human		Ecuador	Escherichia coli	AL391753	156	adk(6)	fumC(29)	gyrB(32)	icd(16)	mdh(11)	purA(8)	recA(44)	Non-ExPEC
ESC_BB0673AA	Human		Ecuador	Escherichia coli	CP054236	617	adk(10)	fumC(11)	gyrB(4)	icd(8)	mdh(8)	purA(13)	recA(73)	Non-ExPEC
ESC_BB0674AA	Human		Ecuador	Escherichia coli		131	adk(53)	fumC(40)	gyrB(47)	icd(13)	mdh(36)	purA(28)	recA(29)	ExPEC
ESC_BB0675AA	Animal		Ecuador	Escherichia coli	AL391753	23	adk(6)	fumC(4)	gyrB(12)	icd(1)	mdh(20)	purA(13)	recA(7)	Non-ExPEC
ESC_BB0676AA	Human		Ecuador	Escherichia coli	AY545598	10	adk(10)	fumC(11)	gyrB(4)	icd(8)	mdh(8)	purA(8)	recA(2)	Non-ExPEC
ESC_BB0677AA	Animal		Ecuador	Escherichia coli	CP054236	744	adk(10)	fumC(11)	gyrB(135)	icd(8)	mdh(8)	purA(8)	recA(2)	Non-ExPEC
ESC_BB0678AA	Human		Ecuador	Escherichia coli	CP054236	13527	adk(10)	fumC(11)	gyrB(4)	icd(1275)	mdh(8)	purA(8)	recA(2)	Non-ExPEC
ESC_BB0679AA	Human		Ecuador	Escherichia coli	CP022686	394	adk(21)	fumC(35)	gyrB(61)	icd(52)	mdh(5)	purA(5)	recA(4)	ExPEC
ESC_BB0680AA	Animal		Ecuador	Escherichia coli	KP198616	155	adk(6)	fumC(4)	gyrB(14)	icd(16)	mdh(24)	purA(8)	recA(14)	Non-ExPEC
ESC_BB0681AA	Animal		Ecuador	Escherichia coli	CP054236	13527	adk(10)	fumC(11)	gyrB(4)	icd(1275)	mdh(8)	purA(8)	recA(2)	Non-ExPEC
ESC_BB0682AA	Animal		Ecuador	Escherichia coli	AL391753	359	adk(43)	fumC(41)	gyrB(15)	icd(90)	mdh(11)	purA(8)	recA(6)	ExPEC
ESC_BB0683AA	Human		Ecuador	Escherichia coli	WP_053271808	13558	adk(1535)	fumC(11)	gyrB(57)	icd(8)	mdh(7)	purA(18)	recA(6)	Non-ExPEC
ESC_BB0684AA	Animal		Ecuador	Escherichia coli	CP054236	13557	adk(10)	fumC(7)	gyrB(4)	icd(8)	mdh(12)	purA(8)	recA(1061)	Non-ExPEC
ESC_BB0685AA	Animal		Ecuador	Escherichia coli	CP054236	13527	adk(10)	fumC(11)	gyrB(4)	icd(1275)	mdh(8)	purA(8)	recA(2)	Non-ExPEC
ESC_BB0686AA	Animal		Ecuador	Escherichia coli	CP054236	57	adk(6)	fumC(31)	gyrB(5)	icd(28)	mdh(1)	purA(1)	recA(2)	ExPEC
ESC_BB0687AA	Animal		Ecuador	Escherichia coli	CP054236	7253	adk(10)	fumC(11)	gyrB(4)	icd(8)	mdh(8)	purA(549)	recA(2)	Non-ExPEC
ESC_BB0688AA	Animal		Ecuador	Escherichia coli	AL391753	155	adk(6)	fumC(4)	gyrB(14)	icd(16)	mdh(24)	purA(8)	recA(14)	Non-ExPEC
ESC_BB0689AA	Animal		Ecuador	Escherichia coli	CP054236	13527	adk(10)	fumC(11)	gyrB(4)	icd(1275)	mdh(8)	purA(8)	recA(2)	Non-ExPEC
ESC_BB0690AA	Human		Ecuador	Escherichia coli	AMTQ01000007	1136	adk(6)	fumC(212)	gyrB(4)	icd(1)	mdh(9)	purA(48)	recA(7)	Non-ExPEC
ESC_BB0691AA	Human		Ecuador	Escherichia coli	CP022686	131	adk(53)	fumC(40)	gyrB(47)	icd(13)	mdh(36)	purA(28)	recA(29)	ExPEC
ESC_BB0692AA	Human		Ecuador	Escherichia coli	CP022686	354	adk(85)	fumC(88)	gyrB(78)	icd(29)	mdh(59)	purA(58)	recA(62)	ExPEC
ESC_BB0693AA	Human		Ecuador	Escherichia coli	AL391753	5229	adk(43)	fumC(41)	gyrB(15)	icd(18)	mdh(11)	purA(7)	recA(44)	Non-ExPEC
ESC_BB0694AA	Human		Ecuador	Escherichia coli	AMTQ01000007	6639	adk(603)	fumC(95)	gyrB(15)	icd(18)	mdh(9)	purA(8)	recA(14)	Non-ExPEC
ESC_BB0695AA	Human		Ecuador	Escherichia coli	CP054236	189	adk(10)	fumC(27)	gyrB(5)	icd(10)	mdh(12)	purA(8)	recA(49)	Non-ExPEC
ESC_BB0696AA	Human		Ecuador	Escherichia coli	56	34	adk(10)	fumC(11)	gyrB(4)	icd(1)	mdh(8)	purA(8)	recA(2)	Non-ExPEC
ESC_BB0697AA	Animal		Ecuador	Escherichia coli	CP069646	609	adk(8)	fumC(7)	gyrB(1)	icd(8)	mdh(8)	purA(7)	recA(6)	Non-ExPEC
ESC_BB0698AA	Animal		Ecuador	Escherichia coli	CP069646	155	adk(6)	fumC(4)	gyrB(14)	icd(16)	mdh(24)	purA(8)	recA(14)	Non-ExPEC
ESC_BB0699AA	Animal		Ecuador	Escherichia coli	CP054236	48	adk(6)	fumC(11)	gyrB(4)	icd(8)	mdh(8)	purA(8)	recA(2)	ExPEC
ESC_BB0700AA	Human		Ecuador	Escherichia coli	CP022686	93	adk(6)	fumC(11)	gyrB(4)	icd(10)	mdh(7)	purA(8)	recA(6)	Non-ExPEC
ESC_BB0701AA	Animal		Ecuador	Escherichia coli	CP054236	2847	adk(6)	fumC(266)	gyrB(83)	icd(24)	mdh(1)	purA(1)	recA(2)	Non-ExPEC
ESC_BB0702AA	Animal		Ecuador	Escherichia coli	CP054236	2847	adk(6)	fumC(266)	gyrB(83)	icd(24)	mdh(1)	purA(1)	recA(2)	Non-ExPEC
ESC_BB0703AA	Animal		Ecuador	Escherichia coli	CP054236	7473	adk(10)	fumC(7)	gyrB(4)	icd(8)	mdh(391)	purA(8)	recA(2)	Non-ExPEC
ESC_BB0704AA	Human		Ecuador	Escherichia coli	CP054236	10	adk(10)	fumC(11)	gyrB(4)	icd(8)	mdh(8)	purA(8)	recA(2)	Non-ExPEC
ESC_BB0705AA	Human		Ecuador	Escherichia coli	CP054236	48	adk(6)	fumC(11)	gyrB(4)	icd(8)	mdh(8)	purA(8)	recA(2)	Non-ExPEC
ESC_BB0706AA	Human		Ecuador	Escherichia coli	CP000468	117	adk(20)	fumC(45)	gyrB(41)	icd(43)	mdh(5)	purA(32)	recA(2)	ExPEC
ESC_BB0707AA	Human		Ecuador	Escherichia coli	CP022686	1722	adk(101)	fumC(4)	gyrB(97)	icd(29)	mdh(70)	purA(158)	recA(2)	Non-ExPEC
ESC_BB0708AA	Human		Ecuador	Escherichia coli	CP054236	744	adk(10)	fumC(11)	gyrB(135)	icd(8)	mdh(8)	purA(8)	recA(2)	Non-ExPEC
ESC_BB0709AA	Animal		Ecuador	Escherichia coli	CP054236	6746	adk(6)	fumC(7)	gyrB(4)	icd(8)	mdh(8)	purA(8)	recA(2)	Non-ExPEC
ESC_BB0710AA	Animal		Ecuador	Escherichia coli	AF160998	224	adk(6)	fumC(4)	gyrB(33)	icd(16)	mdh(11)	purA(8)	recA(6)	Non-ExPEC
ESC_BB0711AA	Animal		Ecuador	Escherichia coli	CP022686	2705	adk(10)	fumC(11)	gyrB(4)	icd(10)	mdh(7)	purA(8)	recA(2)	Non-ExPEC
ESC_BB0713AA	Human		Ecuador	Escherichia coli	AL391753	602	adk(6)	fumC(19)	gyrB(33)	icd(26)	mdh(11)	purA(8)	recA(6)	Non-ExPEC
ESC_BB0714AA	Human		Ecuador	Escherichia coli	CP022686	636	adk(13)	fumC(108)	gyrB(10)	icd(97)	mdh(18)	purA(68)	recA(93)	ExPEC
ESC_BB0715AA	Human		Ecuador	Escherichia coli		38	adk(4)	fumC(26)	gyrB(2)	icd(25)	mdh(5)	purA(5)	recA(19)	ExPEC
ESC_BB0716AA	Human		Ecuador	Escherichia coli	CP054236	10	adk(10)	fumC(11)	gyrB(4)	icd(8)	mdh(8)	purA(8)	recA(2)	ExPEC
ESC_BB0717AA	Human		Ecuador	Escherichia coli	CP022686	449	adk(18)	fumC(22)	gyrB(94)	icd(6)	mdh(5)	purA(5)	recA(4)	ExPEC
ESC_BB0718AA	Animal		Ecuador	Escherichia coli	CP054236	12468	adk(1385)	fumC(7)	gyrB(5)	icd(1)	mdh(1171)	purA(18)	recA(2)	Non-ExPEC
ESC_BB0719AA	Human		Ecuador	Escherichia coli	AL391753	155	adk(6)	fumC(4)	gyrB(14)	icd(16)	mdh(24)	purA(8)	recA(14)	Non-ExPEC
ESC_BB0720AA	Human		Ecuador	Escherichia coli	CP054236	1300	adk(12)	fumC(136)	gyrB(199)	icd(30)	mdh(24)	purA(2)	recA(17)	Non-ExPEC
ESC_BB0721AA	Human		Ecuador	Escherichia coli	CP022686	115	adk(4)	fumC(26)	gyrB(39)	icd(25)	mdh(5)	purA(31)	recA(19)	ExPEC
ESC_BB0722AA	Human		Ecuador	Escherichia coli	CP054236	9547	adk(6)	fumC(11)	gyrB(4)	icd(8)	mdh(8)	purA(8)	recA(691)	Non-ExPEC
ESC_BB0723AA	Animal		Ecuador	Escherichia coli	CP054236	6514	adk(10)	fumC(11)	gyrB(163)	icd(8)	mdh(8)	purA(8)	recA(2)	Non-ExPEC
ESC_BB0724AA	Animal		Ecuador	Escherichia coli	CP054236	10	adk(10)	fumC(11)	gyrB(4)	icd(8)	mdh(8)	purA(8)	recA(2)	Non-ExPEC
ESC_BB0725AA	Animal		Ecuador	Escherichia coli	AL391753	1196	adk(6)	fumC(6)	gyrB(33)	icd(26)	mdh(11)	purA(8)	recA(2)	Non-ExPEC
ESC_BB0726AA	Animal		Ecuador	Escherichia coli	FJ664752	1196	adk(6)	fumC(6)	gyrB(33)	icd(26)	mdh(11)	purA(8)	recA(2)	Non-ExPEC
ESC_BB0727AA	Human		Ecuador	Escherichia coli	CP022686	93	adk(6)	fumC(11)	gyrB(4)	icd(10)	mdh(7)	purA(8)	recA(6)	ExPEC
ESC_BB0728AA	Human		Ecuador	Escherichia coli	CP022686	117	adk(20)	fumC(45)	gyrB(41)	icd(43)	mdh(5)	purA(32)	recA(2)	ExPEC
ESC_BB0729AA	Animal		Ecuador	Escherichia coli	AL391753	1196	adk(6)	fumC(6)	gyrB(33)	icd(26)	mdh(11)	purA(8)	recA(2)	ExPEC
ESC_BB0730AA	Human		Ecuador	Escherichia coli		38	adk(4)	fumC(26)	gyrB(2)	icd(25)	mdh(5)	purA(5)	recA(19)	Non-ExPEC
ESC_BB0731AA	Animal		Ecuador	Escherichia coli	21	752	adk(10)	fumC(11)	gyrB(4)	icd(8)	mdh(8)	purA(8)	recA(49)	Non-ExPEC
ESC_BB0732AA	Human		Ecuador	Escherichia coli	CP054236	10	adk(10)	fumC(11)	gyrB(4)	icd(8)	mdh(8)	purA(8)	recA(2)	Non-ExPEC
ESC_BB0733AA	Human		Ecuador	Escherichia coli	AL391753	162	adk(9)	fumC(65)	gyrB(5)	icd(1)	mdh(9)	purA(13)	recA(6)	ExPEC
ESC_BB0734AA	Animal		Ecuador	Escherichia coli	CP054236	2847	adk(6)	fumC(266)	gyrB(83)	icd(24)	mdh(1)	purA(1)	recA(2)	Non-ExPEC
ESC_BB0735AA	Human		Ecuador	Escherichia coli	CP054236	13528	adk(10)	fumC(2116)	gyrB(4)	icd(8)	mdh(12)	purA(8)	recA(2)	Non-ExPEC
ESC_BB0736AA	Human		Ecuador	Escherichia coli	AL391753	1196	adk(6)	fumC(6)	gyrB(33)	icd(26)	mdh(11)	purA(8)	recA(2)	Non-ExPEC
ESC_BB0737AA	Animal		Ecuador	Escherichia coli	CP054236	2485	adk(6)	fumC(4)	gyrB(159)	icd(140)	mdh(112)	purA(1)	recA(17)	Non-ExPEC
ESC_BB0738AA	Human		Ecuador	Escherichia coli	CP054236	48	adk(6)	fumC(11)	gyrB(4)	icd(8)	mdh(8)	purA(8)	recA(2)	Non-ExPEC
ESC_BB0739AA	Human		Ecuador	Escherichia coli	AL391753	111	adk(6)	fumC(29)	gyrB(14)	icd(16)	mdh(24)	purA(8)	recA(2)	Non-ExPEC
ESC_BB0970AA	Animal		Ecuador	Escherichia coli	CP054236	-	adk(10)	fumC(1312?)	gyrB(4)	icd(8)	mdh(8)	purA(13)	recA(73)	Non-ExPEC
ESC_BB0971AA	Animal		Ecuador	Escherichia coli	CP054236	1140	adk(83)	fumC(23)	gyrB(164)	icd(181)	mdh(80)	purA(1)	recA(42)	Non-ExPEC
ESC_BB0972AA	Human		Ecuador	Escherichia coli	CP022686	68	adk(33)	fumC(26)	gyrB(2)	icd(31)	mdh(5)	purA(16)	recA(19)	ExPEC
ESC_BB0974AA	Human		Ecuador	Escherichia coli	AL391753	155	adk(6)	fumC(4)	gyrB(14)	icd(16)	mdh(24)	purA(8)	recA(14)	Non-ExPEC
ESC_BB1182AA	Environment		Ecuador	Escherichia coli	CP022686	117	adk(20)	fumC(45)	gyrB(41)	icd(43)	mdh(5)	purA(32)	recA(2)	Non-ExPEC
ESC_BB1183AA	Environment		Ecuador	Escherichia coli	CP022686	117	adk(20)	fumC(45)	gyrB(41)	icd(43)	mdh(5)	purA(32)	recA(2)	Non-ExPEC
ESC_BB1184AA	Environment		Ecuador	Escherichia coli	CP054236	7366	adk(112)	fumC(11)	gyrB(5)	icd(12)	mdh(8)	purA(7)	recA(86)	Non-ExPEC
ESC_BB1185AA	Environment		Ecuador	Escherichia coli	CP022686	457	adk(101)	fumC(88)	gyrB(97)	icd(108)	mdh(26)	purA(79)	recA(2)	Non-ExPEC
ESC_BB1186AA	Environment		Ecuador	Escherichia coli	CP022686	117	adk(20)	fumC(45)	gyrB(41)	icd(43)	mdh(5)	purA(32)	recA(2)	Non-ExPEC
ESC_BB1187AA	Environment		Ecuador	Escherichia coli	CP054236	167	adk(10)	fumC(11)	gyrB(4)	icd(8)	mdh(8)	purA(13)	recA(2)	Non-ExPEC
ESC_BB1188AA	Environment		Ecuador	Escherichia coli	CP022686	1193	adk(14)	fumC(14)	gyrB(10)	icd(200)	mdh(17)	purA(7)	recA(10)	ExPEC
ESC_BB1189AA	Environment		Ecuador	Escherichia coli	CP054236	695	adk(10)	fumC(11)	gyrB(4)	icd(12)	mdh(8)	purA(18)	recA(2)	Non-ExPEC
ESC_BB1207AA	Environment		Ecuador	Escherichia coli	FJ664752	88	adk(6)	fumC(4)	gyrB(12)	icd(1)	mdh(20)	purA(12)	recA(7)	Non-ExPEC
ESC_BB1208AA	Environment		Ecuador	Escherichia coli	CP022686	354	adk(85)	fumC(88)	gyrB(78)	icd(29)	mdh(59)	purA(58)	recA(62)	Non-ExPEC
ESC_BB1209AA	Environment		Ecuador	Escherichia coli	AL391753	90	adk(6)	fumC(4)	gyrB(12)	icd(1)	mdh(20)	purA(8)	recA(7)	Non-ExPEC
ESC_BB1210AA	Environment		Ecuador	Escherichia coli	CP022686	1722	adk(101)	fumC(4)	gyrB(97)	icd(29)	mdh(70)	purA(158)	recA(2)	Non-ExPEC
ESC_BB1211AA	Environment		Ecuador	Escherichia coli	CP054236	2847	adk(6)	fumC(266)	gyrB(83)	icd(24)	mdh(1)	purA(1)	recA(2)	Non-ExPEC
ESC_BB1212AA	Environment		Ecuador	Escherichia coli	CP054236	2847	adk(6)	fumC(266)	gyrB(83)	icd(24)	mdh(1)	purA(1)	recA(2)	Non-ExPEC
ESC_BB1213AA	Environment		Ecuador	Escherichia coli	CP022686	38	adk(4)	fumC(26)	gyrB(2)	icd(25)	mdh(5)	purA(5)	recA(19)	Non-ExPEC
ESC_BB1214AA	Environment		Ecuador	Escherichia coli	AL391753	156	adk(6)	fumC(29)	gyrB(32)	icd(16)	mdh(11)	purA(8)	recA(44)	Non-ExPEC
ESC_BB1215AA	Environment		Ecuador	Escherichia coli	AB042002	155	adk(6)	fumC(4)	gyrB(14)	icd(16)	mdh(24)	purA(8)	recA(14)	Non-ExPEC
ESC_BB1216AA	Environment		Ecuador	Escherichia coli	CP022686	131	adk(53)	fumC(40)	gyrB(47)	icd(13)	mdh(36)	purA(28)	recA(29)	Non-ExPEC
ESC_BB1217AA	Environment		Ecuador	Escherichia coli	AL391753	13338	adk(6)	fumC(4)	gyrB(12)	icd(1653)	mdh(20)	purA(8)	recA(7)	Non-ExPEC
ESC_BB1218AA	Environment		Ecuador	Escherichia coli	UDBH01000052	155	adk(6)	fumC(4)	gyrB(14)	icd(16)	mdh(24)	purA(8)	recA(14)	Non-ExPEC
ESC_BB1219AA	Environment		Ecuador	Escherichia coli	AB042002	155	adk(6)	fumC(4)	gyrB(14)	icd(16)	mdh(24)	purA(8)	recA(14)	Non-ExPEC
ESC_BB1220AA	Environment		Ecuador	Escherichia coli	AL391753	224	adk(6)	fumC(4)	gyrB(33)	icd(16)	mdh(11)	purA(8)	recA(6)	ExPEC
ESC_BB1221AA	Environment		Ecuador	Escherichia coli	CP054236	10	adk(10)	fumC(11)	gyrB(4)	icd(8)	mdh(8)	purA(8)	recA(2)	ExPEC
ESC_BB1222AA	Environment		Ecuador	Escherichia coli	AL391753	90	adk(6)	fumC(4)	gyrB(12)	icd(1)	mdh(20)	purA(8)	recA(7)	ExPEC
ESC_BB1223AA	Environment		Ecuador	Escherichia coli	CP000468	117	adk(20)	fumC(45)	gyrB(41)	icd(43)	mdh(5)	purA(32)	recA(2)	ExPEC
ESC_BB1224AA	Environment		Ecuador	Escherichia coli	AL391753	90	adk(6)	fumC(4)	gyrB(12)	icd(1)	mdh(20)	purA(8)	recA(7)	Non-ExPEC
ESC_BB1225AA	Environment		Ecuador	Escherichia coli	CP022686	3941	adk(6)	fumC(511)	gyrB(4)	icd(10)	mdh(7)	purA(8)	recA(6)	Non-ExPEC
ESC_BB1226AA	Environment		Ecuador	Escherichia coli	AL391753	224	adk(6)	fumC(4)	gyrB(33)	icd(16)	mdh(11)	purA(8)	recA(6)	ExPEC
ESC_BB1227AA	Environment		Ecuador	Escherichia coli	AL391753	3190	adk(6)	fumC(69)	gyrB(12)	icd(18)	mdh(9)	purA(8)	recA(7)	Non-ExPEC
ESC_BB1228AA	Environment		Ecuador	Escherichia coli	FJ664752	88	adk(6)	fumC(4)	gyrB(12)	icd(1)	mdh(20)	purA(12)	recA(7)	Non-ExPEC
ESC_BB1229AA	Environment		Ecuador	Escherichia coli	AL391753	3190	adk(6)	fumC(69)	gyrB(12)	icd(18)	mdh(9)	purA(8)	recA(7)	Non-ExPEC
ESC_BB1230AA	Environment		Ecuador	Escherichia coli	CP054236	2847	adk(6)	fumC(266)	gyrB(83)	icd(24)	mdh(1)	purA(1)	recA(2)	Non-ExPEC
ESC_BB1231AA	Environment		Ecuador	Escherichia coli	CP022686	131	adk(53)	fumC(40)	gyrB(47)	icd(13)	mdh(36)	purA(28)	recA(29)	Non-ExPEC
ESC_BB1232AA	Environment		Ecuador	Escherichia coli	AL391753	156	adk(6)	fumC(29)	gyrB(32)	icd(16)	mdh(11)	purA(8)	recA(44)	Non-ExPEC
ESC_BB1233AA	Environment		Ecuador	Escherichia coli	AL391753	2973	adk(6)	fumC(95)	gyrB(158)	icd(56)	mdh(11)	purA(8)	recA(41)	Non-ExPEC
ESC_BB1237AA	Environment		Ecuador	Escherichia coli	CP000468	117	adk(20)	fumC(45)	gyrB(41)	icd(43)	mdh(5)	purA(32)	recA(2)	ExPEC
ESC_BB1238AA	Environment		Ecuador	Escherichia coli	CP022686	117	adk(20)	fumC(45)	gyrB(41)	icd(43)	mdh(5)	purA(32)	recA(2)	ExPEC
ESC_BB1239AA	Environment		Ecuador	Escherichia coli	CP054236	167	adk(10)	fumC(11)	gyrB(4)	icd(8)	mdh(8)	purA(13)	recA(2)	Non-ExPEC
ESC_BB1240AA	Environment		Ecuador	Escherichia coli	CP000468	117	adk(20)	fumC(45)	gyrB(41)	icd(43)	mdh(5)	purA(32)	recA(2)	ExPEC
ESC_BB1241AA	Environment		Ecuador	Escherichia coli	CP054236	744	adk(10)	fumC(11)	gyrB(135)	icd(8)	mdh(8)	purA(8)	recA(2)	Non-ExPEC
ESC_BB1242AA	Environment		Ecuador	Escherichia coli	AL391753	90	adk(6)	fumC(4)	gyrB(12)	icd(1)	mdh(20)	purA(8)	recA(7)	Non-ExPEC
ESC_BB1243AA	Environment		Ecuador	Escherichia coli	CP054236	13334	adk(9)	fumC(175)	gyrB(125)	icd(131)	mdh(7)	purA(8)	recA(2)	Non-ExPEC
ESC_BB1244AA	Environment		Ecuador	Escherichia coli	FJ664752	88	adk(6)	fumC(4)	gyrB(12)	icd(1)	mdh(20)	purA(12)	recA(7)	Non-ExPEC
ESC_BB1245AA	Environment		Ecuador	Escherichia coli	CP022686	1193	adk(14)	fumC(14)	gyrB(10)	icd(200)	mdh(17)	purA(7)	recA(10)	ExPEC
ESC_BB1246AA	Environment		Ecuador	Escherichia coli	CP054236	542	adk(112)	fumC(11)	gyrB(5)	icd(12)	mdh(8)	purA(8)	recA(86)	Non-ExPEC
ESC_BB1247AA	Environment		Ecuador	Escherichia coli	CP022686	1193	adk(14)	fumC(14)	gyrB(10)	icd(200)	mdh(17)	purA(7)	recA(10)	ExPEC
ESC_BB1248AA	Environment		Ecuador	Escherichia coli		34	adk(10)	fumC(11)	gyrB(4)	icd(1)	mdh(8)	purA(8)	recA(2)	Non-ExPEC
ESC_BB1249AA	Environment		Ecuador	Escherichia coli	AL391753	162	adk(9)	fumC(65)	gyrB(5)	icd(1)	mdh(9)	purA(13)	recA(6)	ExPEC
ESC_BB1250AA	Environment		Ecuador	Escherichia coli	CP054236	2847	adk(6)	fumC(266)	gyrB(83)	icd(24)	mdh(1)	purA(1)	recA(2)	Non-ExPEC
ESC_BB1251AA	Environment		Ecuador	Escherichia coli	CP022686	3941	adk(6)	fumC(511)	gyrB(4)	icd(10)	mdh(7)	purA(8)	recA(6)	Non-ExPEC
ESC_BB1258AA	Environment		Ecuador	Escherichia coli	AL391753	410	adk(6)	fumC(4)	gyrB(12)	icd(1)	mdh(20)	purA(18)	recA(7)	ExPEC
ESC_BB1259AA	Environment		Ecuador	Escherichia coli	CP054236	206	adk(6)	fumC(7)	gyrB(5)	icd(1)	mdh(8)	purA(18)	recA(2)	Non-ExPEC
ESC_BB1260AA	Environment		Ecuador	Escherichia coli	CP054236	10	adk(10)	fumC(11)	gyrB(4)	icd(8)	mdh(8)	purA(8)	recA(2)	ExPEC
ESC_BB1261AA	Environment		Ecuador	Escherichia coli	CP054236	2847	adk(6)	fumC(266)	gyrB(83)	icd(24)	mdh(1)	purA(1)	recA(2)	Non-ExPEC
ESC_BB1262AA	Environment		Ecuador	Escherichia coli	CP054236	2847	adk(6)	fumC(266)	gyrB(83)	icd(24)	mdh(1)	purA(1)	recA(2)	Non-ExPEC
ESC_BB1263AA	Environment		Ecuador	Escherichia coli	CP054236	227	adk(10)	fumC(11)	gyrB(4)	icd(1)	mdh(8)	purA(9)	recA(2)	Non-ExPEC
ESC_BB1265AA	Environment		Ecuador	Escherichia coli	CP054236	744	adk(10)	fumC(11)	gyrB(135)	icd(8)	mdh(8)	purA(8)	recA(2)	Non-ExPEC
ESC_BB1267AA	Environment		Ecuador	Escherichia coli	CP000468	117	adk(20)	fumC(45)	gyrB(41)	icd(43)	mdh(5)	purA(32)	recA(2)	ExPEC
ESC_BB1268AA	Environment		Ecuador	Escherichia coli	CP022686	117	adk(20)	fumC(45)	gyrB(41)	icd(43)	mdh(5)	purA(32)	recA(2)	Non-ExPEC
ESC_BB1269AA	Environment		Ecuador	Escherichia coli		34	adk(10)	fumC(11)	gyrB(4)	icd(1)	mdh(8)	purA(8)	recA(2)	Non-ExPEC
ESC_BB1270AA	Environment		Ecuador	Escherichia coli	AL391753	46	adk(8)	fumC(7)	gyrB(1)	icd(8)	mdh(8)	purA(8)	recA(6)	Non-ExPEC
ESC_BB1271AA	Environment		Ecuador	Escherichia coli	AL391753	13339	adk(6)	fumC(2087)	gyrB(14)	icd(16)	mdh(24)	purA(8)	recA(14)	Non-ExPEC
ESC_BB1272AA	Environment		Ecuador	Escherichia coli	CP022686	457	adk(101)	fumC(88)	gyrB(97)	icd(108)	mdh(26)	purA(79)	recA(2)	Non-ExPEC
ESC_BB1273AA	Environment		Ecuador	Escherichia coli	CP022686	117	adk(20)	fumC(45)	gyrB(41)	icd(43)	mdh(5)	purA(32)	recA(2)	ExPEC
ESC_BB1274AA	Environment		Ecuador	Escherichia coli	AL391753	602	adk(6)	fumC(19)	gyrB(33)	icd(26)	mdh(11)	purA(8)	recA(6)	Non-ExPEC
ESC_BB1275AA	Environment		Ecuador	Escherichia coli	CP000468	117	adk(20)	fumC(45)	gyrB(41)	icd(43)	mdh(5)	purA(32)	recA(2)	ExPEC
ESC_BB1276AA	Environment		Ecuador	Escherichia coli	CP000468	117	adk(20)	fumC(45)	gyrB(41)	icd(43)	mdh(5)	purA(32)	recA(2)	ExPEC
ESC_BB1277AA	Environment		Ecuador	Escherichia coli	CP054236	1011	adk(6)	fumC(4)	gyrB(159)	icd(44)	mdh(112)	purA(1)	recA(17)	Non-ExPEC
ESC_BB1278AA	Environment		Ecuador	Escherichia coli	CP054236	167	adk(10)	fumC(11)	gyrB(4)	icd(8)	mdh(8)	purA(13)	recA(2)	Non-ExPEC
ESC_BB1279AA	Environment		Ecuador	Escherichia coli	CP054236	1011	adk(6)	fumC(4)	gyrB(159)	icd(44)	mdh(112)	purA(1)	recA(17)	Non-ExPEC
ESC_BB1549AA	Animal		Peru	Escherichia coli	CP054236	167	adk(10)	fumC(11)	gyrB(4)	icd(8)	mdh(8)	purA(13)	recA(2)	Non-ExPEC
ESC_BB1701AA	Animal		Peru	Escherichia coli	21	29	adk(6)	fumC(4)	gyrB(12)	icd(16)	mdh(9)	purA(7)	recA(7)	Non-ExPEC
ESC_BB1702AA	Animal		Peru	Escherichia coli	21	29	adk(6)	fumC(4)	gyrB(12)	icd(16)	mdh(9)	purA(7)	recA(7)	Non-ExPEC
ESC_BB1703AA	Animal		Peru	Escherichia coli	AF161000	3345	adk(64)	fumC(7)	gyrB(1)	icd(369)	mdh(8)	purA(8)	recA(6)	Non-ExPEC
ESC_BB1704AA	Animal		Peru	Escherichia coli	CP054236	10	adk(10)	fumC(11)	gyrB(4)	icd(8)	mdh(8)	purA(8)	recA(2)	Non-ExPEC
ESC_BB1705AA	Animal		Peru	Escherichia coli	CP054236	10	adk(10)	fumC(11)	gyrB(4)	icd(8)	mdh(8)	purA(8)	recA(2)	Non-ExPEC
ESC_BB1706AA	Animal		Peru	Escherichia coli	CP054236	10	adk(10)	fumC(11)	gyrB(4)	icd(8)	mdh(8)	purA(8)	recA(2)	Non-ExPEC
ESC_BB1707AA	Animal		Peru	Escherichia coli	CP054236	1602	adk(136)	fumC(11)	gyrB(4)	icd(1)	mdh(8)	purA(18)	recA(2)	Non-ExPEC
ESC_BB1708AA	Animal		Peru	Escherichia coli	CP054236	10	adk(10)	fumC(11)	gyrB(4)	icd(8)	mdh(8)	purA(8)	recA(2)	Non-ExPEC
ESC_BB1709AA	Animal		Peru	Escherichia coli	CP054236	100	adk(10)	fumC(27)	gyrB(5)	icd(10)	mdh(12)	purA(9)	recA(2)	Non-ExPEC
ESC_CA4473AA	Human		Venezuela	Escherichia coli	UGDM01000004	-	adk(53)	fumC(40)	gyrB(-)	icd(13)	mdh(36)	purA(-)	recA(29)	Non-ExPEC
ESC_CA4824AA	Human		Bolivia	Escherichia coli	AL391753	270	adk(6)	fumC(4)	gyrB(7)	icd(1)	mdh(11)	purA(3)	recA(56)	Non-ExPEC
ESC_CB1295AA	Human		Peru	Escherichia coli	CP054236	10	adk(10)	fumC(11)	gyrB(4)	icd(8)	mdh(8)	purA(8)	recA(2)	ExPEC
ESC_CB1296AA	Human		Peru	Escherichia coli	SSI	34	adk(10)	fumC(11)	gyrB(4)	icd(1)	mdh(8)	purA(8)	recA(2)	Non-ExPEC
ESC_CB1297AA	Human		Peru	Escherichia coli	CP054236	10	adk(10)	fumC(11)	gyrB(4)	icd(8)	mdh(8)	purA(8)	recA(2)	Non-ExPEC
ESC_CB1298AA	Human		Peru	Escherichia coli	AMTQ01000007	26	adk(6)	fumC(19)	gyrB(15)	icd(18)	mdh(11)	purA(8)	recA(14)	Non-ExPEC
ESC_CB1299AA	Human		Peru	Escherichia coli	CP054236	10	adk(10)	fumC(11)	gyrB(4)	icd(8)	mdh(8)	purA(8)	recA(2)	ExPEC
ESC_CB1300AA	Human		Peru	Escherichia coli	CP054236	10	adk(10)	fumC(11)	gyrB(4)	icd(8)	mdh(8)	purA(8)	recA(2)	ExPEC
ESC_CB1301AA	Human		Peru	Escherichia coli	CP054236	10	adk(10)	fumC(11)	gyrB(4)	icd(8)	mdh(8)	purA(8)	recA(2)	ExPEC
ESC_CB1302AA	Human		Peru	Escherichia coli	HE610901	841	adk(6)	fumC(4)	gyrB(5)	icd(1)	mdh(9)	purA(2)	recA(7)	Non-ExPEC
ESC_CB1303AA	Human		Peru	Escherichia coli	21	21	adk(16)	fumC(4)	gyrB(12)	icd(16)	mdh(9)	purA(7)	recA(7)	Non-ExPEC
ESC_CB1304AA	Human		Peru	Escherichia coli	AL391753	99	adk(6)	fumC(4)	gyrB(22)	icd(18)	mdh(9)	purA(26)	recA(7)	Non-ExPEC
ESC_CB1305AA	Human		Peru	Escherichia coli	21	21	adk(16)	fumC(4)	gyrB(12)	icd(16)	mdh(9)	purA(7)	recA(7)	Non-ExPEC
ESC_CB1306AA	Human		Peru	Escherichia coli	21	21	adk(16)	fumC(4)	gyrB(12)	icd(16)	mdh(9)	purA(7)	recA(7)	Non-ExPEC
ESC_CB1307AA	Human		Peru	Escherichia coli	HE610901	6259	adk(566)	fumC(6)	gyrB(5)	icd(9)	mdh(9)	purA(8)	recA(2)	ExPEC
ESC_CB1308AA	Human		Peru	Escherichia coli	CP054236	10	adk(10)	fumC(11)	gyrB(4)	icd(8)	mdh(8)	purA(8)	recA(2)	Non-ExPEC
ESC_CB1309AA	Human		Peru	Escherichia coli	CP022686	59	adk(27)	fumC(32)	gyrB(24)	icd(29)	mdh(26)	purA(19)	recA(22)	ExPEC
ESC_CB1310AA	Human		Peru	Escherichia coli		95	adk(37)	fumC(38)	gyrB(19)	icd(37)	mdh(17)	purA(11)	recA(26)	ExPEC
ESC_CB1311AA	Human		Peru	Escherichia coli	WP_053271808	2531	adk(6)	fumC(4)	gyrB(1)	icd(95)	mdh(69)	purA(8)	recA(7)	Non-ExPEC
ESC_CB1312AA	Human		Peru	Escherichia coli	JQ434477	641	adk(9)	fumC(6)	gyrB(33)	icd(131)	mdh(24)	purA(8)	recA(7)	Non-ExPEC
ESC_CB1313AA	Human		Peru	Escherichia coli	CFA/1 Minor pilin	69	adk(21)	fumC(35)	gyrB(27)	icd(6)	mdh(5)	purA(5)	recA(4)	Non-ExPEC
ESC_CB1314AA	Human		Peru	Escherichia coli	37	5241	adk(109)	fumC(65)	gyrB(13)	icd(1)	mdh(9)	purA(13)	recA(14)	Non-ExPEC
ESC_CB1315AA	Human		Peru	Escherichia coli	SSI	34	adk(10)	fumC(11)	gyrB(4)	icd(1)	mdh(8)	purA(8)	recA(2)	Non-ExPEC
ESC_CB1316AA	Human		Peru	Escherichia coli	37	5241	adk(109)	fumC(65)	gyrB(13)	icd(1)	mdh(9)	purA(13)	recA(14)	Non-ExPEC
ESC_CB1317AA	Human		Peru	Escherichia coli	AARBBB010000008	10	adk(10)	fumC(11)	gyrB(4)	icd(8)	mdh(8)	purA(8)	recA(2)	Non-ExPEC
ESC_CB1318AA	Human		Peru	Escherichia coli	SSI	34	adk(10)	fumC(11)	gyrB(4)	icd(1)	mdh(8)	purA(8)	recA(2)	Non-ExPEC
ESC_CB1319AA	Human		Peru	Escherichia coli	AARBBB010000008	642	adk(9)	fumC(23)	gyrB(33)	icd(18)	mdh(11)	purA(8)	recA(6)	Non-ExPEC
ESC_CB1320AA	Human		Peru	Escherichia coli	CFA/1 Major pilin	6872	adk(274)	fumC(4)	gyrB(96)	icd(735)	mdh(24)	purA(8)	recA(6)	Non-ExPEC
ESC_CB1321AA	Human		Peru	Escherichia coli	CFA/1 Major pilin	6872	adk(274)	fumC(4)	gyrB(96)	icd(735)	mdh(24)	purA(8)	recA(6)	Non-ExPEC
ESC_CB1322AA	Human		Peru	Escherichia coli	WP_053271808	13831	adk(6)	fumC(7)	gyrB(23)	icd(1)	mdh(219)	purA(8)	recA(2)	Non-ExPEC
ESC_CB1323AA	Human		Peru	Escherichia coli	CP054236	993	adk(10)	fumC(7)	gyrB(154)	icd(8)	mdh(12)	purA(8)	recA(2)	Non-ExPEC
ESC_CB1324AA	Human		Peru	Escherichia coli	CFA/1 Major pilin chaperone	4	adk(6)	fumC(5)	gyrB(4)	icd(8)	mdh(8)	purA(8)	recA(2)	Non-ExPEC
ESC_CB1325AA	Human		Peru	Escherichia coli	CP022686	131	adk(53)	fumC(40)	gyrB(47)	icd(13)	mdh(36)	purA(28)	recA(29)	ExPEC
ESC_CB1326AA	Human		Peru	Escherichia coli	CP054236	10	adk(10)	fumC(11)	gyrB(4)	icd(8)	mdh(8)	purA(8)	recA(2)	Non-ExPEC
ESC_CB1327AA	Human		Peru	Escherichia coli	21	21	adk(16)	fumC(4)	gyrB(12)	icd(16)	mdh(9)	purA(7)	recA(7)	Non-ExPEC
ESC_CB1328AA	Human		Peru	Escherichia coli	FJ664743	13	adk(6)	fumC(6)	gyrB(5)	icd(9)	mdh(9)	purA(8)	recA(2)	Non-ExPEC
ESC_CB1329AA	Human		Peru	Escherichia coli	HE610901	1136	adk(6)	fumC(212)	gyrB(4)	icd(1)	mdh(9)	purA(48)	recA(7)	ExPEC
ESC_CB1330AA	Human		Peru	Escherichia coli	31919_3_122.1	423	adk(6)	fumC(4)	gyrB(33)	icd(1)	mdh(20)	purA(12)	recA(7)	Non-ExPEC
ESC_CB1331AA	Human		Peru	Escherichia coli	HE610901	678	adk(6)	fumC(6)	gyrB(5)	icd(136)	mdh(9)	purA(7)	recA(7)	Non-ExPEC
ESC_CB1332AA	Human		Peru	Escherichia coli	HE610901	678	adk(6)	fumC(6)	gyrB(5)	icd(136)	mdh(9)	purA(7)	recA(7)	Non-ExPEC
ESC_CB1333AA	Human		Peru	Escherichia coli	CP022686	504	adk(76)	fumC(43)	gyrB(9)	icd(36)	mdh(17)	purA(14)	recA(10)	ExPEC
ESC_CB1334AA	Human		Peru	Escherichia coli	UGDH01000002	7926	adk(6)	fumC(1091)	gyrB(12)	icd(1)	mdh(20)	purA(293)	recA(7)	Non-ExPEC
ESC_CB1335AA	Human		Peru	Escherichia coli	CP054236	10	adk(10)	fumC(11)	gyrB(4)	icd(8)	mdh(8)	purA(8)	recA(2)	Non-ExPEC
ESC_CB1336AA	Human		Peru	Escherichia coli	AL391753	94	adk(41)	fumC(6)	gyrB(5)	icd(16)	mdh(11)	purA(8)	recA(7)	Non-ExPEC
ESC_CB1337AA	Human		Peru	Escherichia coli	62	301	adk(78)	fumC(27)	gyrB(5)	icd(10)	mdh(12)	purA(8)	recA(2)	Non-ExPEC
ESC_CB1338AA	Human		Peru	Escherichia coli	CP054236	10	adk(10)	fumC(11)	gyrB(4)	icd(8)	mdh(8)	purA(8)	recA(2)	ExPEC
ESC_CB1339AA	Human		Peru	Escherichia coli	AJ875027	206	adk(6)	fumC(7)	gyrB(5)	icd(1)	mdh(8)	purA(18)	recA(2)	Non-ExPEC
ESC_CB1340AA	Human		Peru	Escherichia coli	SSI	34	adk(10)	fumC(11)	gyrB(4)	icd(1)	mdh(8)	purA(8)	recA(2)	Non-ExPEC
ESC_CB1342AA	Human		Peru	Escherichia coli	SSI	34	adk(10)	fumC(11)	gyrB(4)	icd(1)	mdh(8)	purA(8)	recA(2)	Non-ExPEC
ESC_CB1343AA	Human		Peru	Escherichia coli	CU928159	678	adk(6)	fumC(6)	gyrB(5)	icd(136)	mdh(9)	purA(7)	recA(7)	Non-ExPEC
ESC_CB1344AA	Human		Peru	Escherichia coli	CP054236	10	adk(10)	fumC(11)	gyrB(4)	icd(8)	mdh(8)	purA(8)	recA(2)	Non-ExPEC
ESC_CB1345AA	Human		Peru	Escherichia coli	21	21	adk(16)	fumC(4)	gyrB(12)	icd(16)	mdh(9)	purA(7)	recA(7)	Non-ExPEC
ESC_CB1346AA	Human		Peru	Escherichia coli	JH660546	10	adk(10)	fumC(11)	gyrB(4)	icd(8)	mdh(8)	purA(8)	recA(2)	ExPEC
ESC_CB1347AA	Human		Peru	Escherichia coli	CP054236	10	adk(10)	fumC(11)	gyrB(4)	icd(8)	mdh(8)	purA(8)	recA(2)	Non-ExPEC
ESC_CB1348AA	Human		Peru	Escherichia coli	CP054236	218	adk(10)	fumC(11)	gyrB(4)	icd(12)	mdh(8)	purA(8)	recA(2)	Non-ExPEC
ESC_CB1349AA	Human		Peru	Escherichia coli	CP057201	1125	adk(6)	fumC(4)	gyrB(15)	icd(18)	mdh(24)	purA(26)	recA(7)	Non-ExPEC
ESC_CB1350AA	Human		Peru	Escherichia coli		13830	adk(10)	fumC(11)	gyrB(4)	icd(8)	mdh(8)	purA(8)	recA(675)	Non-ExPEC
ESC_CB1351AA	Human		Peru	Escherichia coli	CFA/1 Minor pilin	4	adk(6)	fumC(5)	gyrB(4)	icd(8)	mdh(8)	purA(8)	recA(2)	Non-ExPEC
ESC_CB1352AA	Human		Peru	Escherichia coli	37	5241	adk(109)	fumC(65)	gyrB(13)	icd(1)	mdh(9)	purA(13)	recA(14)	Non-ExPEC
ESC_CB1353AA	Human		Peru	Escherichia coli	CP054236	11243	adk(1179)	fumC(1654)	gyrB(5)	icd(8)	mdh(8)	purA(7)	recA(2)	Non-ExPEC
ESC_CB1354AA	Human		Peru	Escherichia coli	HE610901	278	adk(9)	fumC(23)	gyrB(64)	icd(18)	mdh(11)	purA(8)	recA(6)	ExPEC
ESC_CB1355AA	Human		Peru	Escherichia coli	CP054236	12126	adk(10)	fumC(27)	gyrB(5)	icd(1473)	mdh(12)	purA(8)	recA(2)	Non-ExPEC
ESC_CB1356AA	Human		Peru	Escherichia coli	CP054236	12126	adk(10)	fumC(27)	gyrB(5)	icd(1473)	mdh(12)	purA(8)	recA(2)	Non-ExPEC
ESC_CB1357AA	Human		Peru	Escherichia coli	SSI	34	adk(10)	fumC(11)	gyrB(4)	icd(1)	mdh(8)	purA(8)	recA(2)	Non-ExPEC
ESC_CB1358AA	Human		Peru	Escherichia coli		38	adk(4)	fumC(26)	gyrB(2)	icd(25)	mdh(5)	purA(5)	recA(19)	ExPEC
ESC_CB1359AA	Human		Peru	Escherichia coli	CP054236	34	adk(10)	fumC(11)	gyrB(4)	icd(1)	mdh(8)	purA(8)	recA(2)	Non-ExPEC
ESC_CB1360AA	Human		Peru	Escherichia coli	CP054236	10	adk(10)	fumC(11)	gyrB(4)	icd(8)	mdh(8)	purA(8)	recA(2)	Non-ExPEC
ESC_CB1361AA	Human		Peru	Escherichia coli	AB042002	94	adk(41)	fumC(6)	gyrB(5)	icd(16)	mdh(11)	purA(8)	recA(7)	Non-ExPEC
ESC_CB1362AA	Human		Peru	Escherichia coli	CP054236	10	adk(10)	fumC(11)	gyrB(4)	icd(8)	mdh(8)	purA(8)	recA(2)	Non-ExPEC
ESC_CB1363AA	Human		Peru	Escherichia coli	CP054236	10	adk(10)	fumC(11)	gyrB(4)	icd(8)	mdh(8)	purA(8)	recA(2)	Non-ExPEC
ESC_CB1364AA	Human		Peru	Escherichia coli	CP054236	12126	adk(10)	fumC(27)	gyrB(5)	icd(1473)	mdh(12)	purA(8)	recA(2)	Non-ExPEC
ESC_CB1365AA	Human		Peru	Escherichia coli	AJ875027	206	adk(6)	fumC(7)	gyrB(5)	icd(1)	mdh(8)	purA(18)	recA(2)	Non-ExPEC
ESC_CB1366AA	Human		Peru	Escherichia coli	WP_053271808	10619	adk(6)	fumC(4)	gyrB(977)	icd(1)	mdh(8)	purA(8)	recA(6)	Non-ExPEC
ESC_CB1367AA	Human		Peru	Escherichia coli	62	4590	adk(78)	fumC(590)	gyrB(5)	icd(10)	mdh(12)	purA(8)	recA(2)	Non-ExPEC
ESC_CB1368AA	Human		Peru	Escherichia coli	CP022686	7339	adk(27)	fumC(32)	gyrB(24)	icd(29)	mdh(26)	purA(9)	recA(22)	ExPEC
ESC_CB1369AA	Human		Peru	Escherichia coli	SSI	34	adk(10)	fumC(11)	gyrB(4)	icd(1)	mdh(8)	purA(8)	recA(2)	Non-ExPEC
ESC_CB1370AA	Human		Peru	Escherichia coli	CP054236	10	adk(10)	fumC(11)	gyrB(4)	icd(8)	mdh(8)	purA(8)	recA(2)	Non-ExPEC
ESC_CB1371AA	Human		Peru	Escherichia coli	AB042002	5292	adk(76)	fumC(43)	gyrB(9)	icd(36)	mdh(404)	purA(14)	recA(10)	ExPEC
ESC_CB1372AA	Human		Peru	Escherichia coli	AARBBB010000008	642	adk(9)	fumC(23)	gyrB(33)	icd(18)	mdh(11)	purA(8)	recA(6)	Non-ExPEC
ESC_CB1373AA	Human		Peru	Escherichia coli	MRVY01000109	10	adk(10)	fumC(11)	gyrB(4)	icd(8)	mdh(8)	purA(8)	recA(2)	Non-ExPEC
ESC_CB1374AA	Human		Peru	Escherichia coli	CP022686	59	adk(27)	fumC(32)	gyrB(24)	icd(29)	mdh(26)	purA(19)	recA(22)	ExPEC
ESC_CB1375AA	Human		Peru	Escherichia coli	CP054236	6431	adk(10)	fumC(11)	gyrB(4)	icd(8)	mdh(25)	purA(8)	recA(2)	Non-ExPEC
ESC_CB1376AA	Human		Peru	Escherichia coli	CP069646	101	adk(43)	fumC(41)	gyrB(15)	icd(18)	mdh(11)	purA(7)	recA(6)	Non-ExPEC
ESC_CB1377AA	Human		Peru	Escherichia coli	CFA/1 Major pilin chaperone	4	adk(6)	fumC(5)	gyrB(4)	icd(8)	mdh(8)	purA(8)	recA(2)	Non-ExPEC
ESC_CB1378AA	Human		Peru	Escherichia coli	MRVY01000109	29	adk(6)	fumC(4)	gyrB(12)	icd(16)	mdh(9)	purA(7)	recA(7)	Non-ExPEC
ESC_CB1379AA	Human		Peru	Escherichia coli	AL391753	156	adk(6)	fumC(29)	gyrB(32)	icd(16)	mdh(11)	purA(8)	recA(44)	Non-ExPEC
ESC_CB1380AA	Human		Peru	Escherichia coli	CFA/1 Major pilin chaperone	4	adk(6)	fumC(5)	gyrB(4)	icd(8)	mdh(8)	purA(8)	recA(2)	Non-ExPEC
ESC_CB1381AA	Human		Peru	Escherichia coli	CP054236	746	adk(10)	fumC(7)	gyrB(4)	icd(8)	mdh(12)	purA(8)	recA(2)	Non-ExPEC
ESC_CB1382AA	Human		Peru	Escherichia coli	CP054236	10	adk(10)	fumC(11)	gyrB(4)	icd(8)	mdh(8)	purA(8)	recA(2)	Non-ExPEC
ESC_CB1383AA	Human		Peru	Escherichia coli	CP054236	10	adk(10)	fumC(11)	gyrB(4)	icd(8)	mdh(8)	purA(8)	recA(2)	Non-ExPEC
ESC_CB1384AA	Human		Peru	Escherichia coli	AJ875027	206	adk(6)	fumC(7)	gyrB(5)	icd(1)	mdh(8)	purA(18)	recA(2)	Non-ExPEC
ESC_CB1385AA	Human		Peru	Escherichia coli	CP054236	10	adk(10)	fumC(11)	gyrB(4)	icd(8)	mdh(8)	purA(8)	recA(2)	ExPEC
ESC_CB1386AA	Human		Peru	Escherichia coli	CP054236	1312	adk(6)	fumC(11)	gyrB(4)	icd(8)	mdh(8)	purA(78)	recA(2)	Non-ExPEC
ESC_CB1387AA	Human		Peru	Escherichia coli	CP054236	2064	adk(207)	fumC(297)	gyrB(260)	icd(254)	mdh(1)	purA(2)	recA(2)	Non-ExPEC
ESC_CB1388AA	Human		Peru	Escherichia coli	CFA/1 Minor pilin	4	adk(6)	fumC(5)	gyrB(4)	icd(8)	mdh(8)	purA(8)	recA(2)	Non-ExPEC
ESC_CB1389AA	Human		Peru	Escherichia coli	31	154	adk(6)	fumC(6)	gyrB(5)	icd(10)	mdh(9)	purA(8)	recA(6)	Non-ExPEC
ESC_CB1390AA	Human		Peru	Escherichia coli	CP054236	10	adk(10)	fumC(11)	gyrB(4)	icd(8)	mdh(8)	purA(8)	recA(2)	Non-ExPEC
ESC_CB1391AA	Human		Peru	Escherichia coli		414	adk(18)	fumC(22)	gyrB(20)	icd(23)	mdh(5)	purA(15)	recA(4)	Non-ExPEC
ESC_CB1392AA	Human		Peru	Escherichia coli	AL391753	88	adk(6)	fumC(4)	gyrB(12)	icd(1)	mdh(20)	purA(12)	recA(7)	ExPEC
ESC_CB1393AA	Human		Peru	Escherichia coli	CP022686	5148	adk(83)	fumC(627)	gyrB(245)	icd(404)	mdh(91)	purA(17)	recA(181)	ExPEC
ESC_CB1394AA	Human		Peru	Escherichia coli	CP054236	10	adk(10)	fumC(11)	gyrB(4)	icd(8)	mdh(8)	purA(8)	recA(2)	Non-ExPEC
ESC_CB1395AA	Human		Peru	Escherichia coli		13829	adk(207)	fumC(2173)	gyrB(260)	icd(254)	mdh(1)	purA(2)	recA(2)	Non-ExPEC
ESC_CB1396AA	Human		Peru	Escherichia coli	21	21	adk(16)	fumC(4)	gyrB(12)	icd(16)	mdh(9)	purA(7)	recA(7)	Non-ExPEC
ESC_CB1397AA	Human		Peru	Escherichia coli	SSI	746	adk(10)	fumC(7)	gyrB(4)	icd(8)	mdh(12)	purA(8)	recA(2)	Non-ExPEC
ESC_CB1398AA	Human		Peru	Escherichia coli	CP069646	101	adk(43)	fumC(41)	gyrB(15)	icd(18)	mdh(11)	purA(7)	recA(6)	Non-ExPEC
ESC_CB1399AA	Human		Peru	Escherichia coli	CP069646	398	adk(64)	fumC(7)	gyrB(1)	icd(1)	mdh(8)	purA(8)	recA(6)	Non-ExPEC
ESC_CB1400AA	Human		Peru	Escherichia coli	CFA/1 Minor pilin	1201	adk(10)	fumC(11)	gyrB(5)	icd(8)	mdh(7)	purA(8)	recA(2)	Non-ExPEC
ESC_CB1401AA	Human		Peru	Escherichia coli	CP054236	10	adk(10)	fumC(11)	gyrB(4)	icd(8)	mdh(8)	purA(8)	recA(2)	ExPEC
ESC_CB1402AA	Human		Peru	Escherichia coli	SSI	34	adk(10)	fumC(11)	gyrB(4)	icd(1)	mdh(8)	purA(8)	recA(2)	Non-ExPEC
ESC_CB1403AA	Human		Peru	Escherichia coli	CP054236	226	adk(10)	fumC(27)	gyrB(5)	icd(8)	mdh(8)	purA(7)	recA(2)	Non-ExPEC
ESC_CB1404AA	Human		Peru	Escherichia coli		215	adk(10)	fumC(11)	gyrB(4)	icd(8)	mdh(8)	purA(18)	recA(2)	Non-ExPEC
ESC_CB1405AA	Human		Peru	Escherichia coli	CP022686	1178	adk(10)	fumC(27)	gyrB(5)	icd(8)	mdh(12)	purA(1)	recA(2)	Non-ExPEC
ESC_CB1406AA	Human		Peru	Escherichia coli	AB042002	94	adk(41)	fumC(6)	gyrB(5)	icd(16)	mdh(11)	purA(8)	recA(7)	Non-ExPEC
ESC_CB1407AA	Human		Peru	Escherichia coli	CP022686	452	adk(76)	fumC(43)	gyrB(19)	icd(37)	mdh(30)	purA(1)	recA(25)	ExPEC
ESC_CB1408AA	Human		Peru	Escherichia coli	CFA/1 Minor pilin	316	adk(6)	fumC(23)	gyrB(33)	icd(18)	mdh(11)	purA(8)	recA(6)	Non-ExPEC
ESC_CB1409AA	Human		Peru	Escherichia coli	CP069646	88	adk(6)	fumC(4)	gyrB(12)	icd(1)	mdh(20)	purA(12)	recA(7)	Non-ExPEC
ESC_CB1410AA	Human		Peru	Escherichia coli	21	21	adk(16)	fumC(4)	gyrB(12)	icd(16)	mdh(9)	purA(7)	recA(7)	Non-ExPEC
ESC_CB1411AA	Human		Peru	Escherichia coli	CP069646	4038	adk(6)	fumC(19)	gyrB(3)	icd(18)	mdh(9)	purA(8)	recA(156)	Non-ExPEC
ESC_CB1412AA	Human		Peru	Escherichia coli	54	378	adk(10)	fumC(11)	gyrB(4)	icd(1)	mdh(8)	purA(66)	recA(2)	Non-ExPEC
ESC_CB1413AA	Human		Peru	Escherichia coli	CP054236	10	adk(10)	fumC(11)	gyrB(4)	icd(8)	mdh(8)	purA(8)	recA(2)	ExPEC
ESC_CB1414AA	Human		Peru	Escherichia coli	SSI	34	adk(10)	fumC(11)	gyrB(4)	icd(1)	mdh(8)	purA(8)	recA(2)	Non-ExPEC
ESC_CB1415AA	Human		Peru	Escherichia coli	CFA/1 Minor pilin	316	adk(6)	fumC(23)	gyrB(33)	icd(18)	mdh(11)	purA(8)	recA(6)	Non-ExPEC
ESC_CB1416AA	Human		Peru	Escherichia coli		206	adk(6)	fumC(7)	gyrB(5)	icd(1)	mdh(8)	purA(18)	recA(2)	Non-ExPEC
ESC_CB1417AA	Human		Peru	Escherichia coli	CP054236	10	adk(10)	fumC(11)	gyrB(4)	icd(8)	mdh(8)	purA(8)	recA(2)	Non-ExPEC
ESC_CB1418AA	Human		Peru	Escherichia coli	CP022686	93	adk(6)	fumC(11)	gyrB(4)	icd(10)	mdh(7)	purA(8)	recA(6)	ExPEC
ESC_CB1419AA	Human		Peru	Escherichia coli	CP054236	5824	adk(10)	fumC(11)	gyrB(4)	icd(1)	mdh(8)	purA(429)	recA(2)	ExPEC
ESC_CB1420AA	Human		Peru	Escherichia coli	SSI	34	adk(10)	fumC(11)	gyrB(4)	icd(1)	mdh(8)	purA(8)	recA(2)	Non-ExPEC
ESC_CB1421AA	Human		Peru	Escherichia coli		68	adk(33)	fumC(26)	gyrB(2)	icd(31)	mdh(5)	purA(16)	recA(19)	ExPEC
ESC_CB1422AA	Human		Peru	Escherichia coli	56	6125	adk(129)	fumC(311)	gyrB(13)	icd(150)	mdh(91)	purA(12)	recA(25)	Non-ExPEC
ESC_CB1423AA	Human		Peru	Escherichia coli	CP054236	13828	adk(229)	fumC(297)	gyrB(260)	icd(254)	mdh(1)	purA(26)	recA(2)	Non-ExPEC
ESC_CB1424AA	Human		Peru	Escherichia coli	CP054236	10	adk(10)	fumC(11)	gyrB(4)	icd(8)	mdh(8)	purA(8)	recA(2)	ExPEC
ESC_CB1425AA	Human		Peru	Escherichia coli	CP054236	10	adk(10)	fumC(11)	gyrB(4)	icd(8)	mdh(8)	purA(8)	recA(2)	ExPEC
ESC_CB1426AA	Human		Peru	Escherichia coli	WP_053271808	11245	adk(10)	fumC(11)	gyrB(1058)	icd(8)	mdh(7)	purA(18)	recA(6)	Non-ExPEC
ESC_CB1427AA	Human		Peru	Escherichia coli	FJ664721	8513	adk(6)	fumC(11)	gyrB(100)	icd(1)	mdh(20)	purA(78)	recA(2)	ExPEC
ESC_CB1428AA	Human		Peru	Escherichia coli	21	21	adk(16)	fumC(4)	gyrB(12)	icd(16)	mdh(9)	purA(7)	recA(7)	Non-ExPEC
ESC_CB1429AA	Human		Peru	Escherichia coli		10	adk(10)	fumC(11)	gyrB(4)	icd(8)	mdh(8)	purA(8)	recA(2)	Non-ExPEC
ESC_CB1430AA	Human		Peru	Escherichia coli	CP054236	10	adk(10)	fumC(11)	gyrB(4)	icd(8)	mdh(8)	purA(8)	recA(2)	ExPEC
ESC_CB1431AA	Human		Peru	Escherichia coli	CFA/1 Minor pilin	4	adk(6)	fumC(5)	gyrB(4)	icd(8)	mdh(8)	purA(8)	recA(2)	Non-ExPEC
ESC_CB1432AA	Human		Peru	Escherichia coli	HE610901	6259	adk(566)	fumC(6)	gyrB(5)	icd(9)	mdh(9)	purA(8)	recA(2)	ExPEC
ESC_CB1433AA	Human		Peru	Escherichia coli	CP054236	10	adk(10)	fumC(11)	gyrB(4)	icd(8)	mdh(8)	purA(8)	recA(2)	ExPEC
ESC_CB1434AA	Human		Peru	Escherichia coli		393	adk(18)	fumC(106)	gyrB(17)	icd(6)	mdh(5)	purA(5)	recA(4)	ExPEC
ESC_CB1435AA	Human		Peru	Escherichia coli	CP022686	93	adk(6)	fumC(11)	gyrB(4)	icd(10)	mdh(7)	purA(8)	recA(6)	ExPEC
ESC_CB1436AA	Human		Peru	Escherichia coli		43	adk(24)	fumC(11)	gyrB(4)	icd(8)	mdh(8)	purA(8)	recA(2)	Non-ExPEC
ESC_CB1437AA	Human		Peru	Escherichia coli	CP022686	2076	adk(21)	fumC(35)	gyrB(61)	icd(52)	mdh(5)	purA(77)	recA(4)	Non-ExPEC
ESC_CB1438AA	Human		Peru	Escherichia coli	CFA/1 Minor pilin	4	adk(6)	fumC(5)	gyrB(4)	icd(8)	mdh(8)	purA(8)	recA(2)	Non-ExPEC
ESC_CB1439AA	Human		Peru	Escherichia coli	CP054236	226	adk(10)	fumC(27)	gyrB(5)	icd(8)	mdh(8)	purA(7)	recA(2)	Non-ExPEC
ESC_CB1440AA	Human		Peru	Escherichia coli	CP022686	93	adk(6)	fumC(11)	gyrB(4)	icd(10)	mdh(7)	purA(8)	recA(6)	ExPEC
ESC_CB1441AA	Human		Peru	Escherichia coli		10	adk(10)	fumC(11)	gyrB(4)	icd(8)	mdh(8)	purA(8)	recA(2)	Non-ExPEC
ESC_CB1442AA	Human		Peru	Escherichia coli	CP054236	10	adk(10)	fumC(11)	gyrB(4)	icd(8)	mdh(8)	purA(8)	recA(2)	ExPEC
ESC_CB1443AA	Human		Peru	Escherichia coli	WP_053271808	1434	adk(10)	fumC(11)	gyrB(5)	icd(8)	mdh(7)	purA(8)	recA(6)	Non-ExPEC
ESC_CB1444AA	Human		Peru	Escherichia coli	FJ664752	1196	adk(6)	fumC(6)	gyrB(33)	icd(26)	mdh(11)	purA(8)	recA(2)	Non-ExPEC
ESC_CB1445AA	Human		Peru	Escherichia coli	CP054236	10	adk(10)	fumC(11)	gyrB(4)	icd(8)	mdh(8)	purA(8)	recA(2)	Non-ExPEC
ESC_CB1446AA	Human		Peru	Escherichia coli	CP054236	10	adk(10)	fumC(11)	gyrB(4)	icd(8)	mdh(8)	purA(8)	recA(2)	Non-ExPEC
ESC_CB1447AA	Human		Peru	Escherichia coli	CP054236	227	adk(10)	fumC(11)	gyrB(4)	icd(1)	mdh(8)	purA(9)	recA(2)	Non-ExPEC
ESC_CB1448AA	Human		Peru	Escherichia coli		13827	adk(6)	fumC(6)	gyrB(692)	icd(9)	mdh(9)	purA(8)	recA(2)	ExPEC
ESC_CB1449AA	Human		Peru	Escherichia coli	62	301	adk(78)	fumC(27)	gyrB(5)	icd(10)	mdh(12)	purA(8)	recA(2)	Non-ExPEC
ESC_CB1450AA	Human		Peru	Escherichia coli	CP022686	1380	adk(35)	fumC(35)	gyrB(61)	icd(52)	mdh(5)	purA(5)	recA(4)	Non-ExPEC
ESC_CB1451AA	Human		Peru	Escherichia coli	HE610901	278	adk(9)	fumC(23)	gyrB(64)	icd(18)	mdh(11)	purA(8)	recA(6)	Non-ExPEC
ESC_CB1452AA	Human		Peru	Escherichia coli	31	154	adk(6)	fumC(6)	gyrB(5)	icd(10)	mdh(9)	purA(8)	recA(6)	Non-ExPEC
ESC_CB1453AA	Human		Peru	Escherichia coli	CP054236	10	adk(10)	fumC(11)	gyrB(4)	icd(8)	mdh(8)	purA(8)	recA(2)	Non-ExPEC
ESC_CB1454AA	Human		Peru	Escherichia coli	AARBBB010000008	10	adk(10)	fumC(11)	gyrB(4)	icd(8)	mdh(8)	purA(8)	recA(2)	Non-ExPEC
ESC_CB1455AA	Human		Peru	Escherichia coli	AL391753	336	adk(9)	fumC(4)	gyrB(33)	icd(18)	mdh(11)	purA(8)	recA(6)	Non-ExPEC
ESC_CB1456AA	Human		Peru	Escherichia coli	43	517	adk(109)	fumC(65)	gyrB(5)	icd(1)	mdh(9)	purA(13)	recA(14)	Non-ExPEC
ESC_CB1457AA	Human		Peru	Escherichia coli	HE610901	678	adk(6)	fumC(6)	gyrB(5)	icd(136)	mdh(9)	purA(7)	recA(7)	Non-ExPEC
ESC_CB1458AA	Human		Peru	Escherichia coli	CFA/1 Minor pilin	4	adk(6)	fumC(5)	gyrB(4)	icd(8)	mdh(8)	purA(8)	recA(2)	Non-ExPEC
ESC_CB1459AA	Human		Peru	Escherichia coli	SSI	34	adk(10)	fumC(11)	gyrB(4)	icd(1)	mdh(8)	purA(8)	recA(2)	Non-ExPEC
ESC_CB1460AA	Human		Peru	Escherichia coli	43	517	adk(109)	fumC(65)	gyrB(5)	icd(1)	mdh(9)	purA(13)	recA(14)	Non-ExPEC
ESC_CB1461AA	Human		Peru	Escherichia coli	SSI	34	adk(10)	fumC(11)	gyrB(4)	icd(1)	mdh(8)	purA(8)	recA(2)	Non-ExPEC
ESC_CB1462AA	Human		Peru	Escherichia coli	SSI	34	adk(10)	fumC(11)	gyrB(4)	icd(1)	mdh(8)	purA(8)	recA(2)	Non-ExPEC
ESC_CB1463AA	Human		Peru	Escherichia coli		38	adk(4)	fumC(26)	gyrB(2)	icd(25)	mdh(5)	purA(5)	recA(19)	ExPEC
ESC_CB1464AA	Human		Peru	Escherichia coli	CP054236	10	adk(10)	fumC(11)	gyrB(4)	icd(8)	mdh(8)	purA(8)	recA(2)	Non-ExPEC
ESC_CB1465AA	Human		Peru	Escherichia coli	21	21	adk(16)	fumC(4)	gyrB(12)	icd(16)	mdh(9)	purA(7)	recA(7)	Non-ExPEC
ESC_CB1466AA	Human		Peru	Escherichia coli	21	21	adk(16)	fumC(4)	gyrB(12)	icd(16)	mdh(9)	purA(7)	recA(7)	Non-ExPEC
ESC_CB1467AA	Human		Peru	Escherichia coli	CP054236	10	adk(10)	fumC(11)	gyrB(4)	icd(8)	mdh(8)	purA(8)	recA(2)	Non-ExPEC
ESC_CB1468AA	Human		Peru	Escherichia coli	CP054236	10	adk(10)	fumC(11)	gyrB(4)	icd(8)	mdh(8)	purA(8)	recA(2)	Non-ExPEC
ESC_CB1469AA	Human		Peru	Escherichia coli	53	590	adk(6)	fumC(4)	gyrB(12)	icd(10)	mdh(24)	purA(18)	recA(7)	Non-ExPEC
ESC_CB1470AA	Human		Peru	Escherichia coli	56	1951	adk(129)	fumC(311)	gyrB(13)	icd(150)	mdh(91)	purA(198)	recA(25)	Non-ExPEC
ESC_CB1471AA	Human		Peru	Escherichia coli	CP022686	1380	adk(35)	fumC(35)	gyrB(61)	icd(52)	mdh(5)	purA(5)	recA(4)	Non-ExPEC
ESC_CB1472AA	Human		Peru	Escherichia coli	MRVY01000109	10	adk(10)	fumC(11)	gyrB(4)	icd(8)	mdh(8)	purA(8)	recA(2)	Non-ExPEC
ESC_CB1473AA	Human		Peru	Escherichia coli	43	517	adk(109)	fumC(65)	gyrB(5)	icd(1)	mdh(9)	purA(13)	recA(14)	Non-ExPEC
ESC_CB1474AA	Human		Peru	Escherichia coli	62	301	adk(78)	fumC(27)	gyrB(5)	icd(10)	mdh(12)	purA(8)	recA(2)	Non-ExPEC
ESC_CB1475AA	Human		Peru	Escherichia coli		182	adk(6)	fumC(58)	gyrB(54)	icd(54)	mdh(1)	purA(2)	recA(47)	Non-ExPEC
ESC_CB1476AA	Human		Peru	Escherichia coli		7377	adk(207)	fumC(389)	gyrB(260)	icd(254)	mdh(301)	purA(554)	recA(2)	Non-ExPEC
ESC_CB1477AA	Human		Peru	Escherichia coli	FJ609811	382	adk(10)	fumC(27)	gyrB(13)	icd(10)	mdh(12)	purA(8)	recA(49)	Non-ExPEC
ESC_CB1478AA	Human		Peru	Escherichia coli	Z32523	641	adk(9)	fumC(6)	gyrB(33)	icd(131)	mdh(24)	purA(8)	recA(7)	Non-ExPEC
ESC_CB1479AA	Human		Peru	Escherichia coli	CP054236	10	adk(10)	fumC(11)	gyrB(4)	icd(8)	mdh(8)	purA(8)	recA(2)	ExPEC
ESC_CB1480AA	Human		Peru	Escherichia coli		3570	adk(6)	fumC(4)	gyrB(12)	icd(1)	mdh(9)	purA(281)	recA(7)	Non-ExPEC
ESC_CB1481AA	Human		Peru	Escherichia coli	HE610901	278	adk(9)	fumC(23)	gyrB(64)	icd(18)	mdh(11)	purA(8)	recA(6)	ExPEC
ESC_CB1482AA	Human		Peru	Escherichia coli		393	adk(18)	fumC(106)	gyrB(17)	icd(6)	mdh(5)	purA(5)	recA(4)	ExPEC
ESC_CB1483AA	Human		Peru	Escherichia coli	CP022686	131	adk(53)	fumC(40)	gyrB(47)	icd(13)	mdh(36)	purA(28)	recA(29)	ExPEC
ESC_CB2606AA	Human		Colombia	Escherichia coli	CP054236	10	adk(10)	fumC(11)	gyrB(4)	icd(8)	mdh(8)	purA(8)	recA(2)	Non-ExPEC
ESC_CB2607AA	Human		Colombia	Escherichia coli		59	adk(27)	fumC(32)	gyrB(24)	icd(29)	mdh(26)	purA(19)	recA(22)	ExPEC
ESC_CB2983AA	Human		Ecuador	Escherichia coli	CP022686	1193	adk(14)	fumC(14)	gyrB(10)	icd(200)	mdh(17)	purA(7)	recA(10)	ExPEC
ESC_DB7372AA	Human		Colombia	Escherichia coli	AL391753	58	adk(6)	fumC(4)	gyrB(4)	icd(16)	mdh(24)	purA(8)	recA(14)	Non-ExPEC
ESC_DB7375AA	Human		Colombia	Escherichia coli	AL391753	58	adk(6)	fumC(4)	gyrB(4)	icd(16)	mdh(24)	purA(8)	recA(14)	Non-ExPEC
ESC_EA3550AA	Human		Colombia	Escherichia coli	CP054236	6627	adk(215)	fumC(7)	gyrB(4)	icd(8)	mdh(12)	purA(8)	recA(2)	Non-ExPEC
ESC_EA8401AA	Human		Peru	Escherichia coli	CP022686	6851	adk(76)	fumC(921)	gyrB(13)	icd(15)	mdh(30)	purA(14)	recA(2)	Non-ExPEC
ESC_FA9939AA	Human		Colombia	Escherichia coli	CP022686	428	adk(96)	fumC(40)	gyrB(13)	icd(100)	mdh(23)	purA(28)	recA(66)	Non-ExPEC
ESC_FA9944AA	Human		Ecuador	Escherichia coli	CP022686	1193	adk(14)	fumC(14)	gyrB(10)	icd(200)	mdh(17)	purA(7)	recA(10)	ExPEC
ESC_FA9947AA	Human		Colombia	Escherichia coli	AL391753	101	adk(43)	fumC(41)	gyrB(15)	icd(18)	mdh(11)	purA(7)	recA(6)	Non-ExPEC
ESC_FA9948AA	Human		Colombia	Escherichia coli	CP069646	361	adk(10)	fumC(99)	gyrB(5)	icd(91)	mdh(8)	purA(7)	recA(2)	Non-ExPEC
ESC_FA9949AA	Human		Colombia	Escherichia coli	UGDB01000003	297	adk(6)	fumC(65)	gyrB(32)	icd(26)	mdh(9)	purA(8)	recA(2)	Non-ExPEC
ESC_FA9956AA	Human		Colombia	Escherichia coli	CP022686	69	adk(21)	fumC(35)	gyrB(27)	icd(6)	mdh(5)	purA(5)	recA(4)	Non-ExPEC
ESC_FA9964AA	Human		Colombia	Escherichia coli	CP022686	69	adk(21)	fumC(35)	gyrB(27)	icd(6)	mdh(5)	purA(5)	recA(4)	ExPEC
ESC_FA9969AA	Human		Colombia	Escherichia coli	CP054236	744	adk(10)	fumC(11)	gyrB(135)	icd(8)	mdh(8)	purA(8)	recA(2)	Non-ExPEC
ESC_FA9975AA	Human		Colombia	Escherichia coli	CP022686	354	adk(85)	fumC(88)	gyrB(78)	icd(29)	mdh(59)	purA(58)	recA(62)	ExPEC
ESC_GA9304AA	Human		Bolivia	Escherichia coli	CP054236	7570	adk(10)	fumC(11)	gyrB(4)	icd(12)	mdh(8)	purA(582)	recA(2)	Non-ExPEC
ESC_GA9305AA	Human		Bolivia	Escherichia coli	CP054236	7571	adk(6)	fumC(1042)	gyrB(5)	icd(1)	mdh(8)	purA(18)	recA(2)	Non-ExPEC
ESC_HA4345AA	Human		Bolivia	Escherichia coli	CP054236	1286	adk(10)	fumC(174)	gyrB(4)	icd(8)	mdh(8)	purA(8)	recA(2)	Non-ExPEC
ESC_IA0515AA	Human		Peru	Escherichia coli	CP022686	7954	adk(46)	fumC(26)	gyrB(208)	icd(6)	mdh(5)	purA(16)	recA(575)	ExPEC
ESC_IA3935AA	Human		Peru	Escherichia coli	CP022686	31	adk(18)	fumC(22)	gyrB(17)	icd(6)	mdh(5)	purA(5)	recA(4)	ExPEC
ESC_IA4170AA	Human		Colombia	Escherichia coli	CP054236	1060	adk(10)	fumC(11)	gyrB(4)	icd(8)	mdh(8)	purA(8)	recA(128)	Non-ExPEC
ESC_IA4171AA	Human		Colombia	Escherichia coli	CP054236	1060	adk(10)	fumC(11)	gyrB(4)	icd(8)	mdh(8)	purA(8)	recA(128)	Non-ExPEC
ESC_IA4172AA	Human		Colombia	Escherichia coli	CP054236	1060	adk(10)	fumC(11)	gyrB(4)	icd(8)	mdh(8)	purA(8)	recA(128)	Non-ExPEC
ESC_JA4116AA	Animal		Peru	Escherichia coli	AL391753	201	adk(6)	fumC(65)	gyrB(5)	icd(1)	mdh(9)	purA(8)	recA(6)	Non-ExPEC
ESC_JA4117AA	Animal		Peru	Escherichia coli	CP069646	111	adk(6)	fumC(29)	gyrB(14)	icd(16)	mdh(24)	purA(8)	recA(2)	Non-ExPEC
ESC_JA6042AA	Animal		Peru	Escherichia coli	CP055713	1167	adk(6)	fumC(6)	gyrB(5)	icd(10)	mdh(9)	purA(8)	recA(2)	Non-ExPEC
ESC_JA6048AA	Animal		Peru	Escherichia coli	AB042002	111	adk(6)	fumC(29)	gyrB(14)	icd(16)	mdh(24)	purA(8)	recA(2)	Non-ExPEC
ESC_KA8003AA	Animal		Ecuador	Escherichia coli	CP054236	2847	adk(6)	fumC(266)	gyrB(83)	icd(24)	mdh(1)	purA(1)	recA(2)	Non-ExPEC
ESC_KA8188AA	Animal		Ecuador	Escherichia coli	CP022686	354	adk(85)	fumC(88)	gyrB(78)	icd(29)	mdh(59)	purA(58)	recA(62)	ExPEC
ESC_KA8221AA	Animal		Ecuador	Escherichia coli	AL391753	156	adk(6)	fumC(29)	gyrB(32)	icd(16)	mdh(11)	purA(8)	recA(44)	ExPEC
ESC_KA8222AA	Animal		Ecuador	Escherichia coli	CP022686	665	adk(122)	fumC(11)	gyrB(125)	icd(12)	mdh(96)	purA(8)	recA(2)	Non-ExPEC
ESC_KA8223AA	Animal		Ecuador	Escherichia coli	AL391753	602	adk(6)	fumC(19)	gyrB(33)	icd(26)	mdh(11)	purA(8)	recA(6)	Non-ExPEC
ESC_KA8224AA	Animal		Ecuador	Escherichia coli	AL391753	191	adk(6)	fumC(29)	gyrB(5)	icd(18)	mdh(11)	purA(8)	recA(41)	Non-ExPEC
ESC_KA8225AA	Human		Ecuador	Escherichia coli	CP022686	457	adk(101)	fumC(88)	gyrB(97)	icd(108)	mdh(26)	purA(79)	recA(2)	Non-ExPEC
ESC_KA8226AA	Human		Ecuador	Escherichia coli	WP_053271808	609	adk(8)	fumC(7)	gyrB(1)	icd(8)	mdh(8)	purA(7)	recA(6)	Non-ExPEC
ESC_KA8227AA	Human		Ecuador	Escherichia coli	CP069646	609	adk(8)	fumC(7)	gyrB(1)	icd(8)	mdh(8)	purA(7)	recA(6)	Non-ExPEC
ESC_KA8797AA	Animal		Peru	Escherichia coli	UDBH01000052	155	adk(6)	fumC(4)	gyrB(14)	icd(16)	mdh(24)	purA(8)	recA(14)	ExPEC
ESC_KA8798AA	Animal		Peru	Escherichia coli	CP054236	4537	adk(6)	fumC(11)	gyrB(4)	icd(8)	mdh(364)	purA(8)	recA(2)	Non-ExPEC
ESC_KA8865AA	Human		Peru	Escherichia coli	CP054236	48	adk(6)	fumC(11)	gyrB(4)	icd(8)	mdh(8)	purA(8)	recA(2)	Non-ExPEC
ESC_KA8866AA	Animal		Peru	Escherichia coli	CP069646	2787	adk(6)	fumC(402)	gyrB(22)	icd(18)	mdh(11)	purA(8)	recA(7)	Non-ExPEC
ESC_KA8870AA	Animal		Peru	Escherichia coli	CP022686	449	adk(18)	fumC(22)	gyrB(94)	icd(6)	mdh(5)	purA(5)	recA(4)	ExPEC
ESC_KA8871AA	Human		Peru	Escherichia coli	CP054236	48	adk(6)	fumC(11)	gyrB(4)	icd(8)	mdh(8)	purA(8)	recA(2)	Non-ExPEC
ESC_KA8872AA	Animal		Peru	Escherichia coli	AL391753	2722	adk(6)	fumC(23)	gyrB(32)	icd(26)	mdh(9)	purA(8)	recA(7)	Non-ExPEC
ESC_KA8873AA	Human		Peru	Escherichia coli	CP054236	48	adk(6)	fumC(11)	gyrB(4)	icd(8)	mdh(8)	purA(8)	recA(2)	Non-ExPEC
ESC_KA8875AA	Human		Peru	Escherichia coli	CP054236	744	adk(10)	fumC(11)	gyrB(135)	icd(8)	mdh(8)	purA(8)	recA(2)	Non-ExPEC
ESC_KA8876AA	Human		Peru	Escherichia coli	WP_053271808	409	adk(10)	fumC(11)	gyrB(1)	icd(1)	mdh(71)	purA(8)	recA(6)	Non-ExPEC
ESC_KA8877AA	Human		Peru	Escherichia coli	CP069646	155	adk(6)	fumC(4)	gyrB(14)	icd(16)	mdh(24)	purA(8)	recA(14)	Non-ExPEC
ESC_KA8878AA	Human		Peru	Escherichia coli	CP054236	744	adk(10)	fumC(11)	gyrB(135)	icd(8)	mdh(8)	purA(8)	recA(2)	Non-ExPEC
ESC_KA8879AA	Human		Peru	Escherichia coli	CP054236	57	adk(6)	fumC(31)	gyrB(5)	icd(28)	mdh(1)	purA(1)	recA(2)	ExPEC
ESC_KA8880AA	Human		Peru	Escherichia coli	CP054236	57	adk(6)	fumC(31)	gyrB(5)	icd(28)	mdh(1)	purA(1)	recA(2)	ExPEC
ESC_KA8881AA	Animal		Peru	Escherichia coli	CP054236	8800	adk(6)	fumC(894)	gyrB(4)	icd(8)	mdh(8)	purA(8)	recA(2)	Non-ExPEC
ESC_KA8882AA	Animal		Peru	Escherichia coli	AL391753	101	adk(43)	fumC(41)	gyrB(15)	icd(18)	mdh(11)	purA(7)	recA(6)	Non-ExPEC
ESC_KA8883AA	Animal		Peru	Escherichia coli	CP022686	117	adk(20)	fumC(45)	gyrB(41)	icd(43)	mdh(5)	purA(32)	recA(2)	Non-ExPEC
ESC_KA8884AA	Animal		Peru	Escherichia coli	AL391753	23	adk(6)	fumC(4)	gyrB(12)	icd(1)	mdh(20)	purA(13)	recA(7)	Non-ExPEC
ESC_KA8885AA	Animal		Peru	Escherichia coli	CP054236	1011	adk(6)	fumC(4)	gyrB(159)	icd(44)	mdh(112)	purA(1)	recA(17)	Non-ExPEC
ESC_KA8886AA	Animal		Peru	Escherichia coli	CP022686	117	adk(20)	fumC(45)	gyrB(41)	icd(43)	mdh(5)	purA(32)	recA(2)	ExPEC
ESC_KA8887AA	Human		Peru	Escherichia coli	CP069646	101	adk(43)	fumC(41)	gyrB(15)	icd(18)	mdh(11)	purA(7)	recA(6)	Non-ExPEC
ESC_KA8888AA	Human		Peru	Escherichia coli	CP022686	394	adk(21)	fumC(35)	gyrB(61)	icd(52)	mdh(5)	purA(5)	recA(4)	ExPEC
ESC_KA8888AA+A1	Human		Peru	Escherichia coli		394	adk(21)	fumC(35)	gyrB(61)	icd(52)	mdh(5)	purA(5)	recA(4)	Non-ExPEC
ESC_KA8890AA	Human		Peru	Escherichia coli	CP054236	2758	adk(10)	fumC(27)	gyrB(5)	icd(8)	mdh(8)	purA(8)	recA(2)	Non-ExPEC
ESC_KA8891AA	Human		Peru	Escherichia coli	CP022686	31	adk(18)	fumC(22)	gyrB(17)	icd(6)	mdh(5)	purA(5)	recA(4)	Non-ExPEC
ESC_KA8892AA	Human		Peru	Escherichia coli	CU928145	2598	adk(6)	fumC(4)	gyrB(4)	icd(16)	mdh(43)	purA(18)	recA(6)	Non-ExPEC
ESC_KA8893AA	Human		Peru	Escherichia coli	WP_053271808	4995	adk(6)	fumC(4)	gyrB(5)	icd(1)	mdh(8)	purA(8)	recA(6)	Non-ExPEC
ESC_KA8894AA	Human		Peru	Escherichia coli	CU928147	210	adk(6)	fumC(8)	gyrB(4)	icd(1)	mdh(9)	purA(48)	recA(7)	Non-ExPEC
ESC_KA8895AA	Human		Peru	Escherichia coli	CP054236	10	adk(10)	fumC(11)	gyrB(4)	icd(8)	mdh(8)	purA(8)	recA(2)	ExPEC
ESC_KA8896AA	Human		Peru	Escherichia coli	CU928147	210	adk(6)	fumC(8)	gyrB(4)	icd(1)	mdh(9)	purA(48)	recA(7)	Non-ExPEC
ESC_KA8897AA	Human		Peru	Escherichia coli	CP054236	206	adk(6)	fumC(7)	gyrB(5)	icd(1)	mdh(8)	purA(18)	recA(2)	Non-ExPEC
ESC_KA8898AA	Human		Peru	Escherichia coli	CP022686	457	adk(101)	fumC(88)	gyrB(97)	icd(108)	mdh(26)	purA(79)	recA(2)	Non-ExPEC
ESC_KA8899AA	Human		Peru	Escherichia coli	CP054236	10	adk(10)	fumC(11)	gyrB(4)	icd(8)	mdh(8)	purA(8)	recA(2)	Non-ExPEC
ESC_KA8900AA	Human		Peru	Escherichia coli	CP057943	155	adk(6)	fumC(4)	gyrB(14)	icd(16)	mdh(24)	purA(8)	recA(14)	Non-ExPEC
ESC_KA8901AA	Human		Peru	Escherichia coli	CP054236	10	adk(10)	fumC(11)	gyrB(4)	icd(8)	mdh(8)	purA(8)	recA(2)	Non-ExPEC
ESC_KA8902AA	Human		Peru	Escherichia coli	CP054236	218	adk(10)	fumC(11)	gyrB(4)	icd(12)	mdh(8)	purA(8)	recA(2)	Non-ExPEC
ESC_KA8903AA	Human		Peru	Escherichia coli	CP054236	2739	adk(6)	fumC(11)	gyrB(102)	icd(8)	mdh(8)	purA(8)	recA(2)	Non-ExPEC
ESC_KA8904AA	Human		Peru	Escherichia coli	WP_053271808	361	adk(10)	fumC(99)	gyrB(5)	icd(91)	mdh(8)	purA(7)	recA(2)	Non-ExPEC
ESC_KA8905AA	Human		Peru	Escherichia coli	CP054236	48	adk(6)	fumC(11)	gyrB(4)	icd(8)	mdh(8)	purA(8)	recA(2)	Non-ExPEC
ESC_KA8906AA	Human		Peru	Escherichia coli	AB042002	641	adk(9)	fumC(6)	gyrB(33)	icd(131)	mdh(24)	purA(8)	recA(7)	Non-ExPEC
ESC_KA8907AA	Human		Peru	Escherichia coli	CP022686	1380	adk(35)	fumC(35)	gyrB(61)	icd(52)	mdh(5)	purA(5)	recA(4)	Non-ExPEC
ESC_KA8908AA	Human		Peru	Escherichia coli	CP069646	101	adk(43)	fumC(41)	gyrB(15)	icd(18)	mdh(11)	purA(7)	recA(6)	Non-ExPEC
ESC_KA8909AA	Animal		Peru	Escherichia coli	CP054236	6775	adk(288)	fumC(11)	gyrB(109)	icd(399)	mdh(7)	purA(1)	recA(2)	Non-ExPEC
ESC_KA8910AA	Animal		Peru	Escherichia coli		2036	adk(10)	fumC(11)	gyrB(4)	icd(249)	mdh(8)	purA(8)	recA(2)	Non-ExPEC
ESC_KA8911AA	Animal		Peru	Escherichia coli	KP198616	212	adk(6)	fumC(29)	gyrB(4)	icd(18)	mdh(11)	purA(8)	recA(6)	Non-ExPEC
ESC_KA8912AA	Animal		Peru	Escherichia coli		8801	adk(10)	fumC(1219)	gyrB(4)	icd(998)	mdh(8)	purA(8)	recA(2)	Non-ExPEC
ESC_KA8913AA	Animal		Peru	Escherichia coli	CP022686	8802	adk(52)	fumC(908)	gyrB(440)	icd(53)	mdh(758)	purA(40)	recA(623)	Non-ExPEC
ESC_KA8914AA	Animal		Peru	Escherichia coli	CP054236	302	adk(79)	fumC(84)	gyrB(71)	icd(78)	mdh(52)	purA(57)	recA(2)	Non-ExPEC
ESC_KA8915AA	Animal		Peru	Escherichia coli	CP022686	8802	adk(52)	fumC(908)	gyrB(440)	icd(53)	mdh(758)	purA(40)	recA(623)	Non-ExPEC
ESC_KA8916AA	Animal		Peru	Escherichia coli	CP054236	189	adk(10)	fumC(27)	gyrB(5)	icd(10)	mdh(12)	purA(8)	recA(49)	Non-ExPEC
ESC_KA8917AA	Animal		Peru	Escherichia coli	CP054236	189	adk(10)	fumC(27)	gyrB(5)	icd(10)	mdh(12)	purA(8)	recA(49)	Non-ExPEC
ESC_KA8918AA	Animal		Peru	Escherichia coli	CP054236	189	adk(10)	fumC(27)	gyrB(5)	icd(10)	mdh(12)	purA(8)	recA(49)	Non-ExPEC
ESC_KA8919AA	Animal		Peru	Escherichia coli	AL391753	155	adk(6)	fumC(4)	gyrB(14)	icd(16)	mdh(24)	purA(8)	recA(14)	Non-ExPEC
ESC_KA8920AA	Animal		Peru	Escherichia coli	AL391753	1196	adk(6)	fumC(6)	gyrB(33)	icd(26)	mdh(11)	purA(8)	recA(2)	Non-ExPEC
ESC_KA8921AA	Human		Peru	Escherichia coli	CP022686	8803	adk(76)	fumC(18)	gyrB(13)	icd(15)	mdh(30)	purA(14)	recA(13)	Non-ExPEC
ESC_KA8922AA	Human		Peru	Escherichia coli	CP022686	127	adk(13)	fumC(14)	gyrB(19)	icd(36)	mdh(23)	purA(11)	recA(10)	ExPEC
ESC_KA8923AA	Human		Peru	Escherichia coli	CP022686	127	adk(13)	fumC(14)	gyrB(19)	icd(36)	mdh(23)	purA(11)	recA(10)	ExPEC
ESC_KA8924AA	Human		Peru	Escherichia coli	CP054236	10	adk(10)	fumC(11)	gyrB(4)	icd(8)	mdh(8)	purA(8)	recA(2)	ExPEC
ESC_KA8926AA	Human		Peru	Escherichia coli	CP022686	1163	adk(20)	fumC(45)	gyrB(56)	icd(106)	mdh(7)	purA(50)	recA(46)	ExPEC
ESC_KA8927AA	Human		Peru	Escherichia coli	CP022686	452	adk(76)	fumC(43)	gyrB(19)	icd(37)	mdh(30)	purA(1)	recA(25)	ExPEC
ESC_LA2311AA	Human		Ecuador	Escherichia coli	CP054236	34	adk(10)	fumC(11)	gyrB(4)	icd(1)	mdh(8)	purA(8)	recA(2)	Non-ExPEC
ESC_LA2314AA	Human		Ecuador	Escherichia coli	CP022686	5148	adk(83)	fumC(627)	gyrB(245)	icd(404)	mdh(91)	purA(17)	recA(181)	ExPEC
ESC_LA2317AA	Human		Ecuador	Escherichia coli	CP022686	93	adk(6)	fumC(11)	gyrB(4)	icd(10)	mdh(7)	purA(8)	recA(6)	ExPEC
ESC_LA2319AA	Human		Ecuador	Escherichia coli	CP022686	636	adk(13)	fumC(108)	gyrB(10)	icd(97)	mdh(18)	purA(68)	recA(93)	ExPEC
ESC_LA2321AA	Human		Ecuador	Escherichia coli	Z32523	23	adk(6)	fumC(4)	gyrB(12)	icd(1)	mdh(20)	purA(13)	recA(7)	ExPEC
ESC_LA2322AA	Human		Ecuador	Escherichia coli	CP022686	69	adk(21)	fumC(35)	gyrB(27)	icd(6)	mdh(5)	purA(5)	recA(4)	Non-ExPEC
ESC_LA2323AA	Human		Ecuador	Escherichia coli	CP054236	34	adk(10)	fumC(11)	gyrB(4)	icd(1)	mdh(8)	purA(8)	recA(2)	Non-ExPEC
ESC_LA2324AA	Human		Ecuador	Escherichia coli	CP054236	10	adk(10)	fumC(11)	gyrB(4)	icd(8)	mdh(8)	purA(8)	recA(2)	ExPEC
ESC_LA2326AA	Human		Ecuador	Escherichia coli	CP022686	131	adk(53)	fumC(40)	gyrB(47)	icd(13)	mdh(36)	purA(28)	recA(29)	ExPEC
ESC_LA2328AA	Human		Ecuador	Escherichia coli	CP054236	1491	adk(6)	fumC(11)	gyrB(4)	icd(223)	mdh(8)	purA(78)	recA(2)	Non-ExPEC
ESC_LA2330AA	Human		Ecuador	Escherichia coli	CP054236	10	adk(10)	fumC(11)	gyrB(4)	icd(8)	mdh(8)	purA(8)	recA(2)	ExPEC
ESC_LA2331AA	Human		Ecuador	Escherichia coli	CP054236	4	adk(6)	fumC(5)	gyrB(4)	icd(8)	mdh(8)	purA(8)	recA(2)	Non-ExPEC
ESC_LA2332AA	Human		Ecuador	Escherichia coli	CP022686	131	adk(53)	fumC(40)	gyrB(47)	icd(13)	mdh(36)	purA(28)	recA(29)	ExPEC
ESC_LA2333AA	Human		Ecuador	Escherichia coli	AL391753	156	adk(6)	fumC(29)	gyrB(32)	icd(16)	mdh(11)	purA(8)	recA(44)	Non-ExPEC
ESC_LA2335AA	Human		Ecuador	Escherichia coli	WP_053271808	181	adk(8)	fumC(11)	gyrB(4)	icd(8)	mdh(7)	purA(8)	recA(6)	Non-ExPEC
ESC_LA2336AA	Human		Ecuador	Escherichia coli	CP054236	10	adk(10)	fumC(11)	gyrB(4)	icd(8)	mdh(8)	purA(8)	recA(2)	ExPEC
ESC_LA2337AA	Human		Ecuador	Escherichia coli	CP069646	164	adk(6)	fumC(4)	gyrB(32)	icd(16)	mdh(12)	purA(8)	recA(7)	Non-ExPEC
ESC_LA2338AA	Human		Ecuador	Escherichia coli	CP022686	405	adk(35)	fumC(37)	gyrB(29)	icd(25)	mdh(4)	purA(5)	recA(73)	ExPEC
ESC_LA2339AA	Human		Ecuador	Escherichia coli	CP003034	29	adk(6)	fumC(4)	gyrB(12)	icd(16)	mdh(9)	purA(7)	recA(7)	Non-ExPEC
ESC_LA2340AA	Human		Ecuador	Escherichia coli	AL391753	270	adk(6)	fumC(4)	gyrB(7)	icd(1)	mdh(11)	purA(3)	recA(56)	Non-ExPEC
ESC_LA2341AA	Human		Ecuador	Escherichia coli	AL391753	6	adk(8)	fumC(7)	gyrB(1)	icd(1)	mdh(10)	purA(8)	recA(6)	Non-ExPEC
ESC_LA2342AA	Human		Ecuador	Escherichia coli	CP022686	501	adk(35)	fumC(132)	gyrB(2)	icd(27)	mdh(37)	purA(5)	recA(4)	ExPEC
ESC_LA2343AA	Human		Ecuador	Escherichia coli		38	adk(4)	fumC(26)	gyrB(2)	icd(25)	mdh(5)	purA(5)	recA(19)	ExPEC
ESC_LA2346AA	Human		Ecuador	Escherichia coli	CP054236	1312	adk(6)	fumC(11)	gyrB(4)	icd(8)	mdh(8)	purA(78)	recA(2)	ExPEC
ESC_LA2347AA	Human		Ecuador	Escherichia coli	CP022686	4554	adk(76)	fumC(24)	gyrB(244)	icd(89)	mdh(17)	purA(14)	recA(79)	Non-ExPEC
ESC_LA2348AA	Human		Ecuador	Escherichia coli	CP054236	378	adk(10)	fumC(11)	gyrB(4)	icd(1)	mdh(8)	purA(66)	recA(2)	Non-ExPEC
ESC_LA2354AA	Human		Ecuador	Escherichia coli	CP022686	31	adk(18)	fumC(22)	gyrB(17)	icd(6)	mdh(5)	purA(5)	recA(4)	ExPEC
ESC_LA2355AA	Human		Ecuador	Escherichia coli	CP054236	227	adk(10)	fumC(11)	gyrB(4)	icd(1)	mdh(8)	purA(9)	recA(2)	Non-ExPEC
ESC_LA2361AA	Human		Ecuador	Escherichia coli		295	adk(6)	fumC(4)	gyrB(12)	icd(1)	mdh(9)	purA(2)	recA(7)	Non-ExPEC
ESC_LA2363AA	Human		Ecuador	Escherichia coli	CP054236	4	adk(6)	fumC(5)	gyrB(4)	icd(8)	mdh(8)	purA(8)	recA(2)	Non-ExPEC
ESC_LA2364AA	Human		Ecuador	Escherichia coli	FM955458	23	adk(6)	fumC(4)	gyrB(12)	icd(1)	mdh(20)	purA(13)	recA(7)	ExPEC
ESC_LA2365AA	Human		Ecuador	Escherichia coli	CP054236	43	adk(24)	fumC(11)	gyrB(4)	icd(8)	mdh(8)	purA(8)	recA(2)	Non-ExPEC
ESC_LA2366AA	Human		Ecuador	Escherichia coli	CP054236	4121	adk(10)	fumC(27)	gyrB(5)	icd(10)	mdh(96)	purA(8)	recA(2)	Non-ExPEC
ESC_LA2369AA	Human		Ecuador	Escherichia coli	CP054236	10	adk(10)	fumC(11)	gyrB(4)	icd(8)	mdh(8)	purA(8)	recA(2)	ExPEC
ESC_LA2370AA	Human		Ecuador	Escherichia coli	CP054236	4	adk(6)	fumC(5)	gyrB(4)	icd(8)	mdh(8)	purA(8)	recA(2)	Non-ExPEC
ESC_LA2371AA	Human		Ecuador	Escherichia coli	WP_053271808	216	adk(10)	fumC(11)	gyrB(57)	icd(8)	mdh(7)	purA(18)	recA(6)	Non-ExPEC
ESC_LA2372AA	Human		Ecuador	Escherichia coli	CP054236	226	adk(10)	fumC(27)	gyrB(5)	icd(8)	mdh(8)	purA(7)	recA(2)	Non-ExPEC
ESC_LA2373AA	Human		Ecuador	Escherichia coli	CP022686	4554	adk(76)	fumC(24)	gyrB(244)	icd(89)	mdh(17)	purA(14)	recA(79)	Non-ExPEC
ESC_LA2384AA	Human		Ecuador	Escherichia coli	AL391753	270	adk(6)	fumC(4)	gyrB(7)	icd(1)	mdh(11)	purA(3)	recA(56)	Non-ExPEC
ESC_LA2386AA	Human		Ecuador	Escherichia coli	CP022686	636	adk(13)	fumC(108)	gyrB(10)	icd(97)	mdh(18)	purA(68)	recA(93)	ExPEC
ESC_LA2387AA	Human		Ecuador	Escherichia coli	CP054236	10	adk(10)	fumC(11)	gyrB(4)	icd(8)	mdh(8)	purA(8)	recA(2)	ExPEC
ESC_LA2388AA	Human		Ecuador	Escherichia coli	CP054236	10	adk(10)	fumC(11)	gyrB(4)	icd(8)	mdh(8)	purA(8)	recA(2)	ExPEC
ESC_LA2389AA	Human		Ecuador	Escherichia coli	JQ434477	58	adk(6)	fumC(4)	gyrB(4)	icd(16)	mdh(24)	purA(8)	recA(14)	Non-ExPEC
ESC_LA2390AA	Human		Ecuador	Escherichia coli	HE610901	1136	adk(6)	fumC(212)	gyrB(4)	icd(1)	mdh(9)	purA(48)	recA(7)	Non-ExPEC
ESC_LA2391AA	Human		Ecuador	Escherichia coli	CP022686	394	adk(21)	fumC(35)	gyrB(61)	icd(52)	mdh(5)	purA(5)	recA(4)	ExPEC
ESC_LA2392AA	Human		Ecuador	Escherichia coli	CP054236	1312	adk(6)	fumC(11)	gyrB(4)	icd(8)	mdh(8)	purA(78)	recA(2)	ExPEC
ESC_LA2393AA	Human		Ecuador	Escherichia coli	CP022686	5148	adk(83)	fumC(627)	gyrB(245)	icd(404)	mdh(91)	purA(17)	recA(181)	ExPEC
ESC_LA2394AA	Human		Ecuador	Escherichia coli	CP022686	69	adk(21)	fumC(35)	gyrB(27)	icd(6)	mdh(5)	purA(5)	recA(4)	Non-ExPEC
ESC_LA2407AA	Human		Ecuador	Escherichia coli	AL391753	270	adk(6)	fumC(4)	gyrB(7)	icd(1)	mdh(11)	purA(3)	recA(56)	Non-ExPEC
ESC_LA2408AA	Human		Ecuador	Escherichia coli	CP022686	115	adk(4)	fumC(26)	gyrB(39)	icd(25)	mdh(5)	purA(31)	recA(19)	Non-ExPEC
ESC_LA2417AA	Human		Ecuador	Escherichia coli	CP054236	746	adk(10)	fumC(7)	gyrB(4)	icd(8)	mdh(12)	purA(8)	recA(2)	ExPEC
ESC_LA2421AA	Human		Ecuador	Escherichia coli	CP054236	10	adk(10)	fumC(11)	gyrB(4)	icd(8)	mdh(8)	purA(8)	recA(2)	Non-ExPEC
ESC_LA2422AA	Human		Ecuador	Escherichia coli	CP054236	10	adk(10)	fumC(11)	gyrB(4)	icd(8)	mdh(8)	purA(8)	recA(2)	ExPEC
ESC_LA2423AA	Human		Ecuador	Escherichia coli	CU928145	9033	adk(6)	fumC(4)	gyrB(5)	icd(1023)	mdh(20)	purA(8)	recA(14)	Non-ExPEC
ESC_LA2424AA	Human		Ecuador	Escherichia coli		9034	adk(18)	fumC(22)	gyrB(20)	icd(23)	mdh(776)	purA(15)	recA(4)	Non-ExPEC
ESC_LA2425AA	Human		Ecuador	Escherichia coli	AB042005	9035	adk(109)	fumC(65)	gyrB(5)	icd(1024)	mdh(9)	purA(13)	recA(14)	Non-ExPEC
ESC_LA2426AA	Human		Ecuador	Escherichia coli	CP022686	93	adk(6)	fumC(11)	gyrB(4)	icd(10)	mdh(7)	purA(8)	recA(6)	ExPEC
ESC_LA2427AA	Human		Ecuador	Escherichia coli	CP022686	394	adk(21)	fumC(35)	gyrB(61)	icd(52)	mdh(5)	purA(5)	recA(4)	ExPEC
ESC_LA2428AA	Human		Ecuador	Escherichia coli	CP054236	10	adk(10)	fumC(11)	gyrB(4)	icd(8)	mdh(8)	purA(8)	recA(2)	ExPEC
ESC_LA2429AA	Human		Ecuador	Escherichia coli	AB042005	517	adk(109)	fumC(65)	gyrB(5)	icd(1)	mdh(9)	purA(13)	recA(14)	Non-ExPEC
ESC_LA2430AA	Human		Ecuador	Escherichia coli	FM955458	120	adk(49)	fumC(4)	gyrB(44)	icd(9)	mdh(11)	purA(35)	recA(7)	ExPEC
ESC_LA2431AA	Human		Ecuador	Escherichia coli	CP022686	636	adk(13)	fumC(108)	gyrB(10)	icd(97)	mdh(18)	purA(68)	recA(93)	ExPEC
ESC_LA2432AA	Human		Ecuador	Escherichia coli	CP054236	10	adk(10)	fumC(11)	gyrB(4)	icd(8)	mdh(8)	purA(8)	recA(2)	Non-ExPEC
ESC_LA2447AA	Human		Ecuador	Escherichia coli	HM099897	29	adk(6)	fumC(4)	gyrB(12)	icd(16)	mdh(9)	purA(7)	recA(7)	Non-ExPEC
ESC_LA2455AA	Human		Ecuador	Escherichia coli	AL391753	270	adk(6)	fumC(4)	gyrB(7)	icd(1)	mdh(11)	purA(3)	recA(56)	Non-ExPEC
ESC_LA2456AA	Human		Ecuador	Escherichia coli	AL391753	517	adk(109)	fumC(65)	gyrB(5)	icd(1)	mdh(9)	purA(13)	recA(14)	Non-ExPEC
ESC_LA2457AA	Human		Ecuador	Escherichia coli	CP069646	517	adk(109)	fumC(65)	gyrB(5)	icd(1)	mdh(9)	purA(13)	recA(14)	Non-ExPEC
ESC_LA2458AA	Human		Ecuador	Escherichia coli	HM099897	327	adk(6)	fumC(4)	gyrB(4)	icd(85)	mdh(43)	purA(12)	recA(7)	Non-ExPEC
ESC_LA2459AA	Human		Ecuador	Escherichia coli	CP054236	9037	adk(10)	fumC(11)	gyrB(4)	icd(8)	mdh(8)	purA(685)	recA(2)	Non-ExPEC
ESC_LA2460AA	Human		Ecuador	Escherichia coli	CP054236	1491	adk(6)	fumC(11)	gyrB(4)	icd(223)	mdh(8)	purA(78)	recA(2)	Non-ExPEC
ESC_LA2461AA	Human		Ecuador	Escherichia coli	AL391753	4550	adk(6)	fumC(4)	gyrB(12)	icd(476)	mdh(9)	purA(7)	recA(7)	Non-ExPEC
ESC_LA2463AA	Human		Ecuador	Escherichia coli	CP054236	34	adk(10)	fumC(11)	gyrB(4)	icd(1)	mdh(8)	purA(8)	recA(2)	Non-ExPEC
ESC_LA2465AA	Human		Ecuador	Escherichia coli	CP054236	4	adk(6)	fumC(5)	gyrB(4)	icd(8)	mdh(8)	purA(8)	recA(2)	Non-ExPEC
ESC_LA2466AA	Human		Ecuador	Escherichia coli	CP022686	405	adk(35)	fumC(37)	gyrB(29)	icd(25)	mdh(4)	purA(5)	recA(73)	ExPEC
ESC_LA2475AA	Human		Ecuador	Escherichia coli	AL391753	270	adk(6)	fumC(4)	gyrB(7)	icd(1)	mdh(11)	purA(3)	recA(56)	Non-ExPEC
ESC_LA2477AA	Human		Ecuador	Escherichia coli	CP054236	10	adk(10)	fumC(11)	gyrB(4)	icd(8)	mdh(8)	purA(8)	recA(2)	ExPEC
ESC_LA2480AA	Human		Ecuador	Escherichia coli	CP054236	10	adk(10)	fumC(11)	gyrB(4)	icd(8)	mdh(8)	purA(8)	recA(2)	ExPEC
ESC_LA2497AA	Human		Ecuador	Escherichia coli	CP069646	517	adk(109)	fumC(65)	gyrB(5)	icd(1)	mdh(9)	purA(13)	recA(14)	Non-ExPEC
ESC_LA2500AA	Human		Ecuador	Escherichia coli	CP069646	616	adk(6)	fumC(4)	gyrB(12)	icd(16)	mdh(24)	purA(8)	recA(14)	Non-ExPEC
ESC_LA2501AA	Human		Ecuador	Escherichia coli	CP054236	7684	adk(6)	fumC(11)	gyrB(4)	icd(8)	mdh(8)	purA(8)	recA(557)	Non-ExPEC
ESC_LA2502AA	Human		Ecuador	Escherichia coli	AL391753	94	adk(41)	fumC(6)	gyrB(5)	icd(16)	mdh(11)	purA(8)	recA(7)	Non-ExPEC
ESC_LA2509AA	Human		Ecuador	Escherichia coli	HE610901	278	adk(9)	fumC(23)	gyrB(64)	icd(18)	mdh(11)	purA(8)	recA(6)	Non-ExPEC
ESC_LA2532AA	Human		Ecuador	Escherichia coli	CP054236	1491	adk(6)	fumC(11)	gyrB(4)	icd(223)	mdh(8)	purA(78)	recA(2)	Non-ExPEC
ESC_LA2535AA	Human		Ecuador	Escherichia coli	CP054236	9032	adk(6)	fumC(5)	gyrB(4)	icd(323)	mdh(8)	purA(8)	recA(2)	Non-ExPEC
ESC_LA2536AA	Human		Ecuador	Escherichia coli	CP022686	788	adk(142)	fumC(67)	gyrB(13)	icd(150)	mdh(91)	purA(115)	recA(11)	Non-ExPEC
ESC_LA2537AA	Human		Ecuador	Escherichia coli	CP022686	38	adk(4)	fumC(26)	gyrB(2)	icd(25)	mdh(5)	purA(5)	recA(19)	ExPEC
ESC_LA2538AA	Human		Ecuador	Escherichia coli	QMGM01000002	749	adk(9)	fumC(6)	gyrB(33)	icd(131)	mdh(24)	purA(108)	recA(7)	Non-ExPEC
ESC_LA2542AA	Human		Ecuador	Escherichia coli	AL391753	270	adk(6)	fumC(4)	gyrB(7)	icd(1)	mdh(11)	purA(3)	recA(56)	Non-ExPEC
ESC_LA2549AA	Human		Ecuador	Escherichia coli	CP054236	746	adk(10)	fumC(7)	gyrB(4)	icd(8)	mdh(12)	purA(8)	recA(2)	ExPEC
ESC_LA2560AA	Human		Ecuador	Escherichia coli	HM099897	16	adk(6)	fumC(4)	gyrB(12)	icd(16)	mdh(9)	purA(7)	recA(12)	Non-ExPEC
ESC_LA2561AA	Human		Ecuador	Escherichia coli	CP022686	773	adk(6)	fumC(165)	gyrB(4)	icd(10)	mdh(7)	purA(8)	recA(6)	ExPEC
ESC_LA2562AA	Human		Ecuador	Escherichia coli	X76688	120	adk(49)	fumC(4)	gyrB(44)	icd(9)	mdh(11)	purA(35)	recA(7)	ExPEC
[truncated: 403 more rows]
[truncated: 4 more columns]
