# Supplementary material for: In Silico Detection of Virulence Genes in Whole-Genome Sequences of Extra-Intestinal Pathogenic Escherichia coli (ExPEC) Documented in Countries of the Andean Community
Source: Curr Issues Mol Biol. 2025 Mar 2;47(3):169. doi: 10.3390/cimb47030169 (PMC11941574; doi:10.3390/cimb47030169)
Supplement: Supplementary file 1 [file cimb-47-00169-s001.zip › Table S2. Supplementary Results.xlsx]

## Sheet: Vir genes
Uberstrain	Source Type	Collection Time	Country	Species	Virulence factor	Identity	Query / Template length	Contig	Position in contig	Protein function	Accession number	STs	adk	fumC	gyrB	icd	mdh	purA	recA	ExPEC / Non-ExPEC	Virulence system
ESC_AB4676AA	Human		Peru	Escherichia coli	Asl	99.58	1656 / 1656	ESC_EC3674AA_AS_NODE_16_length_75446_cov_34.748921	36712..38367	Putative sulfatase Asl	CP022686	131	adk(53)	fumC(40)	gyrB(47)	icd(13)	mdh(36)	purA(28)	recA(29)	ExPEC	Biofilm Formation Factors
ESC_AB4676AA	Human		Peru	Escherichia coli	anr	93.9	213 / 213	ESC_EC3674AA_AS_NODE_113_length_10437_cov_17.389913	259..471	AraC negative regulator	AL391753	131	adk(53)	fumC(40)	gyrB(47)	icd(13)	mdh(36)	purA(28)	recA(29)	ExPEC	Regulatory Proteins
ESC_AB4676AA	Human		Peru	Escherichia coli	chu	100	1983 / 1983	ESC_EC3674AA_AS_NODE_100_length_12968_cov_32.462581	3287..5269	Outer membrane hemin receptor	UGDM01000004	131	adk(53)	fumC(40)	gyrB(47)	icd(13)	mdh(36)	purA(28)	recA(29)	ExPEC	Iron Acquisition Systems
ESC_AB4676AA	Human		Peru	Escherichia coli	cnf	100	2468 / 3045	ESC_EC3674AA_AS_NODE_135_length_5932_cov_30.494918	3465..5932	Cytotoxic necrotizing factor 1	CP000243	131	adk(53)	fumC(40)	gyrB(47)	icd(13)	mdh(36)	purA(28)	recA(29)	ExPEC	Toxins
ESC_AB4676AA	Human		Peru	Escherichia coli	cnf	100	2468 / 3045	ESC_EC3674AA_AS_NODE_135_length_5932_cov_30.494918	3465..5932	Cytotoxic necrotizing factor 1	CP002167	131	adk(53)	fumC(40)	gyrB(47)	icd(13)	mdh(36)	purA(28)	recA(29)	ExPEC	Toxins
ESC_AB4676AA	Human		Peru	Escherichia coli	csg	91.72	459 / 456	ESC_EC3674AA_AS_NODE_24_length_62621_cov_32.412472	1024..1482	curlin major subunit CsgA	CP069646	131	adk(53)	fumC(40)	gyrB(47)	icd(13)	mdh(36)	purA(28)	recA(29)	ExPEC	Biofilm Formation Factors
ESC_AB4676AA	Human		Peru	Escherichia coli	fde	92.21	4211 / 4254	ESC_EC3674AA_AS_NODE_76_length_20184_cov_30.793788	295..4505	intimin-like adhesin FdeC	AP010953	131	adk(53)	fumC(40)	gyrB(47)	icd(13)	mdh(36)	purA(28)	recA(29)	ExPEC	Adhesins
ESC_AB4676AA	Human		Peru	Escherichia coli	fim	100	489 / 489	ESC_EC3674AA_AS_NODE_48_length_33996_cov_37.120700	26564..27052	Type 1 fimbriae		131	adk(53)	fumC(40)	gyrB(47)	icd(13)	mdh(36)	purA(28)	recA(29)	ExPEC	Adhesins
ESC_AB4676AA	Human		Peru	Escherichia coli	fyu	100	2022 / 2022	ESC_EC3674AA_AS_NODE_71_length_22933_cov_62.705428	11978..13999	Siderophore receptor	LORD01000044	131	adk(53)	fumC(40)	gyrB(47)	icd(13)	mdh(36)	purA(28)	recA(29)	ExPEC	Iron Acquisition Systems
ESC_AB4676AA	Human		Peru	Escherichia coli	gad	99.9	1026 / 1401	ESC_EC3674AA_AS_NODE_202_length_1030_cov_69.747508	5..1030	Glutamate decarboxylase	AP009378	131	adk(53)	fumC(40)	gyrB(47)	icd(13)	mdh(36)	purA(28)	recA(29)	ExPEC	Regulatory Proteins
ESC_AB4676AA	Human		Peru	Escherichia coli	hha	93.33	180 / 213	ESC_EC3674AA_AS_NODE_116_length_9431_cov_42.158319	9199..9378	hemolysin expression modulator Hha (previous rmoA)	000453331	131	adk(53)	fumC(40)	gyrB(47)	icd(13)	mdh(36)	purA(28)	recA(29)	ExPEC	Regulatory Proteins
ESC_AB4676AA	Human		Peru	Escherichia coli	hha	95	180 / 213	ESC_EC3674AA_AS_NODE_78_length_19043_cov_41.050486	18811..18990	hemolysin expression modulator Hha (previous rmoA)	000453331	131	adk(53)	fumC(40)	gyrB(47)	icd(13)	mdh(36)	purA(28)	recA(29)	ExPEC	Regulatory Proteins
ESC_AB4676AA	Human		Peru	Escherichia coli	hly	100	3075 / 3075	ESC_EC3674AA_AS_NODE_87_length_16186_cov_26.474749	7901..10975	Hemolysin A	CP036245	131	adk(53)	fumC(40)	gyrB(47)	icd(13)	mdh(36)	purA(28)	recA(29)	ExPEC	Toxins
ESC_AB4676AA	Human		Peru	Escherichia coli	hra	100	741 / 741	ESC_EC3674AA_AS_NODE_56_length_30062_cov_36.619442	10510..11250	Heat-resistant agglutinin	CP007149	131	adk(53)	fumC(40)	gyrB(47)	icd(13)	mdh(36)	purA(28)	recA(29)	ExPEC	Adhesins
ESC_AB4676AA	Human		Peru	Escherichia coli	iha	100	2091 / 2091	ESC_EC3674AA_AS_NODE_103_length_12730_cov_35.136237	5973..8063	Adherence protein	CP001671	131	adk(53)	fumC(40)	gyrB(47)	icd(13)	mdh(36)	purA(28)	recA(29)	ExPEC	Adhesins
ESC_AB4676AA	Human		Peru	Escherichia coli	irp	100	6108 / 6108	ESC_EC3674AA_AS_NODE_74_length_21370_cov_35.166643	14050..20157	High molecular weight protein 2 non-ribosomal peptide synthetase	NZ_BGNI01000004	131	adk(53)	fumC(40)	gyrB(47)	icd(13)	mdh(36)	purA(28)	recA(29)	ExPEC	Iron Acquisition Systems
ESC_AB4676AA	Human		Peru	Escherichia coli	iss	100	342 / 342	ESC_EC3674AA_AS_NODE_47_length_34030_cov_34.970445	28417..28758	Increased serum survival	AE014075	131	adk(53)	fumC(40)	gyrB(47)	icd(13)	mdh(36)	purA(28)	recA(29)	ExPEC	Protective Antigens
ESC_AB4676AA	Human		Peru	Escherichia coli	iuc	100	1743 / 1743	ESC_EC3674AA_AS_NODE_118_length_9058_cov_52.822304	4528..6270	Aerobactin synthetase	HG941718	131	adk(53)	fumC(40)	gyrB(47)	icd(13)	mdh(36)	purA(28)	recA(29)	ExPEC	Iron Acquisition Systems
ESC_AB4676AA	Human		Peru	Escherichia coli	iut	100	2202 / 2202	ESC_EC3674AA_AS_NODE_118_length_9058_cov_52.822304	971..3172	Ferric aerobactin receptor	HG941718	131	adk(53)	fumC(40)	gyrB(47)	icd(13)	mdh(36)	purA(28)	recA(29)	ExPEC	Iron Acquisition Systems
ESC_AB4676AA	Human		Peru	Escherichia coli	kps	100	1149 / 1149	ESC_EC3674AA_AS_NODE_120_length_8653_cov_37.785597	1518..2666	Capsule polysaccharide export inner-membrane protein	FBVS01000076	131	adk(53)	fumC(40)	gyrB(47)	icd(13)	mdh(36)	purA(28)	recA(29)	ExPEC	Protective Antigens
ESC_AB4676AA	Human		Peru	Escherichia coli	kps	100	777 / 777	ESC_EC3674AA_AS_NODE_62_length_28215_cov_37.684029	26716..27492	Polysialic acid transport protein; Group 2 capsule	UASB01000005	131	adk(53)	fumC(40)	gyrB(47)	icd(13)	mdh(36)	purA(28)	recA(29)	ExPEC	Protective Antigens
ESC_AB4676AA	Human		Peru	Escherichia coli	nlp	99.77	885 / 885	ESC_EC3674AA_AS_NODE_4_length_143586_cov_34.606354	112825..113709	lipoprotein NlpI precursor	CP000243	131	adk(53)	fumC(40)	gyrB(47)	icd(13)	mdh(36)	purA(28)	recA(29)	ExPEC	Protective Antigens
ESC_AB4676AA	Human		Peru	Escherichia coli	omp	100	954 / 954	ESC_EC3674AA_AS_NODE_178_length_1724_cov_20.212273	86..1039	Outer membrane protease (protein protease 7)	JNQU01000001	131	adk(53)	fumC(40)	gyrB(47)	icd(13)	mdh(36)	purA(28)	recA(29)	ExPEC	Secreted Factors
ESC_AB4676AA	Human		Peru	Escherichia coli	pap	99.41	512 / 564	ESC_EC3674AA_AS_NODE_185_length_1534_cov_36.014925	1024..1534	Major pilin subunit F43	JNMC01000043	131	adk(53)	fumC(40)	gyrB(47)	icd(13)	mdh(36)	purA(28)	recA(29)	ExPEC	Adhesins
ESC_AB4676AA	Human		Peru	Escherichia coli	pap	100	2511 / 2511	ESC_EC3674AA_AS_NODE_56_length_30062_cov_36.619442	888..3398	Outer membrane usher P fimbriae	JNRA01000049	131	adk(53)	fumC(40)	gyrB(47)	icd(13)	mdh(36)	purA(28)	recA(29)	ExPEC	Adhesins
ESC_AB4676AA	Human		Peru	Escherichia coli	sat	100	3888 / 3888	ESC_EC3674AA_AS_NODE_136_length_5791_cov_36.144951	1890..5777	serine protease autotransporters of Enterobacteriaceae (SPATE)	CP001671	131	adk(53)	fumC(40)	gyrB(47)	icd(13)	mdh(36)	purA(28)	recA(29)	ExPEC	Toxins
ESC_AB4676AA	Human		Peru	Escherichia coli	shi	96.73	428 / 462	ESC_EC3674AA_AS_NODE_56_length_30062_cov_36.619442	16127..16554	homologs of the Shigella flexneri SHI-2 pathogenicity island gene shiA	AAD44732	131	adk(53)	fumC(40)	gyrB(47)	icd(13)	mdh(36)	purA(28)	recA(29)	ExPEC	Secreted Factors
ESC_AB4676AA	Human		Peru	Escherichia coli	sit	100	915 / 915	ESC_EC3674AA_AS_NODE_47_length_34030_cov_34.970445	1737..2651	Iron transport protein	UGBZ01000001ADUG01000044	131	adk(53)	fumC(40)	gyrB(47)	icd(13)	mdh(36)	purA(28)	recA(29)	ExPEC	Iron Acquisition Systems
ESC_AB4676AA	Human		Peru	Escherichia coli	ter	99.3	714 / 714	ESC_EC3674AA_AS_NODE_7_length_131938_cov_41.010553	105120..105833	Tellurium ion resistance protein	CP000468	131	adk(53)	fumC(40)	gyrB(47)	icd(13)	mdh(36)	purA(28)	recA(29)	ExPEC	Protective Antigens
ESC_AB4676AA	Human		Peru	Escherichia coli	ter	97.41	964 / 966	ESC_EC3674AA_AS_NODE_18_length_70939_cov_35.832994	17371..18334	Tellurium ion resistance protein	MG591698	131	adk(53)	fumC(40)	gyrB(47)	icd(13)	mdh(36)	purA(28)	recA(29)	ExPEC	Protective Antigens
ESC_AB4676AA	Human		Peru	Escherichia coli	tra	99.86	690 / 690	ESC_EC3674AA_AS_NODE_72_length_21967_cov_16.556273	20792..21481	Protein TraJ (Positive regulator of conjugal transfer operon)	AF550679	131	adk(53)	fumC(40)	gyrB(47)	icd(13)	mdh(36)	purA(28)	recA(29)	ExPEC	Regulatory Proteins
ESC_AB4676AA	Human		Peru	Escherichia coli	traT	100	732 / 732	ESC_EC3674AA_AS_NODE_113_length_10437_cov_17.389913	9547..10278	Outer membrane protein complement resistance	NC_014615	131	adk(53)	fumC(40)	gyrB(47)	icd(13)	mdh(36)	purA(28)	recA(29)	ExPEC	Protective Antigens
ESC_AB4676AA	Human		Peru	Escherichia coli	usp	94.73	1043 / 1041	ESC_EC3674AA_AS_NODE_171_length_2236_cov_26.573732	268..1308	Uropathogenic specific protein	AB056437	131	adk(53)	fumC(40)	gyrB(47)	icd(13)	mdh(36)	purA(28)	recA(29)	ExPEC	Adhesins
ESC_AB4676AA	Human		Peru	Escherichia coli	yeh	97.58	1035 / 1035	ESC_EC3674AA_AS_NODE_54_length_31674_cov_33.051067	17608..18642	Outer membrane lipoprotein, YHD fimbriael cluster	CP042934	131	adk(53)	fumC(40)	gyrB(47)	icd(13)	mdh(36)	purA(28)	recA(29)	ExPEC	Adhesins
ESC_AB4676AA	Human		Peru	Escherichia coli	yeh	96.57	2481 / 2481	ESC_EC3674AA_AS_NODE_54_length_31674_cov_33.051067	18658..21138	Usher, YHD fimbriael cluster	CP042934	131	adk(53)	fumC(40)	gyrB(47)	icd(13)	mdh(36)	purA(28)	recA(29)	ExPEC	Adhesins
ESC_AB4676AA	Human		Peru	Escherichia coli	yeh	96.74	675 / 675	ESC_EC3674AA_AS_NODE_54_length_31674_cov_33.051067	21154..21828	Chaperone, YHD fimbriael cluster	CP042934	131	adk(53)	fumC(40)	gyrB(47)	icd(13)	mdh(36)	purA(28)	recA(29)	ExPEC	Adhesins
ESC_AB4676AA	Human		Peru	Escherichia coli	yeh	95.95	543 / 543	ESC_EC3674AA_AS_NODE_54_length_31674_cov_33.051067	21909..22451	Major pilin subunit, YHD fimbriael cluster	CP042934	131	adk(53)	fumC(40)	gyrB(47)	icd(13)	mdh(36)	purA(28)	recA(29)	ExPEC	Adhesins
ESC_AB4676AA	Human		Peru	Escherichia coli	yfc	100	567 / 567	ESC_EC3674AA_AS_NODE_97_length_13657_cov_26.175758	302..868	Fimbrial protein	AP018784	131	adk(53)	fumC(40)	gyrB(47)	icd(13)	mdh(36)	purA(28)	recA(29)	ExPEC	Adhesins
ESC_AB4677AA	Animal		Ecuador	Escherichia coli	afa	99.75	1990 / 2589	ESC_EC3675AA_AS_NODE_1_length_672679_cov_45.578526	245695..247684	Outer membrane usher protein	AP017620	410	adk(6)	fumC(4)	gyrB(12)	icd(1)	mdh(20)	purA(18)	recA(7)	ExPEC	Adhesins
ESC_AB4677AA	Animal		Ecuador	Escherichia coli	afa	100	420 / 420	ESC_EC3675AA_AS_NODE_1_length_672679_cov_45.578526	247700..248119	Afimbrial adhesion	GQ916596	410	adk(6)	fumC(4)	gyrB(12)	icd(1)	mdh(20)	purA(18)	recA(7)	ExPEC	Adhesins
ESC_AB4677AA	Animal		Ecuador	Escherichia coli	anr	93.9	213 / 213	ESC_EC3675AA_AS_NODE_29_length_23616_cov_42.083443	18650..18862	AraC negative regulator	AL391753	410	adk(6)	fumC(4)	gyrB(12)	icd(1)	mdh(20)	purA(18)	recA(7)	ExPEC	Regulatory Proteins
ESC_AB4677AA	Animal		Ecuador	Escherichia coli	cia	99.32	147 / 147	ESC_EC3675AA_AS_NODE_32_length_22136_cov_42.138943	21975..22121	Colicin ia	QMGM01000002	410	adk(6)	fumC(4)	gyrB(12)	icd(1)	mdh(20)	purA(18)	recA(7)	ExPEC	Secreted Factors
ESC_AB4677AA	Animal		Ecuador	Escherichia coli	cia	98.64	147 / 147	ESC_EC3675AA_AS_NODE_39_length_8522_cov_46.896605	8361..8507	Colicin ia	QMGM01000002	410	adk(6)	fumC(4)	gyrB(12)	icd(1)	mdh(20)	purA(18)	recA(7)	ExPEC	Secreted Factors
ESC_AB4677AA	Animal		Ecuador	Escherichia coli	cia	93.68	253 / 264	ESC_EC3675AA_AS_NODE_49_length_1523_cov_48.631805	650..902	Colicin ia	UGDH01000002	410	adk(6)	fumC(4)	gyrB(12)	icd(1)	mdh(20)	purA(18)	recA(7)	ExPEC	Secreted Factors
ESC_AB4677AA	Animal		Ecuador	Escherichia coli	cia	99.27	688 / 696	ESC_EC3675AA_AS_NODE_54_length_1152_cov_75.740488	19..706	Colicin ia	UGDV01000002	410	adk(6)	fumC(4)	gyrB(12)	icd(1)	mdh(20)	purA(18)	recA(7)	ExPEC	Secreted Factors
ESC_AB4677AA	Animal		Ecuador	Escherichia coli	csg	99.78	456 / 456	ESC_EC3675AA_AS_NODE_4_length_362583_cov_45.352161	8894..9349	curlin major subunit CsgA	CP069646	410	adk(6)	fumC(4)	gyrB(12)	icd(1)	mdh(20)	purA(18)	recA(7)	ExPEC	Biofilm Formation Factors
ESC_AB4677AA	Animal		Ecuador	Escherichia coli	cva	100	312 / 312	ESC_EC3675AA_AS_NODE_28_length_25077_cov_43.939078	3709..4020	Microcin C	X57525	410	adk(6)	fumC(4)	gyrB(12)	icd(1)	mdh(20)	purA(18)	recA(7)	ExPEC	Secreted Factors
ESC_AB4677AA	Animal		Ecuador	Escherichia coli	ets	100	942 / 942	ESC_EC3675AA_AS_NODE_30_length_23008_cov_43.441808	4793..5734	Putative type I secretion outer membrane protein	KU664810	410	adk(6)	fumC(4)	gyrB(12)	icd(1)	mdh(20)	purA(18)	recA(7)	ExPEC	Secreted Factors
ESC_AB4677AA	Animal		Ecuador	Escherichia coli	ets	100	1308 / 1308	ESC_EC3675AA_AS_NODE_30_length_23008_cov_43.441808	6531..7838	Putative type I secretion outer membrane protein	UINT01000006	410	adk(6)	fumC(4)	gyrB(12)	icd(1)	mdh(20)	purA(18)	recA(7)	ExPEC	Secreted Factors
ESC_AB4677AA	Animal		Ecuador	Escherichia coli	fde	93.05	4258 / 4254	ESC_EC3675AA_AS_NODE_13_length_114564_cov_46.183909	38683..42933	intimin-like adhesin FdeC	AP010953	410	adk(6)	fumC(4)	gyrB(12)	icd(1)	mdh(20)	purA(18)	recA(7)	ExPEC	Adhesins
ESC_AB4677AA	Animal		Ecuador	Escherichia coli	fim	100	489 / 489	ESC_EC3675AA_AS_NODE_7_length_253269_cov_46.068594	238796..239284	Type 1 fimbriae		410	adk(6)	fumC(4)	gyrB(12)	icd(1)	mdh(20)	purA(18)	recA(7)	ExPEC	Adhesins
ESC_AB4677AA	Animal		Ecuador	Escherichia coli	fim	100	489 / 489	ESC_EC3675AA_AS_NODE_7_length_253269_cov_46.068594	238796..239284	Type 1 fimbriae		410	adk(6)	fumC(4)	gyrB(12)	icd(1)	mdh(20)	purA(18)	recA(7)	ExPEC	Adhesins
ESC_AB4677AA	Animal		Ecuador	Escherichia coli	gad	100	1151 / 1401	ESC_EC3675AA_AS_NODE_55_length_1151_cov_93.917969	1..1151	Glutamate decarboxylase	CP004009	410	adk(6)	fumC(4)	gyrB(12)	icd(1)	mdh(20)	purA(18)	recA(7)	ExPEC	Regulatory Proteins
ESC_AB4677AA	Animal		Ecuador	Escherichia coli	hha	90.45	157 / 213	ESC_EC3675AA_AS_NODE_56_length_1087_cov_53.383333	451..606	hemolysin expression modulator Hha (previous rmoA)	000453331	410	adk(6)	fumC(4)	gyrB(12)	icd(1)	mdh(20)	purA(18)	recA(7)	ExPEC	Regulatory Proteins
ESC_AB4677AA	Animal		Ecuador	Escherichia coli	hly	99.13	918 / 918	ESC_EC3675AA_AS_NODE_4_length_362583_cov_45.352161	128940..129856	Avian E. coli haemolysin	ECU57430	410	adk(6)	fumC(4)	gyrB(12)	icd(1)	mdh(20)	purA(18)	recA(7)	ExPEC	Toxins
ESC_AB4677AA	Animal		Ecuador	Escherichia coli	hly	99.91	1110 / 1110	ESC_EC3675AA_AS_NODE_30_length_23008_cov_43.441808	16697..17806	Hemolysin F	NC_004998	410	adk(6)	fumC(4)	gyrB(12)	icd(1)	mdh(20)	purA(18)	recA(7)	ExPEC	Toxins
ESC_AB4677AA	Animal		Ecuador	Escherichia coli	iro	100	2178 / 2178	ESC_EC3675AA_AS_NODE_28_length_25077_cov_43.939078	11467..13644	Enterobactin siderophore receptor protein	AF449498	410	adk(6)	fumC(4)	gyrB(12)	icd(1)	mdh(20)	purA(18)	recA(7)	ExPEC	Iron Acquisition Systems
ESC_AB4677AA	Animal		Ecuador	Escherichia coli	iss	99.32	294 / 294	ESC_EC3675AA_AS_NODE_36_length_15600_cov_51.201771	6035..6328	Increased serum survival	CP001509	410	adk(6)	fumC(4)	gyrB(12)	icd(1)	mdh(20)	purA(18)	recA(7)	ExPEC	Protective Antigens
ESC_AB4677AA	Animal		Ecuador	Escherichia coli	iss	96.78	342 / 342	ESC_EC3675AA_AS_NODE_3_length_372627_cov_45.616974	370809..371150	Increased serum survival	CU928158	410	adk(6)	fumC(4)	gyrB(12)	icd(1)	mdh(20)	purA(18)	recA(7)	ExPEC	Protective Antigens
ESC_AB4677AA	Animal		Ecuador	Escherichia coli	iss	100	309 / 309	ESC_EC3675AA_AS_NODE_28_length_25077_cov_43.939078	24123..24431	Increased serum survival	DQ381420	410	adk(6)	fumC(4)	gyrB(12)	icd(1)	mdh(20)	purA(18)	recA(7)	ExPEC	Protective Antigens
ESC_AB4677AA	Animal		Ecuador	Escherichia coli	iuc	100	1743 / 1743	ESC_EC3675AA_AS_NODE_35_length_15776_cov_43.158668	9881..11623	Aerobactin synthetase	CBTO010000002	410	adk(6)	fumC(4)	gyrB(12)	icd(1)	mdh(20)	purA(18)	recA(7)	ExPEC	Iron Acquisition Systems
ESC_AB4677AA	Animal		Ecuador	Escherichia coli	iut	100	2202 / 2202	ESC_EC3675AA_AS_NODE_35_length_15776_cov_43.158668	12979..15180	Ferric aerobactin receptor	LN831046	410	adk(6)	fumC(4)	gyrB(12)	icd(1)	mdh(20)	purA(18)	recA(7)	ExPEC	Iron Acquisition Systems
ESC_AB4677AA	Animal		Ecuador	Escherichia coli	lpf	99.83	573 / 573	ESC_EC3675AA_AS_NODE_9_length_197075_cov_47.058249	30250..30822	Long polar fimbriae	AY646923	410	adk(6)	fumC(4)	gyrB(12)	icd(1)	mdh(20)	purA(18)	recA(7)	ExPEC	Adhesins
ESC_AB4677AA	Animal		Ecuador	Escherichia coli	mchF	100	2097 / 2097	ESC_EC3675AA_AS_NODE_28_length_25077_cov_43.939078	4190..6286	ABC transporter protein MchF	CP002089	410	adk(6)	fumC(4)	gyrB(12)	icd(1)	mdh(20)	purA(18)	recA(7)	ExPEC	Secreted Factors
ESC_AB4677AA	Animal		Ecuador	Escherichia coli	nlp	99.77	885 / 885	ESC_EC3675AA_AS_NODE_2_length_455032_cov_46.640206	346603..347487	lipoprotein NlpI precursor	CP000243	410	adk(6)	fumC(4)	gyrB(12)	icd(1)	mdh(20)	purA(18)	recA(7)	ExPEC	Protective Antigens
ESC_AB4677AA	Animal		Ecuador	Escherichia coli	omp	100	954 / 954	ESC_EC3675AA_AS_NODE_11_length_180385_cov_46.405868	171382..172335	Outer membrane protease (protein protease 7)	AMVC01000243	410	adk(6)	fumC(4)	gyrB(12)	icd(1)	mdh(20)	purA(18)	recA(7)	ExPEC	Secreted Factors
ESC_AB4677AA	Animal		Ecuador	Escherichia coli	omp	99.9	954 / 954	ESC_EC3675AA_AS_NODE_30_length_23008_cov_43.441808	15311..16264	Outer membrane protease (protein protease 7)	LT985319	410	adk(6)	fumC(4)	gyrB(12)	icd(1)	mdh(20)	purA(18)	recA(7)	ExPEC	Secreted Factors
ESC_AB4677AA	Animal		Ecuador	Escherichia coli	sit	99.89	915 / 915	ESC_EC3675AA_AS_NODE_35_length_15776_cov_43.158668	428..1342	Iron transport protein	ADTK01000286	410	adk(6)	fumC(4)	gyrB(12)	icd(1)	mdh(20)	purA(18)	recA(7)	ExPEC	Iron Acquisition Systems
ESC_AB4677AA	Animal		Ecuador	Escherichia coli	ter	100	714 / 714	ESC_EC3675AA_AS_NODE_8_length_202583_cov_46.265253	179526..180239	Tellurium ion resistance protein	CP007491	410	adk(6)	fumC(4)	gyrB(12)	icd(1)	mdh(20)	purA(18)	recA(7)	ExPEC	Protective Antigens
ESC_AB4677AA	Animal		Ecuador	Escherichia coli	ter	100	966 / 966	ESC_EC3675AA_AS_NODE_2_length_455032_cov_46.640206	269182..270147	Tellurium ion resistance protein	MG591698	410	adk(6)	fumC(4)	gyrB(12)	icd(1)	mdh(20)	purA(18)	recA(7)	ExPEC	Protective Antigens
ESC_AB4677AA	Animal		Ecuador	Escherichia coli	tra	100	690 / 690	ESC_EC3675AA_AS_NODE_29_length_23616_cov_42.083443	13583..14272	Protein TraJ (Positive regulator of conjugal transfer operon)	AY230886_AF237698	410	adk(6)	fumC(4)	gyrB(12)	icd(1)	mdh(20)	purA(18)	recA(7)	ExPEC	Regulatory Proteins
ESC_AB4677AA	Animal		Ecuador	Escherichia coli	tra	100	690 / 690	ESC_EC3675AA_AS_NODE_29_length_23616_cov_42.083443	13583..14272	Protein TraJ (Positive regulator of conjugal transfer operon)	CU928146	410	adk(6)	fumC(4)	gyrB(12)	icd(1)	mdh(20)	purA(18)	recA(7)	ExPEC	Regulatory Proteins
ESC_AB4677AA	Animal		Ecuador	Escherichia coli	yeh	100	1035 / 1035	ESC_EC3675AA_AS_NODE_1_length_672679_cov_45.578526	546130..547164	Outer membrane lipoprotein, YHD fimbriael cluster	CP042934	410	adk(6)	fumC(4)	gyrB(12)	icd(1)	mdh(20)	purA(18)	recA(7)	ExPEC	Adhesins
ESC_AB4677AA	Animal		Ecuador	Escherichia coli	yeh	100	2481 / 2481	ESC_EC3675AA_AS_NODE_1_length_672679_cov_45.578526	543634..546114	Usher, YHD fimbriael cluster	CP042934	410	adk(6)	fumC(4)	gyrB(12)	icd(1)	mdh(20)	purA(18)	recA(7)	ExPEC	Adhesins
ESC_AB4677AA	Animal		Ecuador	Escherichia coli	yeh	100	675 / 675	ESC_EC3675AA_AS_NODE_1_length_672679_cov_45.578526	542944..543618	Chaperone, YHD fimbriael cluster	CP042934	410	adk(6)	fumC(4)	gyrB(12)	icd(1)	mdh(20)	purA(18)	recA(7)	ExPEC	Adhesins
ESC_AB4677AA	Animal		Ecuador	Escherichia coli	yeh	100	543 / 543	ESC_EC3675AA_AS_NODE_1_length_672679_cov_45.578526	542322..542864	Major pilin subunit, YHD fimbriael cluster	CP042934	410	adk(6)	fumC(4)	gyrB(12)	icd(1)	mdh(20)	purA(18)	recA(7)	ExPEC	Adhesins
ESC_AB4678AA	Animal		Ecuador	Escherichia coli	Asl	94.03	1657 / 1656	ESC_EC3676AA_AS_NODE_19_length_88494_cov_44.026016	49217..50872	Putative sulfatase Asl	CP054236	1286	adk(10)	fumC(174)	gyrB(4)	icd(8)	mdh(8)	purA(8)	recA(2)	Non-ExPEC	Biofilm Formation Factors
ESC_AB4678AA	Animal		Ecuador	Escherichia coli	anr	91.71	217 / 213	ESC_EC3676AA_AS_NODE_41_length_13907_cov_33.148694	12855..13071	AraC negative regulator	AL391753	1286	adk(10)	fumC(174)	gyrB(4)	icd(8)	mdh(8)	purA(8)	recA(2)	Non-ExPEC	Regulatory Proteins
ESC_AB4678AA	Animal		Ecuador	Escherichia coli	csg	100	456 / 456	ESC_EC3676AA_AS_NODE_17_length_105412_cov_44.386760	8710..9165	curlin major subunit CsgA	CP069646	1286	adk(10)	fumC(174)	gyrB(4)	icd(8)	mdh(8)	purA(8)	recA(2)	Non-ExPEC	Biofilm Formation Factors
ESC_AB4678AA	Animal		Ecuador	Escherichia coli	fde	92.88	4258 / 4254	ESC_EC3676AA_AS_NODE_20_length_83888_cov_44.635773	37679..41929	intimin-like adhesin FdeC	AP010953	1286	adk(10)	fumC(174)	gyrB(4)	icd(8)	mdh(8)	purA(8)	recA(2)	Non-ExPEC	Adhesins
ESC_AB4678AA	Animal		Ecuador	Escherichia coli	fim	100	489 / 489	ESC_EC3676AA_AS_NODE_3_length_387891_cov_44.006398	271670..272158	Type 1 fimbriae		1286	adk(10)	fumC(174)	gyrB(4)	icd(8)	mdh(8)	purA(8)	recA(2)	Non-ExPEC	Adhesins
ESC_AB4678AA	Animal		Ecuador	Escherichia coli	gad	100	1133 / 1401	ESC_EC3676AA_AS_NODE_69_length_1133_cov_85.746521	1..1133	Glutamate decarboxylase	U00096	1286	adk(10)	fumC(174)	gyrB(4)	icd(8)	mdh(8)	purA(8)	recA(2)	Non-ExPEC	Regulatory Proteins
ESC_AB4678AA	Animal		Ecuador	Escherichia coli	hly	97.82	919 / 918	ESC_EC3676AA_AS_NODE_18_length_97057_cov_44.298566	82770..83676	Avian E. coli haemolysin	ECU57430	1286	adk(10)	fumC(174)	gyrB(4)	icd(8)	mdh(8)	purA(8)	recA(2)	Non-ExPEC	Toxins
ESC_AB4678AA	Animal		Ecuador	Escherichia coli	nlp	99.77	885 / 885	ESC_EC3676AA_AS_NODE_2_length_543938_cov_44.233646	429062..429946	lipoprotein NlpI precursor	CP000243	1286	adk(10)	fumC(174)	gyrB(4)	icd(8)	mdh(8)	purA(8)	recA(2)	Non-ExPEC	Protective Antigens
ESC_AB4678AA	Animal		Ecuador	Escherichia coli	ter	100	714 / 714	ESC_EC3676AA_AS_NODE_2_length_543938_cov_44.233646	83446..84159	Tellurium ion resistance protein	CP007491	1286	adk(10)	fumC(174)	gyrB(4)	icd(8)	mdh(8)	purA(8)	recA(2)	Non-ExPEC	Protective Antigens
ESC_AB4678AA	Animal		Ecuador	Escherichia coli	ter	99.9	966 / 966	ESC_EC3676AA_AS_NODE_2_length_543938_cov_44.233646	357524..358489	Tellurium ion resistance protein	MG591698	1286	adk(10)	fumC(174)	gyrB(4)	icd(8)	mdh(8)	purA(8)	recA(2)	Non-ExPEC	Protective Antigens
ESC_AB4678AA	Animal		Ecuador	Escherichia coli	yeh	97.97	1035 / 1035	ESC_EC3676AA_AS_NODE_1_length_588120_cov_43.654324	199990..201024	Outer membrane lipoprotein, YHD fimbriael cluster	CP042934	1286	adk(10)	fumC(174)	gyrB(4)	icd(8)	mdh(8)	purA(8)	recA(2)	Non-ExPEC	Adhesins
ESC_AB4678AA	Animal		Ecuador	Escherichia coli	yeh	97.7	2481 / 2481	ESC_EC3676AA_AS_NODE_1_length_588120_cov_43.654324	201040..203518	Usher, YHD fimbriael cluster	CP042934	1286	adk(10)	fumC(174)	gyrB(4)	icd(8)	mdh(8)	purA(8)	recA(2)	Non-ExPEC	Adhesins
ESC_AB4678AA	Animal		Ecuador	Escherichia coli	yeh	97.78	675 / 675	ESC_EC3676AA_AS_NODE_1_length_588120_cov_43.654324	203534..204208	Chaperone, YHD fimbriael cluster	CP042934	1286	adk(10)	fumC(174)	gyrB(4)	icd(8)	mdh(8)	purA(8)	recA(2)	Non-ExPEC	Adhesins
ESC_AB4678AA	Animal		Ecuador	Escherichia coli	yeh	98.53	543 / 543	ESC_EC3676AA_AS_NODE_1_length_588120_cov_43.654324	204288..204830	Major pilin subunit, YHD fimbriael cluster	CP042934	1286	adk(10)	fumC(174)	gyrB(4)	icd(8)	mdh(8)	purA(8)	recA(2)	Non-ExPEC	Adhesins
ESC_AB4679AA	Animal		Ecuador	Escherichia coli	Asl	98.25	1656 / 1656	ESC_EC3677AA_AS_NODE_14_length_105512_cov_31.820487	37529..39184	Putative sulfatase Asl	CP022686	93	adk(6)	fumC(11)	gyrB(4)	icd(10)	mdh(7)	purA(8)	recA(6)	ExPEC	Biofilm Formation Factors
ESC_AB4679AA	Animal		Ecuador	Escherichia coli	anr	95.77	213 / 213	ESC_EC3677AA_AS_NODE_61_length_14192_cov_35.860505	6721..6933	AraC negative regulator	AL391753	93	adk(6)	fumC(11)	gyrB(4)	icd(10)	mdh(7)	purA(8)	recA(6)	ExPEC	Regulatory Proteins
ESC_AB4679AA	Animal		Ecuador	Escherichia coli	cap	99.91	1089 / 1089	ESC_EC3677AA_AS_NODE_59_length_14700_cov_31.187950	2582..3670	Hexosyltransferase homolog	CU928145	93	adk(6)	fumC(11)	gyrB(4)	icd(10)	mdh(7)	purA(8)	recA(6)	ExPEC	Protective Antigens
ESC_AB4679AA	Animal		Ecuador	Escherichia coli	cib	100	1881 / 1881	ESC_EC3677AA_AS_NODE_75_length_9499_cov_21.273688	6619..8499	Colicin ib	HQ114281	93	adk(6)	fumC(11)	gyrB(4)	icd(10)	mdh(7)	purA(8)	recA(6)	ExPEC	Secreted Factors
ESC_AB4679AA	Animal		Ecuador	Escherichia coli	cma	100	816 / 816	ESC_EC3677AA_AS_NODE_71_length_10540_cov_37.928455	1909..2724	Colicin M activity	FJ664752	93	adk(6)	fumC(11)	gyrB(4)	icd(10)	mdh(7)	purA(8)	recA(6)	ExPEC	Secreted Factors
ESC_AB4679AA	Animal		Ecuador	Escherichia coli	csg	100	456 / 456	ESC_EC3677AA_AS_NODE_19_length_91307_cov_30.940645	83498..83953	curlin major subunit CsgA	CP069646	93	adk(6)	fumC(11)	gyrB(4)	icd(10)	mdh(7)	purA(8)	recA(6)	ExPEC	Biofilm Formation Factors
ESC_AB4679AA	Animal		Ecuador	Escherichia coli	cva	100	312 / 312	ESC_EC3677AA_AS_NODE_53_length_20381_cov_35.833959	440..751	Microcin C	AF062845	93	adk(6)	fumC(11)	gyrB(4)	icd(10)	mdh(7)	purA(8)	recA(6)	ExPEC	Secreted Factors
ESC_AB4679AA	Animal		Ecuador	Escherichia coli	fde	92.95	4258 / 4254	ESC_EC3677AA_AS_NODE_8_length_142884_cov_33.351738	16165..20415	intimin-like adhesin FdeC	AP010953	93	adk(6)	fumC(11)	gyrB(4)	icd(10)	mdh(7)	purA(8)	recA(6)	ExPEC	Adhesins
ESC_AB4679AA	Animal		Ecuador	Escherichia coli	fyu	100	2022 / 2022	ESC_EC3677AA_AS_NODE_13_length_114991_cov_31.527380	23304..25325	Siderophore receptor	UGEJ01000002	93	adk(6)	fumC(11)	gyrB(4)	icd(10)	mdh(7)	purA(8)	recA(6)	ExPEC	Iron Acquisition Systems
ESC_AB4679AA	Animal		Ecuador	Escherichia coli	gad	99.9	1034 / 1401	ESC_EC3677AA_AS_NODE_114_length_1034_cov_60.242558	1..1034	Glutamate decarboxylase	AP010953	93	adk(6)	fumC(11)	gyrB(4)	icd(10)	mdh(7)	purA(8)	recA(6)	ExPEC	Regulatory Proteins
ESC_AB4679AA	Animal		Ecuador	Escherichia coli	gad	99.9	1034 / 1401	ESC_EC3677AA_AS_NODE_114_length_1034_cov_60.242558	1..1034	Glutamate decarboxylase	CP002967	93	adk(6)	fumC(11)	gyrB(4)	icd(10)	mdh(7)	purA(8)	recA(6)	ExPEC	Regulatory Proteins
ESC_AB4679AA	Animal		Ecuador	Escherichia coli	gad	99.9	1034 / 1401	ESC_EC3677AA_AS_NODE_114_length_1034_cov_60.242558	1..1034	Glutamate decarboxylase	FN649414	93	adk(6)	fumC(11)	gyrB(4)	icd(10)	mdh(7)	purA(8)	recA(6)	ExPEC	Regulatory Proteins
ESC_AB4679AA	Animal		Ecuador	Escherichia coli	gad	99.9	1034 / 1401	ESC_EC3677AA_AS_NODE_114_length_1034_cov_60.242558	1..1034	Glutamate decarboxylase	U00096	93	adk(6)	fumC(11)	gyrB(4)	icd(10)	mdh(7)	purA(8)	recA(6)	ExPEC	Regulatory Proteins
ESC_AB4679AA	Animal		Ecuador	Escherichia coli	hha	91.67	180 / 213	ESC_EC3677AA_AS_NODE_4_length_179210_cov_31.429332	13819..13998	hemolysin expression modulator Hha (previous rmoA)	000453331	93	adk(6)	fumC(11)	gyrB(4)	icd(10)	mdh(7)	purA(8)	recA(6)	ExPEC	Regulatory Proteins
ESC_AB4679AA	Animal		Ecuador	Escherichia coli	hly	97.71	919 / 918	ESC_EC3677AA_AS_NODE_6_length_149937_cov_30.586002	10239..11145	Avian E. coli haemolysin	ECU57430	93	adk(6)	fumC(11)	gyrB(4)	icd(10)	mdh(7)	purA(8)	recA(6)	ExPEC	Toxins
ESC_AB4679AA	Animal		Ecuador	Escherichia coli	hly	100	1110 / 1110	ESC_EC3677AA_AS_NODE_79_length_8477_cov_35.857485	1672..2781	Hemolysin F	NC_004998	93	adk(6)	fumC(11)	gyrB(4)	icd(10)	mdh(7)	purA(8)	recA(6)	ExPEC	Toxins
ESC_AB4679AA	Animal		Ecuador	Escherichia coli	hra	97.71	741 / 741	ESC_EC3677AA_AS_NODE_55_length_19889_cov_32.779273	17235..17974	Heat-resistant agglutinin	CP040456	93	adk(6)	fumC(11)	gyrB(4)	icd(10)	mdh(7)	purA(8)	recA(6)	ExPEC	Adhesins
ESC_AB4679AA	Animal		Ecuador	Escherichia coli	iro	99.95	2178 / 2178	ESC_EC3677AA_AS_NODE_53_length_20381_cov_35.833959	937..3114	Enterobactin siderophore receptor protein	AF449498	93	adk(6)	fumC(11)	gyrB(4)	icd(10)	mdh(7)	purA(8)	recA(6)	ExPEC	Iron Acquisition Systems
ESC_AB4679AA	Animal		Ecuador	Escherichia coli	irp	99.95	6108 / 6108	ESC_EC3677AA_AS_NODE_13_length_114991_cov_31.527380	38512..44619	High molecular weight protein 2 non-ribosomal peptide synthetase	NZ_NRWF01000093	93	adk(6)	fumC(11)	gyrB(4)	icd(10)	mdh(7)	purA(8)	recA(6)	ExPEC	Iron Acquisition Systems
ESC_AB4679AA	Animal		Ecuador	Escherichia coli	iss	100	294 / 294	ESC_EC3677AA_AS_NODE_30_length_60503_cov_30.785560	16193..16486	Increased serum survival	CP001665	93	adk(6)	fumC(11)	gyrB(4)	icd(10)	mdh(7)	purA(8)	recA(6)	ExPEC	Protective Antigens
ESC_AB4679AA	Animal		Ecuador	Escherichia coli	iss	100	309 / 309	ESC_EC3677AA_AS_NODE_53_length_20381_cov_35.833959	13594..13902	Increased serum survival	DQ381420	93	adk(6)	fumC(11)	gyrB(4)	icd(10)	mdh(7)	purA(8)	recA(6)	ExPEC	Protective Antigens
ESC_AB4679AA	Animal		Ecuador	Escherichia coli	iuc	100	1743 / 1743	ESC_EC3677AA_AS_NODE_58_length_15733_cov_36.072536	9878..11620	Aerobactin synthetase	CBTO010000002	93	adk(6)	fumC(11)	gyrB(4)	icd(10)	mdh(7)	purA(8)	recA(6)	ExPEC	Iron Acquisition Systems
ESC_AB4679AA	Animal		Ecuador	Escherichia coli	iut	100	2202 / 2202	ESC_EC3677AA_AS_NODE_58_length_15733_cov_36.072536	12976..15177	Ferric aerobactin receptor	NC_020271	93	adk(6)	fumC(11)	gyrB(4)	icd(10)	mdh(7)	purA(8)	recA(6)	ExPEC	Iron Acquisition Systems
ESC_AB4679AA	Animal		Ecuador	Escherichia coli	kps	99.13	1149 / 1149	ESC_EC3677AA_AS_NODE_49_length_23136_cov_32.841584	13078..14226	Capsule polysaccharide export inner-membrane protein	CP000243	93	adk(6)	fumC(11)	gyrB(4)	icd(10)	mdh(7)	purA(8)	recA(6)	ExPEC	Protective Antigens
ESC_AB4679AA	Animal		Ecuador	Escherichia coli	kps	100	777 / 777	ESC_EC3677AA_AS_NODE_17_length_99146_cov_30.316939	95348..96124	Polysialic acid transport protein; Group 2 capsule	UGCH01000001	93	adk(6)	fumC(11)	gyrB(4)	icd(10)	mdh(7)	purA(8)	recA(6)	ExPEC	Protective Antigens
ESC_AB4679AA	Animal		Ecuador	Escherichia coli	nlp	99.77	885 / 885	ESC_EC3677AA_AS_NODE_11_length_124427_cov_31.873644	107524..108408	lipoprotein NlpI precursor	CP000243	93	adk(6)	fumC(11)	gyrB(4)	icd(10)	mdh(7)	purA(8)	recA(6)	ExPEC	Protective Antigens
ESC_AB4679AA	Animal		Ecuador	Escherichia coli	omp	99.9	954 / 954	ESC_EC3677AA_AS_NODE_79_length_8477_cov_35.857485	286..1239	Outer membrane protease (protein protease 7)	LT985319	93	adk(6)	fumC(11)	gyrB(4)	icd(10)	mdh(7)	purA(8)	recA(6)	ExPEC	Secreted Factors
ESC_AB4679AA	Animal		Ecuador	Escherichia coli	omp	100	954 / 954	ESC_EC3677AA_AS_NODE_29_length_62350_cov_31.586102	12334..13287	Outer membrane protease (protein protease 7)	UGCB01000003	93	adk(6)	fumC(11)	gyrB(4)	icd(10)	mdh(7)	purA(8)	recA(6)	ExPEC	Secreted Factors
ESC_AB4679AA	Animal		Ecuador	Escherichia coli	pap	99.64	555 / 555	ESC_EC3677AA_AS_NODE_55_length_19889_cov_32.779273	6361..6915	Major pilin subunit F13	JONC01000026	93	adk(6)	fumC(11)	gyrB(4)	icd(10)	mdh(7)	purA(8)	recA(6)	ExPEC	Adhesins
ESC_AB4679AA	Animal		Ecuador	Escherichia coli	pap	99.88	2520 / 2520	ESC_EC3677AA_AS_NODE_55_length_19889_cov_32.779273	7616..10135	Outer membrane usher P fimbriae	LN874954	93	adk(6)	fumC(11)	gyrB(4)	icd(10)	mdh(7)	purA(8)	recA(6)	ExPEC	Adhesins
ESC_AB4679AA	Animal		Ecuador	Escherichia coli	shi	100	883 / 1044	ESC_EC3677AA_AS_NODE_23_length_79670_cov_31.587028	1..883	homologs of the Shigella flexneri SHI-2 pathogenicity island gene shiA	CP058222	93	adk(6)	fumC(11)	gyrB(4)	icd(10)	mdh(7)	purA(8)	recA(6)	ExPEC	Secreted Factors
ESC_AB4679AA	Animal		Ecuador	Escherichia coli	sit	100	915 / 915	ESC_EC3677AA_AS_NODE_58_length_15733_cov_36.072536	425..1339	Iron transport protein	ADTK01000286	93	adk(6)	fumC(11)	gyrB(4)	icd(10)	mdh(7)	purA(8)	recA(6)	ExPEC	Iron Acquisition Systems
ESC_AB4679AA	Animal		Ecuador	Escherichia coli	ter	98.88	714 / 714	ESC_EC3677AA_AS_NODE_18_length_92581_cov_31.132001	74787..75500	Tellurium ion resistance protein	CP007491	93	adk(6)	fumC(11)	gyrB(4)	icd(10)	mdh(7)	purA(8)	recA(6)	ExPEC	Protective Antigens
ESC_AB4679AA	Animal		Ecuador	Escherichia coli	ter	99.37	959 / 966	ESC_EC3677AA_AS_NODE_21_length_88894_cov_30.236383	42610..43568	Tellurium ion resistance protein	MG591698	93	adk(6)	fumC(11)	gyrB(4)	icd(10)	mdh(7)	purA(8)	recA(6)	ExPEC	Protective Antigens
ESC_AB4679AA	Animal		Ecuador	Escherichia coli	tra	99.86	690 / 690	ESC_EC3677AA_AS_NODE_67_length_12222_cov_34.932947	969..1658	Protein TraJ (Positive regulator of conjugal transfer operon)	AF550679	93	adk(6)	fumC(11)	gyrB(4)	icd(10)	mdh(7)	purA(8)	recA(6)	ExPEC	Regulatory Proteins
ESC_AB4679AA	Animal		Ecuador	Escherichia coli	tra	99.13	687 / 687	ESC_EC3677AA_AS_NODE_90_length_4648_cov_33.236452	797..1483	Protein TraJ (Positive regulator of conjugal transfer operon)	AP019676	93	adk(6)	fumC(11)	gyrB(4)	icd(10)	mdh(7)	purA(8)	recA(6)	ExPEC	Regulatory Proteins
ESC_AB4679AA	Animal		Ecuador	Escherichia coli	traT	100	735 / 735	ESC_EC3677AA_AS_NODE_34_length_39871_cov_35.811695	28476..29210	Outer membrane protein complement resistance	NC_019073	93	adk(6)	fumC(11)	gyrB(4)	icd(10)	mdh(7)	purA(8)	recA(6)	ExPEC	Protective Antigens
ESC_AB4679AA	Animal		Ecuador	Escherichia coli	yeh	98.55	1035 / 1035	ESC_EC3677AA_AS_NODE_2_length_337911_cov_30.957716	99793..100827	Outer membrane lipoprotein, YHD fimbriael cluster	CP042934	93	adk(6)	fumC(11)	gyrB(4)	icd(10)	mdh(7)	purA(8)	recA(6)	ExPEC	Adhesins
ESC_AB4679AA	Animal		Ecuador	Escherichia coli	yeh	98.79	2481 / 2481	ESC_EC3677AA_AS_NODE_2_length_337911_cov_30.957716	97297..99777	Usher, YHD fimbriael cluster	CP042934	93	adk(6)	fumC(11)	gyrB(4)	icd(10)	mdh(7)	purA(8)	recA(6)	ExPEC	Adhesins
ESC_AB4679AA	Animal		Ecuador	Escherichia coli	yeh	97.78	675 / 675	ESC_EC3677AA_AS_NODE_2_length_337911_cov_30.957716	96607..97281	Chaperone, YHD fimbriael cluster	CP042934	93	adk(6)	fumC(11)	gyrB(4)	icd(10)	mdh(7)	purA(8)	recA(6)	ExPEC	Adhesins
ESC_AB4679AA	Animal		Ecuador	Escherichia coli	yeh	98.53	543 / 543	ESC_EC3677AA_AS_NODE_2_length_337911_cov_30.957716	95985..96527	Major pilin subunit, YHD fimbriael cluster	CP042934	93	adk(6)	fumC(11)	gyrB(4)	icd(10)	mdh(7)	purA(8)	recA(6)	ExPEC	Adhesins
ESC_AB4680AA	Animal		Ecuador	Escherichia coli	anr	96.24	213 / 213	ESC_EC3679AA_AS_NODE_38_length_27154_cov_18.532801	4169..4381	AraC negative regulator	AL391753	5229	adk(43)	fumC(41)	gyrB(15)	icd(18)	mdh(11)	purA(7)	recA(44)	Non-ExPEC	Regulatory Proteins
ESC_AB4680AA	Animal		Ecuador	Escherichia coli	csg	98.9	456 / 456	ESC_EC3679AA_AS_NODE_3_length_316099_cov_31.741781	17982..18437	curlin major subunit CsgA	CP069646	5229	adk(43)	fumC(41)	gyrB(15)	icd(18)	mdh(11)	purA(7)	recA(44)	Non-ExPEC	Biofilm Formation Factors
ESC_AB4680AA	Animal		Ecuador	Escherichia coli	fde	96.66	4254 / 4254	ESC_EC3679AA_AS_NODE_57_length_10500_cov_31.340885	397..4650	intimin-like adhesin FdeC	AP010953	5229	adk(43)	fumC(41)	gyrB(15)	icd(18)	mdh(11)	purA(7)	recA(44)	Non-ExPEC	Adhesins
ESC_AB4680AA	Animal		Ecuador	Escherichia coli	fim	100	489 / 489	ESC_EC3679AA_AS_NODE_4_length_313020_cov_31.720109	14580..15068	Type 1 fimbriae		5229	adk(43)	fumC(41)	gyrB(15)	icd(18)	mdh(11)	purA(7)	recA(44)	Non-ExPEC	Adhesins
ESC_AB4680AA	Animal		Ecuador	Escherichia coli	gad	99.91	1079 / 1401	ESC_EC3679AA_AS_NODE_93_length_1079_cov_56.674370	1..1079	Glutamate decarboxylase	AP010953	5229	adk(43)	fumC(41)	gyrB(15)	icd(18)	mdh(11)	purA(7)	recA(44)	Non-ExPEC	Regulatory Proteins
ESC_AB4680AA	Animal		Ecuador	Escherichia coli	gad	99.91	1079 / 1401	ESC_EC3679AA_AS_NODE_93_length_1079_cov_56.674370	1..1079	Glutamate decarboxylase	CP003289	5229	adk(43)	fumC(41)	gyrB(15)	icd(18)	mdh(11)	purA(7)	recA(44)	Non-ExPEC	Regulatory Proteins
ESC_AB4680AA	Animal		Ecuador	Escherichia coli	hha	93.43	213 / 213	ESC_EC3679AA_AS_NODE_60_length_8098_cov_35.708694	5262..5474	hemolysin expression modulator Hha (previous rmoA)	000453331	5229	adk(43)	fumC(41)	gyrB(15)	icd(18)	mdh(11)	purA(7)	recA(44)	Non-ExPEC	Regulatory Proteins
ESC_AB4680AA	Animal		Ecuador	Escherichia coli	hha	91.11	180 / 213	ESC_EC3679AA_AS_NODE_63_length_7554_cov_32.647772	6812..6991	hemolysin expression modulator Hha (previous rmoA)	000453331	5229	adk(43)	fumC(41)	gyrB(15)	icd(18)	mdh(11)	purA(7)	recA(44)	Non-ExPEC	Regulatory Proteins
ESC_AB4680AA	Animal		Ecuador	Escherichia coli	hly	98.91	918 / 918	ESC_EC3679AA_AS_NODE_3_length_316099_cov_31.741781	127822..128739	Avian E. coli haemolysin	ECU57430	5229	adk(43)	fumC(41)	gyrB(15)	icd(18)	mdh(11)	purA(7)	recA(44)	Non-ExPEC	Toxins
ESC_AB4680AA	Animal		Ecuador	Escherichia coli	lpf	100	573 / 573	ESC_EC3679AA_AS_NODE_13_length_112761_cov_31.911732	30487..31059	Long polar fimbriae	AP010953	5229	adk(43)	fumC(41)	gyrB(15)	icd(18)	mdh(11)	purA(7)	recA(44)	Non-ExPEC	Adhesins
ESC_AB4680AA	Animal		Ecuador	Escherichia coli	nlp	99.77	885 / 885	ESC_EC3679AA_AS_NODE_26_length_53570_cov_31.363827	40606..41490	lipoprotein NlpI precursor	CP000243	5229	adk(43)	fumC(41)	gyrB(15)	icd(18)	mdh(11)	purA(7)	recA(44)	Non-ExPEC	Protective Antigens
ESC_AB4680AA	Animal		Ecuador	Escherichia coli	ter	100	714 / 714	ESC_EC3679AA_AS_NODE_1_length_385826_cov_31.379848	198110..198823	Tellurium ion resistance protein	CP007491	5229	adk(43)	fumC(41)	gyrB(15)	icd(18)	mdh(11)	purA(7)	recA(44)	Non-ExPEC	Protective Antigens
ESC_AB4680AA	Animal		Ecuador	Escherichia coli	ter	99.17	959 / 966	ESC_EC3679AA_AS_NODE_12_length_120030_cov_30.373636	35836..36794	Tellurium ion resistance protein	MG591698	5229	adk(43)	fumC(41)	gyrB(15)	icd(18)	mdh(11)	purA(7)	recA(44)	Non-ExPEC	Protective Antigens
ESC_AB4680AA	Animal		Ecuador	Escherichia coli	yeh	100	1035 / 1035	ESC_EC3679AA_AS_NODE_2_length_368225_cov_31.304519	129373..130407	Outer membrane lipoprotein, YHD fimbriael cluster	CP042934	5229	adk(43)	fumC(41)	gyrB(15)	icd(18)	mdh(11)	purA(7)	recA(44)	Non-ExPEC	Adhesins
ESC_AB4680AA	Animal		Ecuador	Escherichia coli	yeh	100	2481 / 2481	ESC_EC3679AA_AS_NODE_2_length_368225_cov_31.304519	130423..132903	Usher, YHD fimbriael cluster	CP042934	5229	adk(43)	fumC(41)	gyrB(15)	icd(18)	mdh(11)	purA(7)	recA(44)	Non-ExPEC	Adhesins
ESC_AB4680AA	Animal		Ecuador	Escherichia coli	yeh	100	675 / 675	ESC_EC3679AA_AS_NODE_2_length_368225_cov_31.304519	132919..133593	Chaperone, YHD fimbriael cluster	CP042934	5229	adk(43)	fumC(41)	gyrB(15)	icd(18)	mdh(11)	purA(7)	recA(44)	Non-ExPEC	Adhesins
ESC_AB4680AA	Animal		Ecuador	Escherichia coli	yeh	100	543 / 543	ESC_EC3679AA_AS_NODE_2_length_368225_cov_31.304519	133673..134215	Major pilin subunit, YHD fimbriael cluster	CP042934	5229	adk(43)	fumC(41)	gyrB(15)	icd(18)	mdh(11)	purA(7)	recA(44)	Non-ExPEC	Adhesins
ESC_AB4681AA	Animal		Ecuador	Escherichia coli	Asl	99.76	1656 / 1656	ESC_EC3680AA_AS_NODE_18_length_110883_cov_44.350284	72517..74172	Putative sulfatase Asl	CP022686	12	adk(13)	fumC(13)	gyrB(9)	icd(13)	mdh(16)	purA(10)	recA(9)	ExPEC	Biofilm Formation Factors
ESC_AB4681AA	Animal		Ecuador	Escherichia coli	cea	100	240 / 240	ESC_EC3680AA_AS_NODE_31_length_32641_cov_49.289260	4973..5212	Colicin E1	GG772217	12	adk(13)	fumC(13)	gyrB(9)	icd(13)	mdh(16)	purA(10)	recA(9)	ExPEC	Secreted Factors
ESC_AB4681AA	Animal		Ecuador	Escherichia coli	chu	100	1983 / 1983	ESC_EC3680AA_AS_NODE_7_length_203348_cov_44.266936	184375..186357	Outer membrane hemin receptor	UGCR01000001	12	adk(13)	fumC(13)	gyrB(9)	icd(13)	mdh(16)	purA(10)	recA(9)	ExPEC	Iron Acquisition Systems
ESC_AB4681AA	Animal		Ecuador	Escherichia coli	cib	100	1881 / 1881	ESC_EC3680AA_AS_NODE_49_length_11267_cov_29.821724	1000..2880	Colicin ib	HQ114281	12	adk(13)	fumC(13)	gyrB(9)	icd(13)	mdh(16)	purA(10)	recA(9)	ExPEC	Secreted Factors
ESC_AB4681AA	Animal		Ecuador	Escherichia coli	clb	99.99	9621 / 9621	ESC_EC3680AA_AS_NODE_1_length_521913_cov_44.818178	15302..24922	Hybrid non-ribosomal peptide / polyketide megasynthase	AM229678	12	adk(13)	fumC(13)	gyrB(9)	icd(13)	mdh(16)	purA(10)	recA(9)	ExPEC	Toxins
ESC_AB4681AA	Animal		Ecuador	Escherichia coli	cnf	100	3045 / 3045	ESC_EC3680AA_AS_NODE_37_length_21748_cov_49.578743	17577..20621	Cytotoxic necrotizing factor 1	CP002167	12	adk(13)	fumC(13)	gyrB(9)	icd(13)	mdh(16)	purA(10)	recA(9)	ExPEC	Toxins
ESC_AB4681AA	Animal		Ecuador	Escherichia coli	csg	92.76	456 / 456	ESC_EC3680AA_AS_NODE_15_length_123667_cov_46.360701	30851..31306	curlin major subunit CsgA	CP069646	12	adk(13)	fumC(13)	gyrB(9)	icd(13)	mdh(16)	purA(10)	recA(9)	ExPEC	Biofilm Formation Factors
ESC_AB4681AA	Animal		Ecuador	Escherichia coli	fde	91.2	4217 / 4254	ESC_EC3680AA_AS_NODE_20_length_103912_cov_45.310189	95171..99384	intimin-like adhesin FdeC	AP010953	12	adk(13)	fumC(13)	gyrB(9)	icd(13)	mdh(16)	purA(10)	recA(9)	ExPEC	Adhesins
ESC_AB4681AA	Animal		Ecuador	Escherichia coli	fim	99.8	489 / 489	ESC_EC3680AA_AS_NODE_4_length_322389_cov_44.487529	13738..14226	Type 1 fimbriae		12	adk(13)	fumC(13)	gyrB(9)	icd(13)	mdh(16)	purA(10)	recA(9)	ExPEC	Adhesins
ESC_AB4681AA	Animal		Ecuador	Escherichia coli	fim	99.8	489 / 489	ESC_EC3680AA_AS_NODE_4_length_322389_cov_44.487529	13738..14226	Type 1 fimbriae		12	adk(13)	fumC(13)	gyrB(9)	icd(13)	mdh(16)	purA(10)	recA(9)	ExPEC	Adhesins
ESC_AB4681AA	Animal		Ecuador	Escherichia coli	fim	99.8	489 / 489	ESC_EC3680AA_AS_NODE_4_length_322389_cov_44.487529	13738..14226	Type 1 fimbriae		12	adk(13)	fumC(13)	gyrB(9)	icd(13)	mdh(16)	purA(10)	recA(9)	ExPEC	Adhesins
ESC_AB4681AA	Animal		Ecuador	Escherichia coli	foc	99.57	696 / 696	ESC_EC3680AA_AS_NODE_31_length_32641_cov_49.289260	25921..26616	S fimbrial/F1C minor subunit	CP010315	12	adk(13)	fumC(13)	gyrB(9)	icd(13)	mdh(16)	purA(10)	recA(9)	ExPEC	Adhesins
ESC_AB4681AA	Animal		Ecuador	Escherichia coli	fyu	100	2022 / 2022	ESC_EC3680AA_AS_NODE_1_length_521913_cov_44.818178	80053..82074	Siderophore receptor	ADTO01000058	12	adk(13)	fumC(13)	gyrB(9)	icd(13)	mdh(16)	purA(10)	recA(9)	ExPEC	Iron Acquisition Systems
ESC_AB4681AA	Animal		Ecuador	Escherichia coli	gad	99.37	1112 / 1401	ESC_EC3680AA_AS_NODE_111_length_1116_cov_85.365015	5..1116	Glutamate decarboxylase	CP002167	12	adk(13)	fumC(13)	gyrB(9)	icd(13)	mdh(16)	purA(10)	recA(9)	ExPEC	Regulatory Proteins
ESC_AB4681AA	Animal		Ecuador	Escherichia coli	hha	95.31	213 / 213	ESC_EC3680AA_AS_NODE_35_length_22676_cov_50.522019	17059..17271	hemolysin expression modulator Hha (previous rmoA)	000453331	12	adk(13)	fumC(13)	gyrB(9)	icd(13)	mdh(16)	purA(10)	recA(9)	ExPEC	Regulatory Proteins
ESC_AB4681AA	Animal		Ecuador	Escherichia coli	hra	100	741 / 741	ESC_EC3680AA_AS_NODE_74_length_3700_cov_48.541282	2356..3096	Heat-resistant agglutinin	CP007149	12	adk(13)	fumC(13)	gyrB(9)	icd(13)	mdh(16)	purA(10)	recA(9)	ExPEC	Adhesins
ESC_AB4681AA	Animal		Ecuador	Escherichia coli	ire	99.95	2049 / 2049	ESC_EC3680AA_AS_NODE_38_length_21719_cov_45.177381	9720..11768	Siderophore receptor	AE014075	12	adk(13)	fumC(13)	gyrB(9)	icd(13)	mdh(16)	purA(10)	recA(9)	ExPEC	Iron Acquisition Systems
ESC_AB4681AA	Animal		Ecuador	Escherichia coli	iro	100	2178 / 2178	ESC_EC3680AA_AS_NODE_46_length_12473_cov_45.199336	1803..3980	Enterobactin siderophore receptor protein	AE014075	12	adk(13)	fumC(13)	gyrB(9)	icd(13)	mdh(16)	purA(10)	recA(9)	ExPEC	Iron Acquisition Systems
ESC_AB4681AA	Animal		Ecuador	Escherichia coli	irp	100	6108 / 6108	ESC_EC3680AA_AS_NODE_1_length_521913_cov_44.818178	95262..101369	High molecular weight protein 2 non-ribosomal peptide synthetase	NZ_QLAC01000001	12	adk(13)	fumC(13)	gyrB(9)	icd(13)	mdh(16)	purA(10)	recA(9)	ExPEC	Iron Acquisition Systems
ESC_AB4681AA	Animal		Ecuador	Escherichia coli	iss	99.71	342 / 342	ESC_EC3680AA_AS_NODE_23_length_69235_cov_46.041052	65502..65842	Increased serum survival	AE014075	12	adk(13)	fumC(13)	gyrB(9)	icd(13)	mdh(16)	purA(10)	recA(9)	ExPEC	Protective Antigens
ESC_AB4681AA	Animal		Ecuador	Escherichia coli	iss	100	294 / 294	ESC_EC3680AA_AS_NODE_50_length_10052_cov_63.064484	2103..2396	Increased serum survival	CP001665	12	adk(13)	fumC(13)	gyrB(9)	icd(13)	mdh(16)	purA(10)	recA(9)	ExPEC	Protective Antigens
ESC_AB4681AA	Animal		Ecuador	Escherichia coli	kps	100	1149 / 1149	ESC_EC3680AA_AS_NODE_3_length_361479_cov_43.967492	2523..3671	Capsule polysaccharide export inner-membrane protein	CP000243	12	adk(13)	fumC(13)	gyrB(9)	icd(13)	mdh(16)	purA(10)	recA(9)	ExPEC	Protective Antigens
ESC_AB4681AA	Animal		Ecuador	Escherichia coli	kps	100	777 / 777	ESC_EC3680AA_AS_NODE_3_length_361479_cov_43.967492	20637..21413	Polysialic acid transport protein; Group 2 capsule	UCTZ01000002	12	adk(13)	fumC(13)	gyrB(9)	icd(13)	mdh(16)	purA(10)	recA(9)	ExPEC	Protective Antigens
ESC_AB4681AA	Animal		Ecuador	Escherichia coli	mch	100	294 / 294	ESC_EC3680AA_AS_NODE_31_length_32641_cov_49.289260	13265..13558	Microcin H47 part of colicin H	AE014075	12	adk(13)	fumC(13)	gyrB(9)	icd(13)	mdh(16)	purA(10)	recA(9)	ExPEC	Secreted Factors
ESC_AB4681AA	Animal		Ecuador	Escherichia coli	mch	99.94	1551 / 1551	ESC_EC3680AA_AS_NODE_31_length_32641_cov_49.289260	13830..15380	MchC protein	AE014075	12	adk(13)	fumC(13)	gyrB(9)	icd(13)	mdh(16)	purA(10)	recA(9)	ExPEC	Secreted Factors
ESC_AB4681AA	Animal		Ecuador	Escherichia coli	mchF	99.95	2115 / 2115	ESC_EC3680AA_AS_NODE_31_length_32641_cov_49.289260	17260..19374	ABC transporter protein MchF	AE014075	12	adk(13)	fumC(13)	gyrB(9)	icd(13)	mdh(16)	purA(10)	recA(9)	ExPEC	Secreted Factors
ESC_AB4681AA	Animal		Ecuador	Escherichia coli	mcm	99.64	279 / 279	ESC_EC3680AA_AS_NODE_31_length_32641_cov_49.289260	19628..19906	Microcin M part of colicin H	AJ586887	12	adk(13)	fumC(13)	gyrB(9)	icd(13)	mdh(16)	purA(10)	recA(9)	ExPEC	Secreted Factors
ESC_AB4681AA	Animal		Ecuador	Escherichia coli	nlp	99.66	885 / 885	ESC_EC3680AA_AS_NODE_3_length_361479_cov_43.967492	246426..247310	lipoprotein NlpI precursor	CP000243	12	adk(13)	fumC(13)	gyrB(9)	icd(13)	mdh(16)	purA(10)	recA(9)	ExPEC	Protective Antigens
ESC_AB4681AA	Animal		Ecuador	Escherichia coli	omp	100	954 / 954	ESC_EC3680AA_AS_NODE_68_length_4995_cov_48.927691	2354..3307	Outer membrane protease (protein protease 7)	AMVC01000243	12	adk(13)	fumC(13)	gyrB(9)	icd(13)	mdh(16)	purA(10)	recA(9)	ExPEC	Secreted Factors
ESC_AB4681AA	Animal		Ecuador	Escherichia coli	omp	100	954 / 954	ESC_EC3680AA_AS_NODE_9_length_192938_cov_44.626064	191617..192570	Outer membrane protease (protein protease 7)	JORM01000007	12	adk(13)	fumC(13)	gyrB(9)	icd(13)	mdh(16)	purA(10)	recA(9)	ExPEC	Secreted Factors
ESC_AB4681AA	Animal		Ecuador	Escherichia coli	pap	100	564 / 564	ESC_EC3680AA_AS_NODE_96_length_1679_cov_50.565077	474..1037	Major pilin subunit F43	JNMC01000043	12	adk(13)	fumC(13)	gyrB(9)	icd(13)	mdh(16)	purA(10)	recA(9)	ExPEC	Adhesins
ESC_AB4681AA	Animal		Ecuador	Escherichia coli	pap	99.88	2511 / 2511	ESC_EC3680AA_AS_NODE_70_length_4714_cov_88.931110	194..2704	Outer membrane usher P fimbriae	CP000243	12	adk(13)	fumC(13)	gyrB(9)	icd(13)	mdh(16)	purA(10)	recA(9)	ExPEC	Adhesins
ESC_AB4681AA	Animal		Ecuador	Escherichia coli	sfa	99.81	540 / 540	ESC_EC3680AA_AS_NODE_31_length_32641_cov_49.289260	25341..25880	S fimbrial/F1C minor subunit	CP010315	12	adk(13)	fumC(13)	gyrB(9)	icd(13)	mdh(16)	purA(10)	recA(9)	ExPEC	Adhesins
ESC_AB4681AA	Animal		Ecuador	Escherichia coli	shi	96.5	428 / 462	ESC_EC3680AA_AS_NODE_11_length_158625_cov_47.707296	3431..3858	homologs of the Shigella flexneri SHI-2 pathogenicity island gene shiA	AAD44732	12	adk(13)	fumC(13)	gyrB(9)	icd(13)	mdh(16)	purA(10)	recA(9)	ExPEC	Secreted Factors
ESC_AB4681AA	Animal		Ecuador	Escherichia coli	sit	100	915 / 915	ESC_EC3680AA_AS_NODE_17_length_114471_cov_44.966076	98711..99625	Iron transport protein	UGCR01000001	12	adk(13)	fumC(13)	gyrB(9)	icd(13)	mdh(16)	purA(10)	recA(9)	ExPEC	Iron Acquisition Systems
ESC_AB4681AA	Animal		Ecuador	Escherichia coli	tcp	100	924 / 924	ESC_EC3680AA_AS_NODE_1_length_521913_cov_44.818178	124812..125735	Tir domain-containing protein	GQ903008	12	adk(13)	fumC(13)	gyrB(9)	icd(13)	mdh(16)	purA(10)	recA(9)	ExPEC	Secreted Factors
ESC_AB4681AA	Animal		Ecuador	Escherichia coli	ter	98.74	714 / 714	ESC_EC3680AA_AS_NODE_2_length_409571_cov_44.402778	149149..149862	Tellurium ion resistance protein	CP007491	12	adk(13)	fumC(13)	gyrB(9)	icd(13)	mdh(16)	purA(10)	recA(9)	ExPEC	Protective Antigens
ESC_AB4681AA	Animal		Ecuador	Escherichia coli	ter	97.08	958 / 966	ESC_EC3680AA_AS_NODE_3_length_361479_cov_43.967492	183739..184696	Tellurium ion resistance protein	MG591698	12	adk(13)	fumC(13)	gyrB(9)	icd(13)	mdh(16)	purA(10)	recA(9)	ExPEC	Protective Antigens
ESC_AB4681AA	Animal		Ecuador	Escherichia coli	tia	98.64	738 / 738	ESC_EC3680AA_AS_NODE_2_length_409571_cov_44.402778	12638..13375	Tia Invasion determinant	CP015995	12	adk(13)	fumC(13)	gyrB(9)	icd(13)	mdh(16)	purA(10)	recA(9)	ExPEC	Invasion Factors
ESC_AB4681AA	Animal		Ecuador	Escherichia coli	usp	100	1041 / 1041	ESC_EC3680AA_AS_NODE_4_length_322389_cov_44.487529	218378..219418	Uropathogenic specific protein	AB056435	12	adk(13)	fumC(13)	gyrB(9)	icd(13)	mdh(16)	purA(10)	recA(9)	ExPEC	Adhesins
ESC_AB4681AA	Animal		Ecuador	Escherichia coli	vat	99.95	4131 / 4131	ESC_EC3680AA_AS_NODE_20_length_103912_cov_45.310189	74461..78591	serine protease autotransporters of Enterobacteriaceae (SPATE)	X16664	12	adk(13)	fumC(13)	gyrB(9)	icd(13)	mdh(16)	purA(10)	recA(9)	ExPEC	Toxins
ESC_AB4681AA	Animal		Ecuador	Escherichia coli	yeh	97.68	1035 / 1035	ESC_EC3680AA_AS_NODE_14_length_138719_cov_44.505946	4718..5752	Outer membrane lipoprotein, YHD fimbriael cluster	CP042934	12	adk(13)	fumC(13)	gyrB(9)	icd(13)	mdh(16)	purA(10)	recA(9)	ExPEC	Adhesins
ESC_AB4681AA	Animal		Ecuador	Escherichia coli	yeh	96.65	2481 / 2481	ESC_EC3680AA_AS_NODE_14_length_138719_cov_44.505946	2222..4702	Usher, YHD fimbriael cluster	CP042934	12	adk(13)	fumC(13)	gyrB(9)	icd(13)	mdh(16)	purA(10)	recA(9)	ExPEC	Adhesins
ESC_AB4681AA	Animal		Ecuador	Escherichia coli	yeh	96.44	675 / 675	ESC_EC3680AA_AS_NODE_14_length_138719_cov_44.505946	1532..2206	Chaperone, YHD fimbriael cluster	CP042934	12	adk(13)	fumC(13)	gyrB(9)	icd(13)	mdh(16)	purA(10)	recA(9)	ExPEC	Adhesins
ESC_AB4681AA	Animal		Ecuador	Escherichia coli	yeh	95.21	543 / 543	ESC_EC3680AA_AS_NODE_14_length_138719_cov_44.505946	909..1451	Major pilin subunit, YHD fimbriael cluster	CP042934	12	adk(13)	fumC(13)	gyrB(9)	icd(13)	mdh(16)	purA(10)	recA(9)	ExPEC	Adhesins
ESC_AB4681AA	Animal		Ecuador	Escherichia coli	yfc	99.82	567 / 567	ESC_EC3680AA_AS_NODE_19_length_110083_cov_43.961585	10005..10571	Fimbrial protein	UGFJ01000003	12	adk(13)	fumC(13)	gyrB(9)	icd(13)	mdh(16)	purA(10)	recA(9)	ExPEC	Adhesins
ESC_AB4682AA	Animal		Ecuador	Escherichia coli	Asl	94.21	1657 / 1656	ESC_EC3681AA_AS_NODE_45_length_26318_cov_46.133214	24242..25897	Putative sulfatase Asl	CP054236	10	adk(10)	fumC(11)	gyrB(4)	icd(8)	mdh(8)	purA(8)	recA(2)	Non-ExPEC	Biofilm Formation Factors
ESC_AB4682AA	Animal		Ecuador	Escherichia coli	csg	100	456 / 456	ESC_EC3681AA_AS_NODE_5_length_181734_cov_45.232128	172033..172488	curlin major subunit CsgA	CP069646	10	adk(10)	fumC(11)	gyrB(4)	icd(8)	mdh(8)	purA(8)	recA(2)	Non-ExPEC	Biofilm Formation Factors
ESC_AB4682AA	Animal		Ecuador	Escherichia coli	fde	92.86	4258 / 4254	ESC_EC3681AA_AS_NODE_22_length_97888_cov_45.817258	74091..78341	intimin-like adhesin FdeC	AP010953	10	adk(10)	fumC(11)	gyrB(4)	icd(8)	mdh(8)	purA(8)	recA(2)	Non-ExPEC	Adhesins
ESC_AB4682AA	Animal		Ecuador	Escherichia coli	fim	100	489 / 489	ESC_EC3681AA_AS_NODE_24_length_95120_cov_46.889339	85517..86005	Type 1 fimbriae		10	adk(10)	fumC(11)	gyrB(4)	icd(8)	mdh(8)	purA(8)	recA(2)	Non-ExPEC	Adhesins
ESC_AB4682AA	Animal		Ecuador	Escherichia coli	fim	100	489 / 489	ESC_EC3681AA_AS_NODE_24_length_95120_cov_46.889339	85517..86005	Type 1 fimbriae		10	adk(10)	fumC(11)	gyrB(4)	icd(8)	mdh(8)	purA(8)	recA(2)	Non-ExPEC	Adhesins
ESC_AB4682AA	Animal		Ecuador	Escherichia coli	gad	100	1133 / 1401	ESC_EC3681AA_AS_NODE_87_length_1133_cov_81.497018	1..1133	Glutamate decarboxylase	U00096	10	adk(10)	fumC(11)	gyrB(4)	icd(8)	mdh(8)	purA(8)	recA(2)	Non-ExPEC	Regulatory Proteins
ESC_AB4682AA	Animal		Ecuador	Escherichia coli	hly	100	918 / 918	ESC_EC3681AA_AS_NODE_5_length_181734_cov_45.232128	61738..62655	Avian E. coli haemolysin	ECU57430	10	adk(10)	fumC(11)	gyrB(4)	icd(8)	mdh(8)	purA(8)	recA(2)	Non-ExPEC	Toxins
ESC_AB4682AA	Animal		Ecuador	Escherichia coli	iss	98.98	294 / 294	ESC_EC3681AA_AS_NODE_56_length_8632_cov_49.188477	1814..2107	Increased serum survival	CP001509	10	adk(10)	fumC(11)	gyrB(4)	icd(8)	mdh(8)	purA(8)	recA(2)	Non-ExPEC	Protective Antigens
ESC_AB4682AA	Animal		Ecuador	Escherichia coli	nlp	99.77	885 / 885	ESC_EC3681AA_AS_NODE_3_length_193938_cov_45.030519	140615..141499	lipoprotein NlpI precursor	CP000243	10	adk(10)	fumC(11)	gyrB(4)	icd(8)	mdh(8)	purA(8)	recA(2)	Non-ExPEC	Protective Antigens
ESC_AB4682AA	Animal		Ecuador	Escherichia coli	omp	100	954 / 954	ESC_EC3681AA_AS_NODE_46_length_26228_cov_44.444619	22500..23453	Outer membrane protease (protein protease 7)	AP009048	10	adk(10)	fumC(11)	gyrB(4)	icd(8)	mdh(8)	purA(8)	recA(2)	Non-ExPEC	Secreted Factors
ESC_AB4682AA	Animal		Ecuador	Escherichia coli	pap	99.2	2511 / 2511	ESC_EC3681AA_AS_NODE_19_length_110427_cov_47.467706	13567..16077	Outer membrane usher P fimbriae	JNPN01000012	10	adk(10)	fumC(11)	gyrB(4)	icd(8)	mdh(8)	purA(8)	recA(2)	Non-ExPEC	Adhesins
ESC_AB4682AA	Animal		Ecuador	Escherichia coli	shi	94.26	1028 / 1044	ESC_EC3681AA_AS_NODE_49_length_23576_cov_47.771973	127..1154	homologs of the Shigella flexneri SHI-2 pathogenicity island gene shiA	AF141323	10	adk(10)	fumC(11)	gyrB(4)	icd(8)	mdh(8)	purA(8)	recA(2)	Non-ExPEC	Secreted Factors
ESC_AB4682AA	Animal		Ecuador	Escherichia coli	shi	94.26	1028 / 1044	ESC_EC3681AA_AS_NODE_49_length_23576_cov_47.771973	127..1154	homologs of the Shigella flexneri SHI-2 pathogenicity island gene shiA	CP058222	10	adk(10)	fumC(11)	gyrB(4)	icd(8)	mdh(8)	purA(8)	recA(2)	Non-ExPEC	Secreted Factors
ESC_AB4682AA	Animal		Ecuador	Escherichia coli	ter	100	714 / 714	ESC_EC3681AA_AS_NODE_2_length_236811_cov_46.056641	216964..217677	Tellurium ion resistance protein	CP007491	10	adk(10)	fumC(11)	gyrB(4)	icd(8)	mdh(8)	purA(8)	recA(2)	Non-ExPEC	Protective Antigens
ESC_AB4682AA	Animal		Ecuador	Escherichia coli	ter	99.9	966 / 966	ESC_EC3681AA_AS_NODE_3_length_193938_cov_45.030519	68850..69815	Tellurium ion resistance protein	MG591698	10	adk(10)	fumC(11)	gyrB(4)	icd(8)	mdh(8)	purA(8)	recA(2)	Non-ExPEC	Protective Antigens
ESC_AB4682AA	Animal		Ecuador	Escherichia coli	tia	100	738 / 738	ESC_EC3681AA_AS_NODE_49_length_23576_cov_47.771973	7686..8423	Tia Invasion determinant	CP010172	10	adk(10)	fumC(11)	gyrB(4)	icd(8)	mdh(8)	purA(8)	recA(2)	Non-ExPEC	Invasion Factors
ESC_AB4682AA	Animal		Ecuador	Escherichia coli	tra	99.86	690 / 690	ESC_EC3681AA_AS_NODE_30_length_60543_cov_33.184785	39295..39984	Protein TraJ (Positive regulator of conjugal transfer operon)	AF550679	10	adk(10)	fumC(11)	gyrB(4)	icd(8)	mdh(8)	purA(8)	recA(2)	Non-ExPEC	Regulatory Proteins
ESC_AB4682AA	Animal		Ecuador	Escherichia coli	traT	100	735 / 735	ESC_EC3681AA_AS_NODE_30_length_60543_cov_33.184785	16335..17069	Outer membrane protein complement resistance	NC_019073	10	adk(10)	fumC(11)	gyrB(4)	icd(8)	mdh(8)	purA(8)	recA(2)	Non-ExPEC	Protective Antigens
ESC_AB4683AA	Animal		Ecuador	Escherichia coli	Asl	94.21	1657 / 1656	ESC_EC3682AA_AS_NODE_46_length_26318_cov_41.231034	422..2077	Putative sulfatase Asl	CP054236	10	adk(10)	fumC(11)	gyrB(4)	icd(8)	mdh(8)	purA(8)	recA(2)	Non-ExPEC	Biofilm Formation Factors
ESC_AB4683AA	Animal		Ecuador	Escherichia coli	csg	100	456 / 456	ESC_EC3682AA_AS_NODE_4_length_181735_cov_42.218757	9247..9702	curlin major subunit CsgA	CP069646	10	adk(10)	fumC(11)	gyrB(4)	icd(8)	mdh(8)	purA(8)	recA(2)	Non-ExPEC	Biofilm Formation Factors
ESC_AB4683AA	Animal		Ecuador	Escherichia coli	fde	92.86	4258 / 4254	ESC_EC3682AA_AS_NODE_20_length_105406_cov_43.508857	74091..78341	intimin-like adhesin FdeC	AP010953	10	adk(10)	fumC(11)	gyrB(4)	icd(8)	mdh(8)	purA(8)	recA(2)	Non-ExPEC	Adhesins
ESC_AB4683AA	Animal		Ecuador	Escherichia coli	fim	100	489 / 489	ESC_EC3682AA_AS_NODE_24_length_95120_cov_44.067931	85517..86005	Type 1 fimbriae		10	adk(10)	fumC(11)	gyrB(4)	icd(8)	mdh(8)	purA(8)	recA(2)	Non-ExPEC	Adhesins
ESC_AB4683AA	Animal		Ecuador	Escherichia coli	fim	100	489 / 489	ESC_EC3682AA_AS_NODE_24_length_95120_cov_44.067931	85517..86005	Type 1 fimbriae		10	adk(10)	fumC(11)	gyrB(4)	icd(8)	mdh(8)	purA(8)	recA(2)	Non-ExPEC	Adhesins
ESC_AB4683AA	Animal		Ecuador	Escherichia coli	gad	99.82	1133 / 1401	ESC_EC3682AA_AS_NODE_89_length_1133_cov_75.312127	1..1133	Glutamate decarboxylase	U00096	10	adk(10)	fumC(11)	gyrB(4)	icd(8)	mdh(8)	purA(8)	recA(2)	Non-ExPEC	Regulatory Proteins
ESC_AB4683AA	Animal		Ecuador	Escherichia coli	hly	100	918 / 918	ESC_EC3682AA_AS_NODE_4_length_181735_cov_42.218757	119081..119998	Avian E. coli haemolysin	ECU57430	10	adk(10)	fumC(11)	gyrB(4)	icd(8)	mdh(8)	purA(8)	recA(2)	Non-ExPEC	Toxins
ESC_AB4683AA	Animal		Ecuador	Escherichia coli	iss	98.98	294 / 294	ESC_EC3682AA_AS_NODE_58_length_8632_cov_46.447501	1814..2107	Increased serum survival	CP001509	10	adk(10)	fumC(11)	gyrB(4)	icd(8)	mdh(8)	purA(8)	recA(2)	Non-ExPEC	Protective Antigens
ESC_AB4683AA	Animal		Ecuador	Escherichia coli	nlp	99.77	885 / 885	ESC_EC3682AA_AS_NODE_3_length_193939_cov_41.528110	52439..53323	lipoprotein NlpI precursor	CP000243	10	adk(10)	fumC(11)	gyrB(4)	icd(8)	mdh(8)	purA(8)	recA(2)	Non-ExPEC	Protective Antigens
ESC_AB4683AA	Animal		Ecuador	Escherichia coli	omp	100	954 / 954	ESC_EC3682AA_AS_NODE_47_length_26228_cov_42.438451	2776..3729	Outer membrane protease (protein protease 7)	AP009048	10	adk(10)	fumC(11)	gyrB(4)	icd(8)	mdh(8)	purA(8)	recA(2)	Non-ExPEC	Secreted Factors
ESC_AB4683AA	Animal		Ecuador	Escherichia coli	pap	99.2	2511 / 2511	ESC_EC3682AA_AS_NODE_18_length_110427_cov_43.808948	13567..16077	Outer membrane usher P fimbriae	JNPN01000012	10	adk(10)	fumC(11)	gyrB(4)	icd(8)	mdh(8)	purA(8)	recA(2)	Non-ExPEC	Adhesins
ESC_AB4683AA	Animal		Ecuador	Escherichia coli	shi	94.26	1028 / 1044	ESC_EC3682AA_AS_NODE_7_length_161130_cov_42.764744	22423..23450	homologs of the Shigella flexneri SHI-2 pathogenicity island gene shiA	AF141323	10	adk(10)	fumC(11)	gyrB(4)	icd(8)	mdh(8)	purA(8)	recA(2)	Non-ExPEC	Secreted Factors
ESC_AB4683AA	Animal		Ecuador	Escherichia coli	shi	94.26	1028 / 1044	ESC_EC3682AA_AS_NODE_7_length_161130_cov_42.764744	22423..23450	homologs of the Shigella flexneri SHI-2 pathogenicity island gene shiA	CP058222	10	adk(10)	fumC(11)	gyrB(4)	icd(8)	mdh(8)	purA(8)	recA(2)	Non-ExPEC	Secreted Factors
ESC_AB4683AA	Animal		Ecuador	Escherichia coli	ter	100	714 / 714	ESC_EC3682AA_AS_NODE_2_length_236811_cov_42.052192	19135..19848	Tellurium ion resistance protein	CP007491	10	adk(10)	fumC(11)	gyrB(4)	icd(8)	mdh(8)	purA(8)	recA(2)	Non-ExPEC	Protective Antigens
ESC_AB4683AA	Animal		Ecuador	Escherichia coli	ter	99.9	966 / 966	ESC_EC3682AA_AS_NODE_3_length_193939_cov_41.528110	124123..125088	Tellurium ion resistance protein	MG591698	10	adk(10)	fumC(11)	gyrB(4)	icd(8)	mdh(8)	purA(8)	recA(2)	Non-ExPEC	Protective Antigens
ESC_AB4683AA	Animal		Ecuador	Escherichia coli	tia	100	738 / 738	ESC_EC3682AA_AS_NODE_7_length_161130_cov_42.764744	15154..15891	Tia Invasion determinant	CP010172	10	adk(10)	fumC(11)	gyrB(4)	icd(8)	mdh(8)	purA(8)	recA(2)	Non-ExPEC	Invasion Factors
ESC_AB4683AA	Animal		Ecuador	Escherichia coli	tra	99.86	690 / 690	ESC_EC3682AA_AS_NODE_37_length_44760_cov_36.060919	20560..21249	Protein TraJ (Positive regulator of conjugal transfer operon)	AF550679	10	adk(10)	fumC(11)	gyrB(4)	icd(8)	mdh(8)	purA(8)	recA(2)	Non-ExPEC	Regulatory Proteins
ESC_AB4683AA	Animal		Ecuador	Escherichia coli	traT	100	735 / 735	ESC_EC3682AA_AS_NODE_37_length_44760_cov_36.060919	43475..44209	Outer membrane protein complement resistance	NC_019073	10	adk(10)	fumC(11)	gyrB(4)	icd(8)	mdh(8)	purA(8)	recA(2)	Non-ExPEC	Protective Antigens
ESC_AB9044AA	Human		Ecuador	Escherichia coli	Asl	98.55	1656 / 1656	ESC_GC6789AA_AS_NODE_21_length_91161_cov_14.275150	52799..54454	Putative sulfatase Asl	CP022686	349	adk(34)	fumC(36)	gyrB(39)	icd(87)	mdh(67)	purA(16)	recA(4)	ExPEC	Biofilm Formation Factors
ESC_AB9044AA	Human		Ecuador	Escherichia coli	anr	95.77	213 / 213	ESC_GC6789AA_AS_NODE_29_length_50417_cov_9.746590	40466..40678	AraC negative regulator	AL391753	349	adk(34)	fumC(36)	gyrB(39)	icd(87)	mdh(67)	purA(16)	recA(4)	ExPEC	Regulatory Proteins
ESC_AB9044AA	Human		Ecuador	Escherichia coli	chu	100	1983 / 1983	ESC_GC6789AA_AS_NODE_6_length_197920_cov_14.113619	17474..19456	Outer membrane hemin receptor	UGFM01000001	349	adk(34)	fumC(36)	gyrB(39)	icd(87)	mdh(67)	purA(16)	recA(4)	ExPEC	Iron Acquisition Systems
ESC_AB9044AA	Human		Ecuador	Escherichia coli	cia	100	1881 / 1881	ESC_GC6789AA_AS_NODE_13_length_139584_cov_10.330080	123818..125698	Colicin ia	CYDV01000045	349	adk(34)	fumC(36)	gyrB(39)	icd(87)	mdh(67)	purA(16)	recA(4)	ExPEC	Secreted Factors
ESC_AB9044AA	Human		Ecuador	Escherichia coli	csg	91.94	459 / 456	ESC_GC6789AA_AS_NODE_5_length_204015_cov_11.054545	108875..109333	curlin major subunit CsgA	CP069646	349	adk(34)	fumC(36)	gyrB(39)	icd(87)	mdh(67)	purA(16)	recA(4)	ExPEC	Biofilm Formation Factors
ESC_AB9044AA	Human		Ecuador	Escherichia coli	cva	100	312 / 312	ESC_GC6789AA_AS_NODE_13_length_139584_cov_10.330080	119410..119721	Microcin C	X57525	349	adk(34)	fumC(36)	gyrB(39)	icd(87)	mdh(67)	purA(16)	recA(4)	ExPEC	Secreted Factors
ESC_AB9044AA	Human		Ecuador	Escherichia coli	eil	99	1698 / 1698	ESC_GC6789AA_AS_NODE_24_length_73209_cov_14.569538	3616..5313	Salmonella HilA homolog	FN554766	349	adk(34)	fumC(36)	gyrB(39)	icd(87)	mdh(67)	purA(16)	recA(4)	ExPEC	Regulatory Proteins
ESC_AB9044AA	Human		Ecuador	Escherichia coli	ets	100	1371 / 1371	ESC_GC6789AA_AS_NODE_13_length_139584_cov_10.330080	89373..90743	Putative type I secretion outer membrane protein	DQ381420	349	adk(34)	fumC(36)	gyrB(39)	icd(87)	mdh(67)	purA(16)	recA(4)	ExPEC	Secreted Factors
ESC_AB9044AA	Human		Ecuador	Escherichia coli	ets	100	942 / 942	ESC_GC6789AA_AS_NODE_13_length_139584_cov_10.330080	91540..92481	Putative type I secretion outer membrane protein	KU664810	349	adk(34)	fumC(36)	gyrB(39)	icd(87)	mdh(67)	purA(16)	recA(4)	ExPEC	Secreted Factors
ESC_AB9044AA	Human		Ecuador	Escherichia coli	fde	93.84	4254 / 4254	ESC_GC6789AA_AS_NODE_7_length_197150_cov_12.513590	190286..194539	intimin-like adhesin FdeC	AP010953	349	adk(34)	fumC(36)	gyrB(39)	icd(87)	mdh(67)	purA(16)	recA(4)	ExPEC	Adhesins
ESC_AB9044AA	Human		Ecuador	Escherichia coli	fim	100	489 / 489	ESC_GC6789AA_AS_NODE_19_length_109895_cov_14.101505	31622..32110	Type 1 fimbriae		349	adk(34)	fumC(36)	gyrB(39)	icd(87)	mdh(67)	purA(16)	recA(4)	ExPEC	Adhesins
ESC_AB9044AA	Human		Ecuador	Escherichia coli	fim	100	489 / 489	ESC_GC6789AA_AS_NODE_19_length_109895_cov_14.101505	31622..32110	Type 1 fimbriae		349	adk(34)	fumC(36)	gyrB(39)	icd(87)	mdh(67)	purA(16)	recA(4)	ExPEC	Adhesins
ESC_AB9044AA	Human		Ecuador	Escherichia coli	fyu	100	2022 / 2022	ESC_GC6789AA_AS_NODE_9_length_177798_cov_10.605192	32712..34733	Siderophore receptor	UGCQ01000002	349	adk(34)	fumC(36)	gyrB(39)	icd(87)	mdh(67)	purA(16)	recA(4)	ExPEC	Iron Acquisition Systems
ESC_AB9044AA	Human		Ecuador	Escherichia coli	hha	90.45	157 / 213	ESC_GC6789AA_AS_NODE_19_length_109895_cov_14.101505	838..993	hemolysin expression modulator Hha (previous rmoA)	000453331	349	adk(34)	fumC(36)	gyrB(39)	icd(87)	mdh(67)	purA(16)	recA(4)	ExPEC	Regulatory Proteins
ESC_AB9044AA	Human		Ecuador	Escherichia coli	hly	98.8	918 / 918	ESC_GC6789AA_AS_NODE_27_length_54333_cov_9.828414	47548..48465	Avian E. coli haemolysin	ECU57430	349	adk(34)	fumC(36)	gyrB(39)	icd(87)	mdh(67)	purA(16)	recA(4)	ExPEC	Toxins
ESC_AB9044AA	Human		Ecuador	Escherichia coli	hly	100	1110 / 1110	ESC_GC6789AA_AS_NODE_13_length_139584_cov_10.330080	79468..80577	Hemolysin F	NC_004998	349	adk(34)	fumC(36)	gyrB(39)	icd(87)	mdh(67)	purA(16)	recA(4)	ExPEC	Toxins
ESC_AB9044AA	Human		Ecuador	Escherichia coli	iro	100	2178 / 2178	ESC_GC6789AA_AS_NODE_13_length_139584_cov_10.330080	109786..111963	Enterobactin siderophore receptor protein	AF449498	349	adk(34)	fumC(36)	gyrB(39)	icd(87)	mdh(67)	purA(16)	recA(4)	ExPEC	Iron Acquisition Systems
ESC_AB9044AA	Human		Ecuador	Escherichia coli	irp	100	6108 / 6108	ESC_GC6789AA_AS_NODE_9_length_177798_cov_10.605192	47909..54016	High molecular weight protein 2 non-ribosomal peptide synthetase	NZ_NTPD01000023	349	adk(34)	fumC(36)	gyrB(39)	icd(87)	mdh(67)	purA(16)	recA(4)	ExPEC	Iron Acquisition Systems
ESC_AB9044AA	Human		Ecuador	Escherichia coli	iss	100	294 / 294	ESC_GC6789AA_AS_NODE_54_length_4753_cov_22.563554	1058..1351	Increased serum survival	CP001846	349	adk(34)	fumC(36)	gyrB(39)	icd(87)	mdh(67)	purA(16)	recA(4)	ExPEC	Protective Antigens
ESC_AB9044AA	Human		Ecuador	Escherichia coli	iss	100	309 / 309	ESC_GC6789AA_AS_NODE_13_length_139584_cov_10.330080	98999..99307	Increased serum survival	DQ381420	349	adk(34)	fumC(36)	gyrB(39)	icd(87)	mdh(67)	purA(16)	recA(4)	ExPEC	Protective Antigens
ESC_AB9044AA	Human		Ecuador	Escherichia coli	iuc	100	1743 / 1743	ESC_GC6789AA_AS_NODE_47_length_12409_cov_8.778945	4154..5896	Aerobactin synthetase	CBTO010000002	349	adk(34)	fumC(36)	gyrB(39)	icd(87)	mdh(67)	purA(16)	recA(4)	ExPEC	Iron Acquisition Systems
ESC_AB9044AA	Human		Ecuador	Escherichia coli	iut	100	2202 / 2202	ESC_GC6789AA_AS_NODE_47_length_12409_cov_8.778945	597..2798	Ferric aerobactin receptor	LN831046	349	adk(34)	fumC(36)	gyrB(39)	icd(87)	mdh(67)	purA(16)	recA(4)	ExPEC	Iron Acquisition Systems
ESC_AB9044AA	Human		Ecuador	Escherichia coli	kps	99.91	1149 / 1149	ESC_GC6789AA_AS_NODE_1_length_687479_cov_13.184419	350965..352113	Capsule polysaccharide export inner-membrane protein	AAJU02000009	349	adk(34)	fumC(36)	gyrB(39)	icd(87)	mdh(67)	purA(16)	recA(4)	ExPEC	Protective Antigens
ESC_AB9044AA	Human		Ecuador	Escherichia coli	kps	100	777 / 777	ESC_GC6789AA_AS_NODE_1_length_687479_cov_13.184419	365131..365907	Polysialic acid transport protein; Group 2 capsule	UWVJ01000006_UWVJ01000000	349	adk(34)	fumC(36)	gyrB(39)	icd(87)	mdh(67)	purA(16)	recA(4)	ExPEC	Protective Antigens
ESC_AB9044AA	Human		Ecuador	Escherichia coli	mchF	100	2097 / 2097	ESC_GC6789AA_AS_NODE_13_length_139584_cov_10.330080	117144..119240	ABC transporter protein MchF	CP002089	349	adk(34)	fumC(36)	gyrB(39)	icd(87)	mdh(67)	purA(16)	recA(4)	ExPEC	Secreted Factors
ESC_AB9044AA	Human		Ecuador	Escherichia coli	neu	100	1176 / 1176	ESC_GC6789AA_AS_NODE_1_length_687479_cov_13.184419	360337..361512	Polysialic acid capsule biosynthesis protein	NZ_UIJJ01000001	349	adk(34)	fumC(36)	gyrB(39)	icd(87)	mdh(67)	purA(16)	recA(4)	ExPEC	Protective Antigens
ESC_AB9044AA	Human		Ecuador	Escherichia coli	nlp	99.66	885 / 885	ESC_GC6789AA_AS_NODE_1_length_687479_cov_13.184419	579190..580074	lipoprotein NlpI precursor	CP000243	349	adk(34)	fumC(36)	gyrB(39)	icd(87)	mdh(67)	purA(16)	recA(4)	ExPEC	Protective Antigens
ESC_AB9044AA	Human		Ecuador	Escherichia coli	omp	99.9	954 / 954	ESC_GC6789AA_AS_NODE_13_length_139584_cov_10.330080	81010..81963	Outer membrane protease (protein protease 7)	LT985319	349	adk(34)	fumC(36)	gyrB(39)	icd(87)	mdh(67)	purA(16)	recA(4)	ExPEC	Secreted Factors
ESC_AB9044AA	Human		Ecuador	Escherichia coli	omp	100	954 / 954	ESC_GC6789AA_AS_NODE_11_length_142189_cov_11.558313	14308..15261	Outer membrane protease (protein protease 7)	UCZM01000001	349	adk(34)	fumC(36)	gyrB(39)	icd(87)	mdh(67)	purA(16)	recA(4)	ExPEC	Secreted Factors
ESC_AB9044AA	Human		Ecuador	Escherichia coli	sit	100	915 / 915	ESC_GC6789AA_AS_NODE_46_length_16272_cov_9.268256	2050..2964	Iron transport protein	CYBK01000044	349	adk(34)	fumC(36)	gyrB(39)	icd(87)	mdh(67)	purA(16)	recA(4)	ExPEC	Iron Acquisition Systems
ESC_AB9044AA	Human		Ecuador	Escherichia coli	ter	99.02	714 / 714	ESC_GC6789AA_AS_NODE_1_length_687479_cov_13.184419	184931..185644	Tellurium ion resistance protein	CP000468	349	adk(34)	fumC(36)	gyrB(39)	icd(87)	mdh(67)	purA(16)	recA(4)	ExPEC	Protective Antigens
ESC_AB9044AA	Human		Ecuador	Escherichia coli	ter	98.54	959 / 966	ESC_GC6789AA_AS_NODE_1_length_687479_cov_13.184419	513175..514133	Tellurium ion resistance protein	MG591698	349	adk(34)	fumC(36)	gyrB(39)	icd(87)	mdh(67)	purA(16)	recA(4)	ExPEC	Protective Antigens
ESC_AB9044AA	Human		Ecuador	Escherichia coli	tra	100	690 / 690	ESC_GC6789AA_AS_NODE_29_length_50417_cov_9.746590	8518..9207	Protein TraJ (Positive regulator of conjugal transfer operon)	AY230886_AF237698	349	adk(34)	fumC(36)	gyrB(39)	icd(87)	mdh(67)	purA(16)	recA(4)	ExPEC	Regulatory Proteins
ESC_AB9044AA	Human		Ecuador	Escherichia coli	tra	100	690 / 690	ESC_GC6789AA_AS_NODE_29_length_50417_cov_9.746590	8518..9207	Protein TraJ (Positive regulator of conjugal transfer operon)	CU928146	349	adk(34)	fumC(36)	gyrB(39)	icd(87)	mdh(67)	purA(16)	recA(4)	ExPEC	Regulatory Proteins
ESC_AB9044AA	Human		Ecuador	Escherichia coli	traT	100	732 / 732	ESC_GC6789AA_AS_NODE_29_length_50417_cov_9.746590	29578..30309	Outer membrane protein complement resistance	CXZR01000026	349	adk(34)	fumC(36)	gyrB(39)	icd(87)	mdh(67)	purA(16)	recA(4)	ExPEC	Protective Antigens
ESC_AB9044AA	Human		Ecuador	Escherichia coli	yeh	96.44	675 / 675	ESC_GC6789AA_AS_NODE_16_length_117737_cov_11.180325	116059..116733	Chaperone, YHD fimbriael cluster	CP042934	349	adk(34)	fumC(36)	gyrB(39)	icd(87)	mdh(67)	purA(16)	recA(4)	ExPEC	Adhesins
ESC_AB9044AA	Human		Ecuador	Escherichia coli	yeh	96.87	543 / 543	ESC_GC6789AA_AS_NODE_16_length_117737_cov_11.180325	115436..115978	Major pilin subunit, YHD fimbriael cluster	CP042934	349	adk(34)	fumC(36)	gyrB(39)	icd(87)	mdh(67)	purA(16)	recA(4)	ExPEC	Adhesins
ESC_AB9044AA	Human		Ecuador	Escherichia coli	esp	94.21	570 / 570	ESC_GC6789AA_AS_NODE_3_length_266649_cov_13.403400	119676..120245	Type III secretions system		349	adk(34)	fumC(36)	gyrB(39)	icd(87)	mdh(67)	purA(16)	recA(4)	ExPEC	Secreted Factors
ESC_AB9046AA	Environment		Ecuador	Escherichia coli	aam	99.84	645 / 645	ESC_FC6202AA_AS_NODE_6_length_177675_cov_14.380905	49853..50497	arginine-dependent acid resistance (AR)		38	adk(4)	fumC(26)	gyrB(2)	icd(25)	mdh(5)	purA(5)	recA(19)	ExPEC	Protective Antigens
ESC_AB9046AA	Environment		Ecuador	Escherichia coli	Asl	98.31	1656 / 1656	ESC_FC6202AA_AS_NODE_17_length_92206_cov_13.936945	37439..39094	Putative sulfatase Asl	CP022686	38	adk(4)	fumC(26)	gyrB(2)	icd(25)	mdh(5)	purA(5)	recA(19)	ExPEC	Biofilm Formation Factors
ESC_AB9046AA	Environment		Ecuador	Escherichia coli	afa	100	306 / 306	ESC_FC6202AA_AS_NODE_86_length_8861_cov_13.404969	367..672	Transcriptional regulator	X76688	38	adk(4)	fumC(26)	gyrB(2)	icd(25)	mdh(5)	purA(5)	recA(19)	ExPEC	Adhesins
ESC_AB9046AA	Environment		Ecuador	Escherichia coli	afa	99.87	798 / 798	ESC_FC6202AA_AS_NODE_86_length_8861_cov_13.404969	933..1730	Periplasmic chaperone	KR338833	38	adk(4)	fumC(26)	gyrB(2)	icd(25)	mdh(5)	purA(5)	recA(19)	ExPEC	Adhesins
ESC_AB9046AA	Environment		Ecuador	Escherichia coli	afa	99.92	2583 / 2583	ESC_FC6202AA_AS_NODE_86_length_8861_cov_13.404969	1770..4352	Outer membrane usher protein	JN688153	38	adk(4)	fumC(26)	gyrB(2)	icd(25)	mdh(5)	purA(5)	recA(19)	ExPEC	Adhesins
ESC_AB9046AA	Environment		Ecuador	Escherichia coli	afa	100	444 / 444	ESC_FC6202AA_AS_NODE_86_length_8861_cov_13.404969	4368..4811	Afimbrial adhesion	AY525516	38	adk(4)	fumC(26)	gyrB(2)	icd(25)	mdh(5)	purA(5)	recA(19)	ExPEC	Adhesins
ESC_AB9046AA	Environment		Ecuador	Escherichia coli	afa	99.89	884 / 884	ESC_FC6202AA_AS_NODE_86_length_8861_cov_13.404969	5256..6139	Adhesin protein	M27725	38	adk(4)	fumC(26)	gyrB(2)	icd(25)	mdh(5)	purA(5)	recA(19)	ExPEC	Adhesins
ESC_AB9046AA	Environment		Ecuador	Escherichia coli	air	95.16	4604 / 4605	ESC_FC6202AA_AS_NODE_23_length_79148_cov_14.028815	53411..58014	Enteroaggegative immunoglobulin repeat protein	CP003034	38	adk(4)	fumC(26)	gyrB(2)	icd(25)	mdh(5)	purA(5)	recA(19)	ExPEC	Adhesins
ESC_AB9046AA	Environment		Ecuador	Escherichia coli	cap	99.91	1089 / 1089	ESC_FC6202AA_AS_NODE_61_length_17024_cov_10.988045	13302..14390	Hexosyltransferase homolog	CU928145	38	adk(4)	fumC(26)	gyrB(2)	icd(25)	mdh(5)	purA(5)	recA(19)	ExPEC	Protective Antigens
ESC_AB9046AA	Environment		Ecuador	Escherichia coli	chu	100	1983 / 1983	ESC_FC6202AA_AS_NODE_34_length_50526_cov_12.848112	10694..12676	Outer membrane hemin receptor	UFZU01000002	38	adk(4)	fumC(26)	gyrB(2)	icd(25)	mdh(5)	purA(5)	recA(19)	ExPEC	Iron Acquisition Systems
ESC_AB9046AA	Environment		Ecuador	Escherichia coli	csg	92.98	456 / 456	ESC_FC6202AA_AS_NODE_22_length_82698_cov_11.231340	1070..1525	curlin major subunit CsgA	CP069646	38	adk(4)	fumC(26)	gyrB(2)	icd(25)	mdh(5)	purA(5)	recA(19)	ExPEC	Biofilm Formation Factors
ESC_AB9046AA	Environment		Ecuador	Escherichia coli	eil	98.59	1698 / 1698	ESC_FC6202AA_AS_NODE_23_length_79148_cov_14.028815	64301..65998	Salmonella HilA homolog	FN554766	38	adk(4)	fumC(26)	gyrB(2)	icd(25)	mdh(5)	purA(5)	recA(19)	ExPEC	Regulatory Proteins
ESC_AB9046AA	Environment		Ecuador	Escherichia coli	fde	92.15	4214 / 4254	ESC_FC6202AA_AS_NODE_8_length_166333_cov_12.823689	55651..59864	intimin-like adhesin FdeC	AP010953	38	adk(4)	fumC(26)	gyrB(2)	icd(25)	mdh(5)	purA(5)	recA(19)	ExPEC	Adhesins
ESC_AB9046AA	Environment		Ecuador	Escherichia coli	fim	100	489 / 489	ESC_FC6202AA_AS_NODE_55_length_23520_cov_14.153251	15817..16305	Type 1 fimbriae		38	adk(4)	fumC(26)	gyrB(2)	icd(25)	mdh(5)	purA(5)	recA(19)	ExPEC	Adhesins
ESC_AB9046AA	Environment		Ecuador	Escherichia coli	fyu	100	2022 / 2022	ESC_FC6202AA_AS_NODE_2_length_312268_cov_10.417260	24037..26058	Siderophore receptor	UGCQ01000002	38	adk(4)	fumC(26)	gyrB(2)	icd(25)	mdh(5)	purA(5)	recA(19)	ExPEC	Iron Acquisition Systems
ESC_AB9046AA	Environment		Ecuador	Escherichia coli	gad	98.66	1116 / 1401	ESC_FC6202AA_AS_NODE_184_length_1120_cov_29.431017	1..1116	Glutamate decarboxylase	CU928163	38	adk(4)	fumC(26)	gyrB(2)	icd(25)	mdh(5)	purA(5)	recA(19)	ExPEC	Regulatory Proteins
ESC_AB9046AA	Environment		Ecuador	Escherichia coli	hha	92.78	180 / 213	ESC_FC6202AA_AS_NODE_76_length_10423_cov_13.714938	9423..9599	hemolysin expression modulator Hha (previous rmoA)	000453331	38	adk(4)	fumC(26)	gyrB(2)	icd(25)	mdh(5)	purA(5)	recA(19)	ExPEC	Regulatory Proteins
ESC_AB9046AA	Environment		Ecuador	Escherichia coli	hha	91.67	180 / 213	ESC_FC6202AA_AS_NODE_97_length_5797_cov_9.126984	4708..4887	hemolysin expression modulator Hha (previous rmoA)	000453331	38	adk(4)	fumC(26)	gyrB(2)	icd(25)	mdh(5)	purA(5)	recA(19)	ExPEC	Regulatory Proteins
ESC_AB9046AA	Environment		Ecuador	Escherichia coli	hly	98.91	918 / 918	ESC_FC6202AA_AS_NODE_25_length_67943_cov_9.946856	20172..21089	Avian E. coli haemolysin	ECU57430	38	adk(4)	fumC(26)	gyrB(2)	icd(25)	mdh(5)	purA(5)	recA(19)	ExPEC	Toxins
ESC_AB9046AA	Environment		Ecuador	Escherichia coli	hra	95.14	741 / 741	ESC_FC6202AA_AS_NODE_51_length_25214_cov_11.267110	838..1578	Heat-resistant agglutinin	CP040456	38	adk(4)	fumC(26)	gyrB(2)	icd(25)	mdh(5)	purA(5)	recA(19)	ExPEC	Adhesins
ESC_AB9046AA	Environment		Ecuador	Escherichia coli	hra	100	792 / 792	ESC_FC6202AA_AS_NODE_6_length_177675_cov_14.380905	60353..61144	Heat-resistant agglutinin	CP043942	38	adk(4)	fumC(26)	gyrB(2)	icd(25)	mdh(5)	purA(5)	recA(19)	ExPEC	Adhesins
ESC_AB9046AA	Environment		Ecuador	Escherichia coli	iha	99.86	2091 / 2091	ESC_FC6202AA_AS_NODE_103_length_5075_cov_10.406831	841..2931	Adherence protein	CP001671	38	adk(4)	fumC(26)	gyrB(2)	icd(25)	mdh(5)	purA(5)	recA(19)	ExPEC	Adhesins
ESC_AB9046AA	Environment		Ecuador	Escherichia coli	irp	99.98	6108 / 6108	ESC_FC6202AA_AS_NODE_2_length_312268_cov_10.417260	39246..45353	High molecular weight protein 2 non-ribosomal peptide synthetase	NZ_NTPD01000023	38	adk(4)	fumC(26)	gyrB(2)	icd(25)	mdh(5)	purA(5)	recA(19)	ExPEC	Iron Acquisition Systems
ESC_AB9046AA	Environment		Ecuador	Escherichia coli	iss	100	294 / 294	ESC_FC6202AA_AS_NODE_70_length_12568_cov_10.553734	231..524	Increased serum survival	CP001846	38	adk(4)	fumC(26)	gyrB(2)	icd(25)	mdh(5)	purA(5)	recA(19)	ExPEC	Protective Antigens
ESC_AB9046AA	Environment		Ecuador	Escherichia coli	kps	100	1149 / 1149	ESC_FC6202AA_AS_NODE_78_length_10311_cov_13.982423	5774..6922	Capsule polysaccharide export inner-membrane protein	X74567	38	adk(4)	fumC(26)	gyrB(2)	icd(25)	mdh(5)	purA(5)	recA(19)	ExPEC	Protective Antigens
ESC_AB9046AA	Environment		Ecuador	Escherichia coli	kps	100	777 / 777	ESC_FC6202AA_AS_NODE_13_length_97609_cov_14.179849	3178..3954	Polysialic acid transport protein; Group 2 capsule	X53819	38	adk(4)	fumC(26)	gyrB(2)	icd(25)	mdh(5)	purA(5)	recA(19)	ExPEC	Protective Antigens
ESC_AB9046AA	Environment		Ecuador	Escherichia coli	nlp	99.77	885 / 885	ESC_FC6202AA_AS_NODE_5_length_218512_cov_13.341159	97232..98116	lipoprotein NlpI precursor	CP000243	38	adk(4)	fumC(26)	gyrB(2)	icd(25)	mdh(5)	purA(5)	recA(19)	ExPEC	Protective Antigens
ESC_AB9046AA	Environment		Ecuador	Escherichia coli	shi	91.98	1047 / 1044	ESC_FC6202AA_AS_NODE_16_length_92481_cov_14.947160	80469..81512	homologs of the Shigella flexneri SHI-2 pathogenicity island gene shiA	CP058222	38	adk(4)	fumC(26)	gyrB(2)	icd(25)	mdh(5)	purA(5)	recA(19)	ExPEC	Secreted Factors
ESC_AB9046AA	Environment		Ecuador	Escherichia coli	sit	100	915 / 915	ESC_FC6202AA_AS_NODE_42_length_35305_cov_10.667065	3778..4692	Iron transport protein	HG977190	38	adk(4)	fumC(26)	gyrB(2)	icd(25)	mdh(5)	purA(5)	recA(19)	ExPEC	Iron Acquisition Systems
ESC_AB9046AA	Environment		Ecuador	Escherichia coli	ter	98.46	714 / 714	ESC_FC6202AA_AS_NODE_20_length_86840_cov_13.764326	9881..10594	Tellurium ion resistance protein	CP000468	38	adk(4)	fumC(26)	gyrB(2)	icd(25)	mdh(5)	purA(5)	recA(19)	ExPEC	Protective Antigens
ESC_AB9046AA	Environment		Ecuador	Escherichia coli	ter	98.54	959 / 966	ESC_FC6202AA_AS_NODE_5_length_218512_cov_13.341159	163301..164259	Tellurium ion resistance protein	MG591698	38	adk(4)	fumC(26)	gyrB(2)	icd(25)	mdh(5)	purA(5)	recA(19)	ExPEC	Protective Antigens
ESC_AB9046AA	Environment		Ecuador	Escherichia coli	tia	93.65	756 / 756	ESC_FC6202AA_AS_NODE_16_length_92481_cov_14.947160	88107..88862	Tia Invasion determinant	DQ095216	38	adk(4)	fumC(26)	gyrB(2)	icd(25)	mdh(5)	purA(5)	recA(19)	ExPEC	Invasion Factors
ESC_AB9046AA	Environment		Ecuador	Escherichia coli	yeh	97.69	2471 / 2481	ESC_FC6202AA_AS_NODE_3_length_280255_cov_11.303033	80022..82492	Usher, YHD fimbriael cluster	CP042934	38	adk(4)	fumC(26)	gyrB(2)	icd(25)	mdh(5)	purA(5)	recA(19)	ExPEC	Adhesins
ESC_AB9046AA	Environment		Ecuador	Escherichia coli	yeh	96.3	675 / 675	ESC_FC6202AA_AS_NODE_3_length_280255_cov_11.303033	82508..83182	Chaperone, YHD fimbriael cluster	CP042934	38	adk(4)	fumC(26)	gyrB(2)	icd(25)	mdh(5)	purA(5)	recA(19)	ExPEC	Adhesins
ESC_AB9046AA	Environment		Ecuador	Escherichia coli	yeh	97.24	543 / 543	ESC_FC6202AA_AS_NODE_3_length_280255_cov_11.303033	83263..83805	Major pilin subunit, YHD fimbriael cluster	CP042934	38	adk(4)	fumC(26)	gyrB(2)	icd(25)	mdh(5)	purA(5)	recA(19)	ExPEC	Adhesins
ESC_AB9046AA	Environment		Ecuador	Escherichia coli	esp	94.56	570 / 570	ESC_FC6202AA_AS_NODE_28_length_64801_cov_12.835498	7438..8007	Type III secretions system		38	adk(4)	fumC(26)	gyrB(2)	icd(25)	mdh(5)	purA(5)	recA(19)	ExPEC	Secreted Factors
ESC_AB9047AA	Animal		Ecuador	Escherichia coli	Asl	93.9	1657 / 1656	ESC_FC6203AA_AS_NODE_28_length_56231_cov_18.480679	16798..18453	Putative sulfatase Asl	CP054236	8680	adk(6)	fumC(11)	gyrB(4)	icd(8)	mdh(8)	purA(8)	recA(614)	Non-ExPEC	Biofilm Formation Factors
ESC_AB9047AA	Animal		Ecuador	Escherichia coli	ast	100	117 / 117	ESC_FC6203AA_AS_NODE_3_length_191698_cov_11.807032	95590..95706	Heat-stable enterotoxin EAST-1	KJ149556	8680	adk(6)	fumC(11)	gyrB(4)	icd(8)	mdh(8)	purA(8)	recA(614)	Non-ExPEC	Toxins
ESC_AB9047AA	Animal		Ecuador	Escherichia coli	csg	100	456 / 456	ESC_FC6203AA_AS_NODE_58_length_23171_cov_12.130750	8709..9164	curlin major subunit CsgA	CP069646	8680	adk(6)	fumC(11)	gyrB(4)	icd(8)	mdh(8)	purA(8)	recA(614)	Non-ExPEC	Biofilm Formation Factors
ESC_AB9047AA	Animal		Ecuador	Escherichia coli	fde	92.86	4258 / 4254	ESC_FC6203AA_AS_NODE_1_length_249751_cov_15.010428	40995..45245	intimin-like adhesin FdeC	AP010953	8680	adk(6)	fumC(11)	gyrB(4)	icd(8)	mdh(8)	purA(8)	recA(614)	Non-ExPEC	Adhesins
ESC_AB9047AA	Animal		Ecuador	Escherichia coli	fim	100	489 / 489	ESC_FC6203AA_AS_NODE_53_length_27008_cov_19.776273	20350..20838	Type 1 fimbriae		8680	adk(6)	fumC(11)	gyrB(4)	icd(8)	mdh(8)	purA(8)	recA(614)	Non-ExPEC	Adhesins
ESC_AB9047AA	Animal		Ecuador	Escherichia coli	gad	100	1142 / 1401	ESC_FC6203AA_AS_NODE_48_length_31614_cov_13.824372	1..1142	Glutamate decarboxylase	AP010953	8680	adk(6)	fumC(11)	gyrB(4)	icd(8)	mdh(8)	purA(8)	recA(614)	Non-ExPEC	Regulatory Proteins
ESC_AB9047AA	Animal		Ecuador	Escherichia coli	gad	100	1142 / 1401	ESC_FC6203AA_AS_NODE_48_length_31614_cov_13.824372	1..1142	Glutamate decarboxylase	U00096	8680	adk(6)	fumC(11)	gyrB(4)	icd(8)	mdh(8)	purA(8)	recA(614)	Non-ExPEC	Regulatory Proteins
ESC_AB9047AA	Animal		Ecuador	Escherichia coli	hly	100	918 / 918	ESC_FC6203AA_AS_NODE_3_length_191698_cov_11.807032	32738..33655	Avian E. coli haemolysin	ECU57430	8680	adk(6)	fumC(11)	gyrB(4)	icd(8)	mdh(8)	purA(8)	recA(614)	Non-ExPEC	Toxins
ESC_AB9047AA	Animal		Ecuador	Escherichia coli	nlp	99.77	885 / 885	ESC_FC6203AA_AS_NODE_19_length_73729_cov_16.777982	20619..21503	lipoprotein NlpI precursor	CP000243	8680	adk(6)	fumC(11)	gyrB(4)	icd(8)	mdh(8)	purA(8)	recA(614)	Non-ExPEC	Protective Antigens
ESC_AB9047AA	Animal		Ecuador	Escherichia coli	omp	100	954 / 954	ESC_FC6203AA_AS_NODE_72_length_11335_cov_13.686563	9139..10092	Outer membrane protease (protein protease 7)	JJMB01000012	8680	adk(6)	fumC(11)	gyrB(4)	icd(8)	mdh(8)	purA(8)	recA(614)	Non-ExPEC	Secreted Factors
ESC_AB9047AA	Animal		Ecuador	Escherichia coli	pap	99.92	2511 / 2511	ESC_FC6203AA_AS_NODE_10_length_123164_cov_14.921723	118752..121262	Outer membrane usher P fimbriae	ADTK01000315	8680	adk(6)	fumC(11)	gyrB(4)	icd(8)	mdh(8)	purA(8)	recA(614)	Non-ExPEC	Adhesins
ESC_AB9047AA	Animal		Ecuador	Escherichia coli	ter	100	714 / 714	ESC_FC6203AA_AS_NODE_16_length_85609_cov_14.544173	20111..20824	Tellurium ion resistance protein	CP007491	8680	adk(6)	fumC(11)	gyrB(4)	icd(8)	mdh(8)	purA(8)	recA(614)	Non-ExPEC	Protective Antigens
ESC_AB9047AA	Animal		Ecuador	Escherichia coli	ter	99.9	966 / 966	ESC_FC6203AA_AS_NODE_15_length_89890_cov_14.999075	53122..54087	Tellurium ion resistance protein	MG591698	8680	adk(6)	fumC(11)	gyrB(4)	icd(8)	mdh(8)	purA(8)	recA(614)	Non-ExPEC	Protective Antigens
ESC_AB9047AA	Animal		Ecuador	Escherichia coli	yeh	97.97	1035 / 1035	ESC_FC6203AA_AS_NODE_82_length_8656_cov_8.334037	3606..4640	Outer membrane lipoprotein, YHD fimbriael cluster	CP042934	8680	adk(6)	fumC(11)	gyrB(4)	icd(8)	mdh(8)	purA(8)	recA(614)	Non-ExPEC	Adhesins
ESC_AB9047AA	Animal		Ecuador	Escherichia coli	yeh	97.78	2481 / 2481	ESC_FC6203AA_AS_NODE_82_length_8656_cov_8.334037	4656..7136	Usher, YHD fimbriael cluster	CP042934	8680	adk(6)	fumC(11)	gyrB(4)	icd(8)	mdh(8)	purA(8)	recA(614)	Non-ExPEC	Adhesins
ESC_AB9047AA	Animal		Ecuador	Escherichia coli	yeh	97.63	675 / 675	ESC_FC6203AA_AS_NODE_82_length_8656_cov_8.334037	7152..7826	Chaperone, YHD fimbriael cluster	CP042934	8680	adk(6)	fumC(11)	gyrB(4)	icd(8)	mdh(8)	purA(8)	recA(614)	Non-ExPEC	Adhesins
ESC_AB9047AA	Animal		Ecuador	Escherichia coli	yeh	98.53	543 / 543	ESC_FC6203AA_AS_NODE_82_length_8656_cov_8.334037	7906..8448	Major pilin subunit, YHD fimbriael cluster	CP042934	8680	adk(6)	fumC(11)	gyrB(4)	icd(8)	mdh(8)	purA(8)	recA(614)	Non-ExPEC	Adhesins
ESC_AB9048AA	Animal		Ecuador	Escherichia coli	Asl	94.21	1657 / 1656	ESC_GC6790AA_AS_NODE_17_length_88689_cov_16.961654	49379..51034	Putative sulfatase Asl	CP054236	4204	adk(24)	fumC(11)	gyrB(4)	icd(8)	mdh(8)	purA(8)	recA(73)	ExPEC	Biofilm Formation Factors
ESC_AB9048AA	Animal		Ecuador	Escherichia coli	anr	95.77	213 / 213	ESC_GC6790AA_AS_NODE_70_length_17070_cov_12.621496	5135..5347	AraC negative regulator	AL391753	4204	adk(24)	fumC(11)	gyrB(4)	icd(8)	mdh(8)	purA(8)	recA(73)	ExPEC	Regulatory Proteins
ESC_AB9048AA	Animal		Ecuador	Escherichia coli	csg	100	456 / 456	ESC_GC6790AA_AS_NODE_14_length_93373_cov_12.790329	942..1397	curlin major subunit CsgA	CP069646	4204	adk(24)	fumC(11)	gyrB(4)	icd(8)	mdh(8)	purA(8)	recA(73)	ExPEC	Biofilm Formation Factors
ESC_AB9048AA	Animal		Ecuador	Escherichia coli	ets	100	1308 / 1308	ESC_GC6790AA_AS_NODE_107_length_7977_cov_10.631975	2655..3962	Putative type I secretion outer membrane protein	UGCO01000002	4204	adk(24)	fumC(11)	gyrB(4)	icd(8)	mdh(8)	purA(8)	recA(73)	ExPEC	Secreted Factors
ESC_AB9048AA	Animal		Ecuador	Escherichia coli	fde	92.88	4258 / 4254	ESC_GC6790AA_AS_NODE_8_length_131186_cov_13.806797	85375..89625	intimin-like adhesin FdeC	AP010953	4204	adk(24)	fumC(11)	gyrB(4)	icd(8)	mdh(8)	purA(8)	recA(73)	ExPEC	Adhesins
ESC_AB9048AA	Animal		Ecuador	Escherichia coli	fim	100	489 / 489	ESC_GC6790AA_AS_NODE_50_length_28164_cov_15.059885	5990..6478	Type 1 fimbriae		4204	adk(24)	fumC(11)	gyrB(4)	icd(8)	mdh(8)	purA(8)	recA(73)	ExPEC	Adhesins
ESC_AB9048AA	Animal		Ecuador	Escherichia coli	fim	100	489 / 489	ESC_GC6790AA_AS_NODE_50_length_28164_cov_15.059885	5990..6478	Type 1 fimbriae		4204	adk(24)	fumC(11)	gyrB(4)	icd(8)	mdh(8)	purA(8)	recA(73)	ExPEC	Adhesins
ESC_AB9048AA	Animal		Ecuador	Escherichia coli	fyu	100	2022 / 2022	ESC_GC6790AA_AS_NODE_32_length_46173_cov_12.436542	8053..10074	Siderophore receptor	AHAX01000032	4204	adk(24)	fumC(11)	gyrB(4)	icd(8)	mdh(8)	purA(8)	recA(73)	ExPEC	Iron Acquisition Systems
ESC_AB9048AA	Animal		Ecuador	Escherichia coli	gad	99.91	1133 / 1401	ESC_GC6790AA_AS_NODE_165_length_1133_cov_32.518887	1..1133	Glutamate decarboxylase	AP010953	4204	adk(24)	fumC(11)	gyrB(4)	icd(8)	mdh(8)	purA(8)	recA(73)	ExPEC	Regulatory Proteins
ESC_AB9048AA	Animal		Ecuador	Escherichia coli	gad	99.91	1133 / 1401	ESC_GC6790AA_AS_NODE_165_length_1133_cov_32.518887	1..1133	Glutamate decarboxylase	CP002967	4204	adk(24)	fumC(11)	gyrB(4)	icd(8)	mdh(8)	purA(8)	recA(73)	ExPEC	Regulatory Proteins
ESC_AB9048AA	Animal		Ecuador	Escherichia coli	gad	99.91	1133 / 1401	ESC_GC6790AA_AS_NODE_165_length_1133_cov_32.518887	1..1133	Glutamate decarboxylase	U00096	4204	adk(24)	fumC(11)	gyrB(4)	icd(8)	mdh(8)	purA(8)	recA(73)	ExPEC	Regulatory Proteins
ESC_AB9048AA	Animal		Ecuador	Escherichia coli	hha	90.45	157 / 213	ESC_GC6790AA_AS_NODE_71_length_15753_cov_13.721682	2364..2519	hemolysin expression modulator Hha (previous rmoA)	000453331	4204	adk(24)	fumC(11)	gyrB(4)	icd(8)	mdh(8)	purA(8)	recA(73)	ExPEC	Regulatory Proteins
ESC_AB9048AA	Animal		Ecuador	Escherichia coli	hly	100	918 / 918	ESC_GC6790AA_AS_NODE_34_length_43017_cov_10.629144	24943..25860	Avian E. coli haemolysin	ECU57430	4204	adk(24)	fumC(11)	gyrB(4)	icd(8)	mdh(8)	purA(8)	recA(73)	ExPEC	Toxins
ESC_AB9048AA	Animal		Ecuador	Escherichia coli	hly	100	1110 / 1110	ESC_GC6790AA_AS_NODE_143_length_2039_cov_4.446130	10..1119	Hemolysin F	NC_004998	4204	adk(24)	fumC(11)	gyrB(4)	icd(8)	mdh(8)	purA(8)	recA(73)	ExPEC	Toxins
ESC_AB9048AA	Animal		Ecuador	Escherichia coli	iro	100	2178 / 2178	ESC_GC6790AA_AS_NODE_56_length_25200_cov_11.352052	22636..24813	Enterobactin siderophore receptor protein	AY545598	4204	adk(24)	fumC(11)	gyrB(4)	icd(8)	mdh(8)	purA(8)	recA(73)	ExPEC	Iron Acquisition Systems
ESC_AB9048AA	Animal		Ecuador	Escherichia coli	irp	99.98	6108 / 6108	ESC_GC6790AA_AS_NODE_32_length_46173_cov_12.436542	23262..29369	High molecular weight protein 2 non-ribosomal peptide synthetase	NZ_NBBR01000017	4204	adk(24)	fumC(11)	gyrB(4)	icd(8)	mdh(8)	purA(8)	recA(73)	ExPEC	Iron Acquisition Systems
ESC_AB9048AA	Animal		Ecuador	Escherichia coli	irp	99.98	6108 / 6108	ESC_GC6790AA_AS_NODE_32_length_46173_cov_12.436542	23262..29369	High molecular weight protein 2 non-ribosomal peptide synthetase	NZ_NNUE01000023	4204	adk(24)	fumC(11)	gyrB(4)	icd(8)	mdh(8)	purA(8)	recA(73)	ExPEC	Iron Acquisition Systems
ESC_AB9048AA	Animal		Ecuador	Escherichia coli	iss	100	309 / 309	ESC_GC6790AA_AS_NODE_56_length_25200_cov_11.352052	11850..12158	Increased serum survival	DQ381420	4204	adk(24)	fumC(11)	gyrB(4)	icd(8)	mdh(8)	purA(8)	recA(73)	ExPEC	Protective Antigens
ESC_AB9048AA	Animal		Ecuador	Escherichia coli	iuc	100	1743 / 1743	ESC_GC6790AA_AS_NODE_72_length_15631_cov_12.422988	4009..5751	Aerobactin synthetase	CBTO010000002	4204	adk(24)	fumC(11)	gyrB(4)	icd(8)	mdh(8)	purA(8)	recA(73)	ExPEC	Iron Acquisition Systems
ESC_AB9048AA	Animal		Ecuador	Escherichia coli	iut	100	2202 / 2202	ESC_GC6790AA_AS_NODE_72_length_15631_cov_12.422988	452..2653	Ferric aerobactin receptor	LN831046	4204	adk(24)	fumC(11)	gyrB(4)	icd(8)	mdh(8)	purA(8)	recA(73)	ExPEC	Iron Acquisition Systems
ESC_AB9048AA	Animal		Ecuador	Escherichia coli	nlp	99.77	885 / 885	ESC_GC6790AA_AS_NODE_6_length_150060_cov_15.497289	35457..36341	lipoprotein NlpI precursor	CP000243	4204	adk(24)	fumC(11)	gyrB(4)	icd(8)	mdh(8)	purA(8)	recA(73)	ExPEC	Protective Antigens
ESC_AB9048AA	Animal		Ecuador	Escherichia coli	omp	99.9	954 / 954	ESC_GC6790AA_AS_NODE_141_length_2066_cov_6.552347	693..1646	Outer membrane protease (protein protease 7)	LT985319	4204	adk(24)	fumC(11)	gyrB(4)	icd(8)	mdh(8)	purA(8)	recA(73)	ExPEC	Secreted Factors
ESC_AB9048AA	Animal		Ecuador	Escherichia coli	omp	100	954 / 954	ESC_GC6790AA_AS_NODE_57_length_24742_cov_14.002153	214..1167	Outer membrane protease (protein protease 7)	QODM01000098	4204	adk(24)	fumC(11)	gyrB(4)	icd(8)	mdh(8)	purA(8)	recA(73)	ExPEC	Secreted Factors
ESC_AB9048AA	Animal		Ecuador	Escherichia coli	pap	99.2	2511 / 2511	ESC_GC6790AA_AS_NODE_111_length_7241_cov_13.275794	1697..4207	Outer membrane usher P fimbriae	JNPN01000012	4204	adk(24)	fumC(11)	gyrB(4)	icd(8)	mdh(8)	purA(8)	recA(73)	ExPEC	Adhesins
ESC_AB9048AA	Animal		Ecuador	Escherichia coli	sit	100	915 / 915	ESC_GC6790AA_AS_NODE_72_length_15631_cov_12.422988	14290..15204	Iron transport protein	ADTK01000286	4204	adk(24)	fumC(11)	gyrB(4)	icd(8)	mdh(8)	purA(8)	recA(73)	ExPEC	Iron Acquisition Systems
ESC_AB9048AA	Animal		Ecuador	Escherichia coli	ter	100	714 / 714	ESC_GC6790AA_AS_NODE_19_length_83848_cov_14.629448	71871..72584	Tellurium ion resistance protein	CP007491	4204	adk(24)	fumC(11)	gyrB(4)	icd(8)	mdh(8)	purA(8)	recA(73)	ExPEC	Protective Antigens
ESC_AB9048AA	Animal		Ecuador	Escherichia coli	ter	99.79	966 / 966	ESC_GC6790AA_AS_NODE_26_length_56671_cov_14.083864	26038..27003	Tellurium ion resistance protein	MG591698	4204	adk(24)	fumC(11)	gyrB(4)	icd(8)	mdh(8)	purA(8)	recA(73)	ExPEC	Protective Antigens
ESC_AB9048AA	Animal		Ecuador	Escherichia coli	tra	99.71	687 / 687	ESC_GC6790AA_AS_NODE_85_length_10939_cov_10.629671	819..1505	Protein TraJ (Positive regulator of conjugal transfer operon)	AP019676	4204	adk(24)	fumC(11)	gyrB(4)	icd(8)	mdh(8)	purA(8)	recA(73)	ExPEC	Regulatory Proteins
ESC_AB9048AA	Animal		Ecuador	Escherichia coli	traT	100	732 / 732	ESC_GC6790AA_AS_NODE_70_length_17070_cov_12.621496	16223..16954	Outer membrane protein complement resistance	NZ_QWNO01000268	4204	adk(24)	fumC(11)	gyrB(4)	icd(8)	mdh(8)	purA(8)	recA(73)	ExPEC	Protective Antigens
ESC_AB9048AA	Animal		Ecuador	Escherichia coli	tsh	99.93	4134 / 4134	ESC_GC6790AA_AS_NODE_86_length_10478_cov_11.830741	833..4966	serine protease autotransporter of Enterobacteriaceae (SPATE)-Immunoglobulin A1 protease- Temperature-sensitive hemagglutinin	AY545598	4204	adk(24)	fumC(11)	gyrB(4)	icd(8)	mdh(8)	purA(8)	recA(73)	ExPEC	Toxins
ESC_AB9048AA	Animal		Ecuador	Escherichia coli	tsh	99.93	4134 / 4134	ESC_GC6790AA_AS_NODE_86_length_10478_cov_11.830741	833..4966	serine protease autotransporter of Enterobacteriaceae (SPATE)-Immunoglobulin A1 protease- Temperature-sensitive hemagglutinin	EU330199	4204	adk(24)	fumC(11)	gyrB(4)	icd(8)	mdh(8)	purA(8)	recA(73)	ExPEC	Toxins
ESC_AB9048AA	Animal		Ecuador	Escherichia coli	yeh	98.65	1035 / 1035	ESC_GC6790AA_AS_NODE_1_length_358910_cov_13.076486	284959..285993	Outer membrane lipoprotein, YHD fimbriael cluster	CP042934	4204	adk(24)	fumC(11)	gyrB(4)	icd(8)	mdh(8)	purA(8)	recA(73)	ExPEC	Adhesins
ESC_AB9048AA	Animal		Ecuador	Escherichia coli	yeh	98.71	2481 / 2481	ESC_GC6790AA_AS_NODE_1_length_358910_cov_13.076486	282463..284943	Usher, YHD fimbriael cluster	CP042934	4204	adk(24)	fumC(11)	gyrB(4)	icd(8)	mdh(8)	purA(8)	recA(73)	ExPEC	Adhesins
ESC_AB9048AA	Animal		Ecuador	Escherichia coli	yeh	97.78	675 / 675	ESC_GC6790AA_AS_NODE_1_length_358910_cov_13.076486	281773..282447	Chaperone, YHD fimbriael cluster	CP042934	4204	adk(24)	fumC(11)	gyrB(4)	icd(8)	mdh(8)	purA(8)	recA(73)	ExPEC	Adhesins
ESC_AB9048AA	Animal		Ecuador	Escherichia coli	yeh	98.16	543 / 543	ESC_GC6790AA_AS_NODE_1_length_358910_cov_13.076486	281151..281693	Major pilin subunit, YHD fimbriael cluster	CP042934	4204	adk(24)	fumC(11)	gyrB(4)	icd(8)	mdh(8)	purA(8)	recA(73)	ExPEC	Adhesins
ESC_AB9049AA	Animal		Ecuador	Escherichia coli	anr	95.77	213 / 213	ESC_FC6205AA_AS_NODE_75_length_6011_cov_11.708532	5135..5347	AraC negative regulator	AL391753	410	adk(6)	fumC(4)	gyrB(12)	icd(1)	mdh(20)	purA(18)	recA(7)	Non-ExPEC	Regulatory Proteins
ESC_AB9049AA	Animal		Ecuador	Escherichia coli	ast	100	117 / 117	ESC_FC6205AA_AS_NODE_15_length_107867_cov_13.088379	12441..12557	Heat-stable enterotoxin EAST-1	AY545598	410	adk(6)	fumC(4)	gyrB(12)	icd(1)	mdh(20)	purA(18)	recA(7)	Non-ExPEC	Toxins
ESC_AB9049AA	Animal		Ecuador	Escherichia coli	csg	99.78	456 / 456	ESC_FC6205AA_AS_NODE_14_length_112234_cov_11.468053	15699..16154	curlin major subunit CsgA	CP069646	410	adk(6)	fumC(4)	gyrB(12)	icd(1)	mdh(20)	purA(18)	recA(7)	Non-ExPEC	Biofilm Formation Factors
ESC_AB9049AA	Animal		Ecuador	Escherichia coli	ets	100	1308 / 1308	ESC_FC6205AA_AS_NODE_54_length_18285_cov_11.264897	4023..5330	Putative type I secretion outer membrane protein	UGCO01000002	410	adk(6)	fumC(4)	gyrB(12)	icd(1)	mdh(20)	purA(18)	recA(7)	Non-ExPEC	Secreted Factors
ESC_AB9049AA	Animal		Ecuador	Escherichia coli	fde	93.07	4258 / 4254	ESC_FC6205AA_AS_NODE_18_length_93010_cov_12.296610	71704..75954	intimin-like adhesin FdeC	AP010953	410	adk(6)	fumC(4)	gyrB(12)	icd(1)	mdh(20)	purA(18)	recA(7)	Non-ExPEC	Adhesins
ESC_AB9049AA	Animal		Ecuador	Escherichia coli	fim	100	284 / 453	ESC_FC6205AA_AS_NODE_25_length_73252_cov_13.229183	123..406	Type 1 fimbriae		410	adk(6)	fumC(4)	gyrB(12)	icd(1)	mdh(20)	purA(18)	recA(7)	Non-ExPEC	Adhesins
ESC_AB9049AA	Animal		Ecuador	Escherichia coli	gad	100	1151 / 1401	ESC_FC6205AA_AS_NODE_114_length_1151_cov_26.277344	1..1151	Glutamate decarboxylase	AP010953	410	adk(6)	fumC(4)	gyrB(12)	icd(1)	mdh(20)	purA(18)	recA(7)	Non-ExPEC	Regulatory Proteins
ESC_AB9049AA	Animal		Ecuador	Escherichia coli	gad	100	1151 / 1401	ESC_FC6205AA_AS_NODE_114_length_1151_cov_26.277344	1..1151	Glutamate decarboxylase	CP002967	410	adk(6)	fumC(4)	gyrB(12)	icd(1)	mdh(20)	purA(18)	recA(7)	Non-ExPEC	Regulatory Proteins
ESC_AB9049AA	Animal		Ecuador	Escherichia coli	gad	100	1151 / 1401	ESC_FC6205AA_AS_NODE_114_length_1151_cov_26.277344	1..1151	Glutamate decarboxylase	U00096	410	adk(6)	fumC(4)	gyrB(12)	icd(1)	mdh(20)	purA(18)	recA(7)	Non-ExPEC	Regulatory Proteins
ESC_AB9049AA	Animal		Ecuador	Escherichia coli	hha	90.45	157 / 213	ESC_FC6205AA_AS_NODE_98_length_2297_cov_20.211982	1660..1815	hemolysin expression modulator Hha (previous rmoA)	000453331	410	adk(6)	fumC(4)	gyrB(12)	icd(1)	mdh(20)	purA(18)	recA(7)	Non-ExPEC	Regulatory Proteins
ESC_AB9049AA	Animal		Ecuador	Escherichia coli	hly	99.02	918 / 918	ESC_FC6205AA_AS_NODE_3_length_248336_cov_10.360104	234803..235719	Avian E. coli haemolysin	ECU57430	410	adk(6)	fumC(4)	gyrB(12)	icd(1)	mdh(20)	purA(18)	recA(7)	Non-ExPEC	Toxins
ESC_AB9049AA	Animal		Ecuador	Escherichia coli	hly	100	1110 / 1110	ESC_FC6205AA_AS_NODE_63_length_11015_cov_12.126837	5694..6803	Hemolysin F	NC_004998	410	adk(6)	fumC(4)	gyrB(12)	icd(1)	mdh(20)	purA(18)	recA(7)	Non-ExPEC	Toxins
ESC_AB9049AA	Animal		Ecuador	Escherichia coli	iro	100	2178 / 2178	ESC_FC6205AA_AS_NODE_60_length_14121_cov_14.196227	388..2565	Enterobactin siderophore receptor protein	AY545598	410	adk(6)	fumC(4)	gyrB(12)	icd(1)	mdh(20)	purA(18)	recA(7)	Non-ExPEC	Iron Acquisition Systems
ESC_AB9049AA	Animal		Ecuador	Escherichia coli	iss	100	309 / 309	ESC_FC6205AA_AS_NODE_60_length_14121_cov_14.196227	13043..13351	Increased serum survival	DQ381420	410	adk(6)	fumC(4)	gyrB(12)	icd(1)	mdh(20)	purA(18)	recA(7)	Non-ExPEC	Protective Antigens
ESC_AB9049AA	Animal		Ecuador	Escherichia coli	iuc	100	1743 / 1743	ESC_FC6205AA_AS_NODE_56_length_15628_cov_14.093929	4008..5750	Aerobactin synthetase	CXZO01000056	410	adk(6)	fumC(4)	gyrB(12)	icd(1)	mdh(20)	purA(18)	recA(7)	Non-ExPEC	Iron Acquisition Systems
ESC_AB9049AA	Animal		Ecuador	Escherichia coli	iut	100	2202 / 2202	ESC_FC6205AA_AS_NODE_56_length_15628_cov_14.093929	451..2652	Ferric aerobactin receptor	CXZO01000056	410	adk(6)	fumC(4)	gyrB(12)	icd(1)	mdh(20)	purA(18)	recA(7)	Non-ExPEC	Iron Acquisition Systems
ESC_AB9049AA	Animal		Ecuador	Escherichia coli	lpf	100	573 / 573	ESC_FC6205AA_AS_NODE_9_length_155703_cov_14.128645	30250..30822	Long polar fimbriae	AY646923	410	adk(6)	fumC(4)	gyrB(12)	icd(1)	mdh(20)	purA(18)	recA(7)	Non-ExPEC	Adhesins
ESC_AB9049AA	Animal		Ecuador	Escherichia coli	nlp	99.77	885 / 885	ESC_FC6205AA_AS_NODE_12_length_126337_cov_13.806751	18109..18993	lipoprotein NlpI precursor	CP000243	410	adk(6)	fumC(4)	gyrB(12)	icd(1)	mdh(20)	purA(18)	recA(7)	Non-ExPEC	Protective Antigens
ESC_AB9049AA	Animal		Ecuador	Escherichia coli	omp	99.9	954 / 954	ESC_FC6205AA_AS_NODE_63_length_11015_cov_12.126837	7236..8189	Outer membrane protease (protein protease 7)	LT985319	410	adk(6)	fumC(4)	gyrB(12)	icd(1)	mdh(20)	purA(18)	recA(7)	Non-ExPEC	Secreted Factors
ESC_AB9049AA	Animal		Ecuador	Escherichia coli	sit	100	915 / 915	ESC_FC6205AA_AS_NODE_56_length_15628_cov_14.093929	14289..15203	Iron transport protein	ADTK01000286	410	adk(6)	fumC(4)	gyrB(12)	icd(1)	mdh(20)	purA(18)	recA(7)	Non-ExPEC	Iron Acquisition Systems
ESC_AB9049AA	Animal		Ecuador	Escherichia coli	ter	100	714 / 714	ESC_FC6205AA_AS_NODE_21_length_87324_cov_12.678326	21816..22529	Tellurium ion resistance protein	CP007491	410	adk(6)	fumC(4)	gyrB(12)	icd(1)	mdh(20)	purA(18)	recA(7)	Non-ExPEC	Protective Antigens
ESC_AB9049AA	Animal		Ecuador	Escherichia coli	ter	100	966 / 966	ESC_FC6205AA_AS_NODE_15_length_107867_cov_13.088379	54611..55576	Tellurium ion resistance protein	MG591698	410	adk(6)	fumC(4)	gyrB(12)	icd(1)	mdh(20)	purA(18)	recA(7)	Non-ExPEC	Protective Antigens
ESC_AB9049AA	Animal		Ecuador	Escherichia coli	tra	99.71	687 / 687	ESC_FC6205AA_AS_NODE_65_length_10335_cov_11.129114	8818..9504	Protein TraJ (Positive regulator of conjugal transfer operon)	AP019676	410	adk(6)	fumC(4)	gyrB(12)	icd(1)	mdh(20)	purA(18)	recA(7)	Non-ExPEC	Regulatory Proteins
ESC_AB9049AA	Animal		Ecuador	Escherichia coli	traT	100	732 / 732	ESC_FC6205AA_AS_NODE_74_length_6137_cov_13.904992	5313..6044	Outer membrane protein complement resistance	NZ_QWNO01000268	410	adk(6)	fumC(4)	gyrB(12)	icd(1)	mdh(20)	purA(18)	recA(7)	Non-ExPEC	Protective Antigens
ESC_AB9049AA	Animal		Ecuador	Escherichia coli	tsh	99.93	4134 / 4134	ESC_FC6205AA_AS_NODE_72_length_6500_cov_17.006120	706..4839	serine protease autotransporter of Enterobacteriaceae (SPATE)-Immunoglobulin A1 protease- Temperature-sensitive hemagglutinin	AY545598	410	adk(6)	fumC(4)	gyrB(12)	icd(1)	mdh(20)	purA(18)	recA(7)	Non-ExPEC	Toxins
ESC_AB9049AA	Animal		Ecuador	Escherichia coli	tsh	99.93	4134 / 4134	ESC_FC6205AA_AS_NODE_72_length_6500_cov_17.006120	706..4839	serine protease autotransporter of Enterobacteriaceae (SPATE)-Immunoglobulin A1 protease- Temperature-sensitive hemagglutinin	EU330199	410	adk(6)	fumC(4)	gyrB(12)	icd(1)	mdh(20)	purA(18)	recA(7)	Non-ExPEC	Toxins
ESC_AB9049AA	Animal		Ecuador	Escherichia coli	yeh	100	1035 / 1035	ESC_FC6205AA_AS_NODE_51_length_20079_cov_10.170559	3946..4980	Outer membrane lipoprotein, YHD fimbriael cluster	CP042934	410	adk(6)	fumC(4)	gyrB(12)	icd(1)	mdh(20)	purA(18)	recA(7)	Non-ExPEC	Adhesins
ESC_AB9049AA	Animal		Ecuador	Escherichia coli	yeh	100	2481 / 2481	ESC_FC6205AA_AS_NODE_51_length_20079_cov_10.170559	1450..3930	Usher, YHD fimbriael cluster	CP042934	410	adk(6)	fumC(4)	gyrB(12)	icd(1)	mdh(20)	purA(18)	recA(7)	Non-ExPEC	Adhesins
ESC_AB9049AA	Animal		Ecuador	Escherichia coli	yeh	100	675 / 675	ESC_FC6205AA_AS_NODE_51_length_20079_cov_10.170559	760..1434	Chaperone, YHD fimbriael cluster	CP042934	410	adk(6)	fumC(4)	gyrB(12)	icd(1)	mdh(20)	purA(18)	recA(7)	Non-ExPEC	Adhesins
ESC_AB9049AA	Animal		Ecuador	Escherichia coli	yeh	100	543 / 543	ESC_FC6205AA_AS_NODE_51_length_20079_cov_10.170559	138..680	Major pilin subunit, YHD fimbriael cluster	CP042934	410	adk(6)	fumC(4)	gyrB(12)	icd(1)	mdh(20)	purA(18)	recA(7)	Non-ExPEC	Adhesins
ESC_AB9050AA	Animal		Ecuador	Escherichia coli	afa	99.76	423 / 423	ESC_FC6206AA_AS_NODE_105_length_4652_cov_7.551602	4209..4631	Afimbrial adhesion	UDBH01000052	13685	adk(6)	fumC(6)	gyrB(33)	icd(26)	mdh(11)	purA(382)	recA(2)	ExPEC	Adhesins
ESC_AB9050AA	Animal		Ecuador	Escherichia coli	anr	93.43	213 / 213	ESC_FC6206AA_AS_NODE_62_length_18233_cov_10.794212	12677..12889	AraC negative regulator	AL391753	13685	adk(6)	fumC(6)	gyrB(33)	icd(26)	mdh(11)	purA(382)	recA(2)	ExPEC	Regulatory Proteins
ESC_AB9050AA	Animal		Ecuador	Escherichia coli	cba	99.84	1238 / 1536	ESC_FC6206AA_AS_NODE_137_length_1890_cov_6.930800	127..1364	Colicin B	FJ664719	13685	adk(6)	fumC(6)	gyrB(33)	icd(26)	mdh(11)	purA(382)	recA(2)	ExPEC	Secreted Factors
ESC_AB9050AA	Animal		Ecuador	Escherichia coli	cba	99.84	1238 / 1536	ESC_FC6206AA_AS_NODE_137_length_1890_cov_6.930800	127..1364	Colicin B	FJ664724	13685	adk(6)	fumC(6)	gyrB(33)	icd(26)	mdh(11)	purA(382)	recA(2)	ExPEC	Secreted Factors
ESC_AB9050AA	Animal		Ecuador	Escherichia coli	cba	99.84	1238 / 1536	ESC_FC6206AA_AS_NODE_137_length_1890_cov_6.930800	127..1364	Colicin B	FJ664725	13685	adk(6)	fumC(6)	gyrB(33)	icd(26)	mdh(11)	purA(382)	recA(2)	ExPEC	Secreted Factors
ESC_AB9050AA	Animal		Ecuador	Escherichia coli	cba	99.84	1238 / 1536	ESC_FC6206AA_AS_NODE_137_length_1890_cov_6.930800	127..1364	Colicin B	FJ664737	13685	adk(6)	fumC(6)	gyrB(33)	icd(26)	mdh(11)	purA(382)	recA(2)	ExPEC	Secreted Factors
ESC_AB9050AA	Animal		Ecuador	Escherichia coli	cba	99.84	1238 / 1536	ESC_FC6206AA_AS_NODE_137_length_1890_cov_6.930800	127..1364	Colicin B	FJ664738	13685	adk(6)	fumC(6)	gyrB(33)	icd(26)	mdh(11)	purA(382)	recA(2)	ExPEC	Secreted Factors
ESC_AB9050AA	Animal		Ecuador	Escherichia coli	cba	99.84	1238 / 1536	ESC_FC6206AA_AS_NODE_137_length_1890_cov_6.930800	127..1364	Colicin B	FJ664740	13685	adk(6)	fumC(6)	gyrB(33)	icd(26)	mdh(11)	purA(382)	recA(2)	ExPEC	Secreted Factors
ESC_AB9050AA	Animal		Ecuador	Escherichia coli	cba	99.84	1238 / 1536	ESC_FC6206AA_AS_NODE_137_length_1890_cov_6.930800	127..1364	Colicin B	FJ664743	13685	adk(6)	fumC(6)	gyrB(33)	icd(26)	mdh(11)	purA(382)	recA(2)	ExPEC	Secreted Factors
ESC_AB9050AA	Animal		Ecuador	Escherichia coli	cia	100	1881 / 1881	ESC_FC6206AA_AS_NODE_62_length_18233_cov_10.794212	3949..5829	Colicin ia	CYDV01000045	13685	adk(6)	fumC(6)	gyrB(33)	icd(26)	mdh(11)	purA(382)	recA(2)	ExPEC	Secreted Factors
ESC_AB9050AA	Animal		Ecuador	Escherichia coli	cma	99.63	816 / 816	ESC_FC6206AA_AS_NODE_143_length_1570_cov_4.760222	242..1057	Colicin M activity	FJ664724	13685	adk(6)	fumC(6)	gyrB(33)	icd(26)	mdh(11)	purA(382)	recA(2)	ExPEC	Secreted Factors
ESC_AB9050AA	Animal		Ecuador	Escherichia coli	csg	98.9	456 / 456	ESC_FC6206AA_AS_NODE_16_length_93670_cov_13.141945	92179..92634	curlin major subunit CsgA	CP069646	13685	adk(6)	fumC(6)	gyrB(33)	icd(26)	mdh(11)	purA(382)	recA(2)	ExPEC	Biofilm Formation Factors
ESC_AB9050AA	Animal		Ecuador	Escherichia coli	cva	100	312 / 312	ESC_FC6206AA_AS_NODE_109_length_4228_cov_6.515484	160..471	Microcin C	X57525	13685	adk(6)	fumC(6)	gyrB(33)	icd(26)	mdh(11)	purA(382)	recA(2)	ExPEC	Secreted Factors
ESC_AB9050AA	Animal		Ecuador	Escherichia coli	ets	100	1371 / 1371	ESC_FC6206AA_AS_NODE_86_length_8219_cov_8.084404	6361..7731	Putative type I secretion outer membrane protein	DQ381420	13685	adk(6)	fumC(6)	gyrB(33)	icd(26)	mdh(11)	purA(382)	recA(2)	ExPEC	Secreted Factors
ESC_AB9050AA	Animal		Ecuador	Escherichia coli	fde	92.86	4258 / 4254	ESC_FC6206AA_AS_NODE_24_length_70676_cov_13.800281	45870..50120	intimin-like adhesin FdeC	AP010953	13685	adk(6)	fumC(6)	gyrB(33)	icd(26)	mdh(11)	purA(382)	recA(2)	ExPEC	Adhesins
ESC_AB9050AA	Animal		Ecuador	Escherichia coli	fim	100	489 / 489	ESC_FC6206AA_AS_NODE_43_length_33909_cov_15.178172	27330..27818	Type 1 fimbriae		13685	adk(6)	fumC(6)	gyrB(33)	icd(26)	mdh(11)	purA(382)	recA(2)	ExPEC	Adhesins
ESC_AB9050AA	Animal		Ecuador	Escherichia coli	gad	99.79	1401 / 1401	ESC_FC6206AA_AS_NODE_23_length_75146_cov_15.052333	49678..51078	Glutamate decarboxylase	AP009240	13685	adk(6)	fumC(6)	gyrB(33)	icd(26)	mdh(11)	purA(382)	recA(2)	ExPEC	Regulatory Proteins
ESC_AB9050AA	Animal		Ecuador	Escherichia coli	hly	99.13	918 / 918	ESC_FC6206AA_AS_NODE_35_length_43879_cov_9.854041	25778..26694	Avian E. coli haemolysin	ECU57430	13685	adk(6)	fumC(6)	gyrB(33)	icd(26)	mdh(11)	purA(382)	recA(2)	ExPEC	Toxins
ESC_AB9050AA	Animal		Ecuador	Escherichia coli	hly	100	1110 / 1110	ESC_FC6206AA_AS_NODE_81_length_8788_cov_6.593696	5697..6806	Hemolysin F	NC_004998	13685	adk(6)	fumC(6)	gyrB(33)	icd(26)	mdh(11)	purA(382)	recA(2)	ExPEC	Toxins
ESC_AB9050AA	Animal		Ecuador	Escherichia coli	iro	100	2178 / 2178	ESC_FC6206AA_AS_NODE_64_length_16697_cov_9.651056	11435..13612	Enterobactin siderophore receptor protein	AF449498	13685	adk(6)	fumC(6)	gyrB(33)	icd(26)	mdh(11)	purA(382)	recA(2)	ExPEC	Iron Acquisition Systems
ESC_AB9050AA	Animal		Ecuador	Escherichia coli	iss	100	309 / 309	ESC_FC6206AA_AS_NODE_64_length_16697_cov_9.651056	648..956	Increased serum survival	DQ381420	13685	adk(6)	fumC(6)	gyrB(33)	icd(26)	mdh(11)	purA(382)	recA(2)	ExPEC	Protective Antigens
ESC_AB9050AA	Animal		Ecuador	Escherichia coli	iuc	100	1743 / 1743	ESC_FC6206AA_AS_NODE_67_length_15624_cov_10.581596	9854..11596	Aerobactin synthetase	CBTO010000002	13685	adk(6)	fumC(6)	gyrB(33)	icd(26)	mdh(11)	purA(382)	recA(2)	ExPEC	Iron Acquisition Systems
ESC_AB9050AA	Animal		Ecuador	Escherichia coli	iut	100	2202 / 2202	ESC_FC6206AA_AS_NODE_67_length_15624_cov_10.581596	12952..15153	Ferric aerobactin receptor	LN831046	13685	adk(6)	fumC(6)	gyrB(33)	icd(26)	mdh(11)	purA(382)	recA(2)	ExPEC	Iron Acquisition Systems
ESC_AB9050AA	Animal		Ecuador	Escherichia coli	lpf	100	573 / 573	ESC_FC6206AA_AS_NODE_21_length_80284_cov_16.117981	90..662	Long polar fimbriae	AP010953	13685	adk(6)	fumC(6)	gyrB(33)	icd(26)	mdh(11)	purA(382)	recA(2)	ExPEC	Adhesins
ESC_AB9050AA	Animal		Ecuador	Escherichia coli	mchF	100	2097 / 2097	ESC_FC6206AA_AS_NODE_109_length_4228_cov_6.515484	641..2737	ABC transporter protein MchF	CP002089	13685	adk(6)	fumC(6)	gyrB(33)	icd(26)	mdh(11)	purA(382)	recA(2)	ExPEC	Secreted Factors
ESC_AB9050AA	Animal		Ecuador	Escherichia coli	nlp	99.77	885 / 885	ESC_FC6206AA_AS_NODE_11_length_127655_cov_16.115575	20781..21665	lipoprotein NlpI precursor	CP000243	13685	adk(6)	fumC(6)	gyrB(33)	icd(26)	mdh(11)	purA(382)	recA(2)	ExPEC	Protective Antigens
ESC_AB9050AA	Animal		Ecuador	Escherichia coli	omp	99.79	954 / 954	ESC_FC6206AA_AS_NODE_81_length_8788_cov_6.593696	7239..8192	Outer membrane protease (protein protease 7)	LT985319	13685	adk(6)	fumC(6)	gyrB(33)	icd(26)	mdh(11)	purA(382)	recA(2)	ExPEC	Secreted Factors
ESC_AB9050AA	Animal		Ecuador	Escherichia coli	sit	100	915 / 915	ESC_FC6206AA_AS_NODE_67_length_15624_cov_10.581596	401..1315	Iron transport protein	ADTK01000286	13685	adk(6)	fumC(6)	gyrB(33)	icd(26)	mdh(11)	purA(382)	recA(2)	ExPEC	Iron Acquisition Systems
ESC_AB9050AA	Animal		Ecuador	Escherichia coli	ter	99.86	714 / 714	ESC_FC6206AA_AS_NODE_39_length_41054_cov_15.653310	29071..29784	Tellurium ion resistance protein	CP007491	13685	adk(6)	fumC(6)	gyrB(33)	icd(26)	mdh(11)	purA(382)	recA(2)	ExPEC	Protective Antigens
ESC_AB9050AA	Animal		Ecuador	Escherichia coli	ter	99.27	959 / 966	ESC_FC6206AA_AS_NODE_7_length_135788_cov_15.549753	122313..123271	Tellurium ion resistance protein	MG591698	13685	adk(6)	fumC(6)	gyrB(33)	icd(26)	mdh(11)	purA(382)	recA(2)	ExPEC	Protective Antigens
ESC_AB9050AA	Animal		Ecuador	Escherichia coli	tra	98.11	687 / 687	ESC_FC6206AA_AS_NODE_91_length_7188_cov_13.684464	3166..3852	Protein TraJ (Positive regulator of conjugal transfer operon)	AP019676	13685	adk(6)	fumC(6)	gyrB(33)	icd(26)	mdh(11)	purA(382)	recA(2)	ExPEC	Regulatory Proteins
ESC_AB9050AA	Animal		Ecuador	Escherichia coli	tra	98.11	687 / 687	ESC_FC6206AA_AS_NODE_91_length_7188_cov_13.684464	3166..3852	Protein TraJ (Positive regulator of conjugal transfer operon)	CP007150	13685	adk(6)	fumC(6)	gyrB(33)	icd(26)	mdh(11)	purA(382)	recA(2)	ExPEC	Regulatory Proteins
ESC_AB9050AA	Animal		Ecuador	Escherichia coli	traT	99.32	146 / 177	ESC_FC6206AA_AS_NODE_168_length_1100_cov_23.701953	955..1100	Outer membrane protein complement resistance	AIGY01000005	13685	adk(6)	fumC(6)	gyrB(33)	icd(26)	mdh(11)	purA(382)	recA(2)	ExPEC	Protective Antigens
ESC_AB9050AA	Animal		Ecuador	Escherichia coli	traT	99.36	157 / 177	ESC_FC6206AA_AS_NODE_77_length_9839_cov_12.156404	9681..9837	Outer membrane protein complement resistance	AIGY01000005	13685	adk(6)	fumC(6)	gyrB(33)	icd(26)	mdh(11)	purA(382)	recA(2)	ExPEC	Protective Antigens
ESC_AB9050AA	Animal		Ecuador	Escherichia coli	traT	100	157 / 177	ESC_FC6206AA_AS_NODE_98_length_5175_cov_10.556062	5017..5173	Outer membrane protein complement resistance	AIGY01000005	13685	adk(6)	fumC(6)	gyrB(33)	icd(26)	mdh(11)	purA(382)	recA(2)	ExPEC	Protective Antigens
ESC_AB9050AA	Animal		Ecuador	Escherichia coli	traT	100	303 / 303	ESC_FC6206AA_AS_NODE_168_length_1100_cov_23.701953	419..721	Outer membrane protein complement resistance	UEKA01000045	13685	adk(6)	fumC(6)	gyrB(33)	icd(26)	mdh(11)	purA(382)	recA(2)	ExPEC	Protective Antigens
ESC_AB9050AA	Animal		Ecuador	Escherichia coli	yeh	98.16	1033 / 1035	ESC_FC6206AA_AS_NODE_1_length_287522_cov_13.884671	212857..213889	Outer membrane lipoprotein, YHD fimbriael cluster	CP042934	13685	adk(6)	fumC(6)	gyrB(33)	icd(26)	mdh(11)	purA(382)	recA(2)	ExPEC	Adhesins
ESC_AB9050AA	Animal		Ecuador	Escherichia coli	yeh	97.86	2481 / 2481	ESC_FC6206AA_AS_NODE_1_length_287522_cov_13.884671	210361..212841	Usher, YHD fimbriael cluster	CP042934	13685	adk(6)	fumC(6)	gyrB(33)	icd(26)	mdh(11)	purA(382)	recA(2)	ExPEC	Adhesins
ESC_AB9050AA	Animal		Ecuador	Escherichia coli	yeh	100	675 / 675	ESC_FC6206AA_AS_NODE_1_length_287522_cov_13.884671	209671..210345	Chaperone, YHD fimbriael cluster	CP042934	13685	adk(6)	fumC(6)	gyrB(33)	icd(26)	mdh(11)	purA(382)	recA(2)	ExPEC	Adhesins
ESC_AB9050AA	Animal		Ecuador	Escherichia coli	yeh	100	543 / 543	ESC_FC6206AA_AS_NODE_1_length_287522_cov_13.884671	209049..209591	Major pilin subunit, YHD fimbriael cluster	CP042934	13685	adk(6)	fumC(6)	gyrB(33)	icd(26)	mdh(11)	purA(382)	recA(2)	ExPEC	Adhesins
ESC_AB9051AA	Human		Ecuador	Escherichia coli	Asl	98.19	1656 / 1656	ESC_FC6207AA_AS_NODE_11_length_94781_cov_15.526011	37437..39092	Putative sulfatase Asl	CP022686	449	adk(18)	fumC(22)	gyrB(94)	icd(6)	mdh(5)	purA(5)	recA(4)	ExPEC	Biofilm Formation Factors
ESC_AB9051AA	Human		Ecuador	Escherichia coli	afa	100	435 / 435	ESC_FC6207AA_AS_NODE_113_length_12844_cov_9.844775	686..1120	Afimbrial adhesion	UGFM01000001	449	adk(18)	fumC(22)	gyrB(94)	icd(6)	mdh(5)	purA(5)	recA(4)	ExPEC	Adhesins
ESC_AB9051AA	Human		Ecuador	Escherichia coli	air	95.14	4588 / 4605	ESC_FC6207AA_AS_NODE_94_length_16098_cov_14.636278	7595..12182	Enteroaggegative immunoglobulin repeat protein	CP003034	449	adk(18)	fumC(22)	gyrB(94)	icd(6)	mdh(5)	purA(5)	recA(4)	ExPEC	Adhesins
ESC_AB9051AA	Human		Ecuador	Escherichia coli	ast	100	117 / 117	ESC_FC6207AA_AS_NODE_38_length_39565_cov_13.492013	39019..39135	Heat-stable enterotoxin EAST-1	AY545598	449	adk(18)	fumC(22)	gyrB(94)	icd(6)	mdh(5)	purA(5)	recA(4)	ExPEC	Toxins
ESC_AB9051AA	Human		Ecuador	Escherichia coli	cba	99.77	1315 / 1536	ESC_FC6207AA_AS_NODE_251_length_1607_cov_4.389189	166..1480	Colicin B	FJ664743	449	adk(18)	fumC(22)	gyrB(94)	icd(6)	mdh(5)	purA(5)	recA(4)	ExPEC	Secreted Factors
ESC_AB9051AA	Human		Ecuador	Escherichia coli	cea	99.94	1566 / 1566	ESC_FC6207AA_AS_NODE_138_length_9026_cov_109.273064	1798..3363	Colicin E1	CP000972	449	adk(18)	fumC(22)	gyrB(94)	icd(6)	mdh(5)	purA(5)	recA(4)	ExPEC	Secreted Factors
ESC_AB9051AA	Human		Ecuador	Escherichia coli	chu	100	1983 / 1983	ESC_FC6207AA_AS_NODE_8_length_103972_cov_13.221282	71919..73901	Outer membrane hemin receptor	UDCC01000002	449	adk(18)	fumC(22)	gyrB(94)	icd(6)	mdh(5)	purA(5)	recA(4)	ExPEC	Iron Acquisition Systems
ESC_AB9051AA	Human		Ecuador	Escherichia coli	cma	99.81	521 / 816	ESC_FC6207AA_AS_NODE_254_length_1545_cov_5.232017	682..1202	Colicin M activity	FJ664718	449	adk(18)	fumC(22)	gyrB(94)	icd(6)	mdh(5)	purA(5)	recA(4)	ExPEC	Secreted Factors
ESC_AB9051AA	Human		Ecuador	Escherichia coli	cma	99.81	521 / 816	ESC_FC6207AA_AS_NODE_254_length_1545_cov_5.232017	682..1202	Colicin M activity	FJ664720	449	adk(18)	fumC(22)	gyrB(94)	icd(6)	mdh(5)	purA(5)	recA(4)	ExPEC	Secreted Factors
ESC_AB9051AA	Human		Ecuador	Escherichia coli	cma	99.81	521 / 816	ESC_FC6207AA_AS_NODE_254_length_1545_cov_5.232017	682..1202	Colicin M activity	FJ664724	449	adk(18)	fumC(22)	gyrB(94)	icd(6)	mdh(5)	purA(5)	recA(4)	ExPEC	Secreted Factors
ESC_AB9051AA	Human		Ecuador	Escherichia coli	cma	99.81	521 / 816	ESC_FC6207AA_AS_NODE_254_length_1545_cov_5.232017	682..1202	Colicin M activity	FJ664744	449	adk(18)	fumC(22)	gyrB(94)	icd(6)	mdh(5)	purA(5)	recA(4)	ExPEC	Secreted Factors
ESC_AB9051AA	Human		Ecuador	Escherichia coli	cma	99.81	521 / 816	ESC_FC6207AA_AS_NODE_254_length_1545_cov_5.232017	682..1202	Colicin M activity	FJ664745	449	adk(18)	fumC(22)	gyrB(94)	icd(6)	mdh(5)	purA(5)	recA(4)	ExPEC	Secreted Factors
ESC_AB9051AA	Human		Ecuador	Escherichia coli	cma	99.81	521 / 816	ESC_FC6207AA_AS_NODE_254_length_1545_cov_5.232017	682..1202	Colicin M activity	FJ664773	449	adk(18)	fumC(22)	gyrB(94)	icd(6)	mdh(5)	purA(5)	recA(4)	ExPEC	Secreted Factors
ESC_AB9051AA	Human		Ecuador	Escherichia coli	csg	92.59	459 / 456	ESC_FC6207AA_AS_NODE_21_length_64787_cov_11.532277	920..1378	curlin major subunit CsgA	CP069646	449	adk(18)	fumC(22)	gyrB(94)	icd(6)	mdh(5)	purA(5)	recA(4)	ExPEC	Biofilm Formation Factors
ESC_AB9051AA	Human		Ecuador	Escherichia coli	eil	97.9	1193 / 1698	ESC_FC6207AA_AS_NODE_94_length_16098_cov_14.636278	100..1292	Salmonella HilA homolog	FN554766	449	adk(18)	fumC(22)	gyrB(94)	icd(6)	mdh(5)	purA(5)	recA(4)	ExPEC	Regulatory Proteins
ESC_AB9051AA	Human		Ecuador	Escherichia coli	fde	92.03	4214 / 4254	ESC_FC6207AA_AS_NODE_14_length_83091_cov_11.586290	38694..42907	intimin-like adhesin FdeC	AP010953	449	adk(18)	fumC(22)	gyrB(94)	icd(6)	mdh(5)	purA(5)	recA(4)	ExPEC	Adhesins
ESC_AB9051AA	Human		Ecuador	Escherichia coli	fyu	100	2022 / 2022	ESC_FC6207AA_AS_NODE_23_length_62154_cov_10.590017	59890..61911	Siderophore receptor	CAY233333	449	adk(18)	fumC(22)	gyrB(94)	icd(6)	mdh(5)	purA(5)	recA(4)	ExPEC	Iron Acquisition Systems
ESC_AB9051AA	Human		Ecuador	Escherichia coli	gad	100	1401 / 1401	ESC_FC6207AA_AS_NODE_8_length_103972_cov_13.221282	90760..92160	Glutamate decarboxylase	CU928163	449	adk(18)	fumC(22)	gyrB(94)	icd(6)	mdh(5)	purA(5)	recA(4)	ExPEC	Regulatory Proteins
ESC_AB9051AA	Human		Ecuador	Escherichia coli	hha	92.96	213 / 213	ESC_FC6207AA_AS_NODE_133_length_9409_cov_17.238742	6638..6849	hemolysin expression modulator Hha (previous rmoA)	000453331	449	adk(18)	fumC(22)	gyrB(94)	icd(6)	mdh(5)	purA(5)	recA(4)	ExPEC	Regulatory Proteins
ESC_AB9051AA	Human		Ecuador	Escherichia coli	hha	90.45	157 / 213	ESC_FC6207AA_AS_NODE_175_length_4895_cov_12.529153	3927..4082	hemolysin expression modulator Hha (previous rmoA)	000453331	449	adk(18)	fumC(22)	gyrB(94)	icd(6)	mdh(5)	purA(5)	recA(4)	ExPEC	Regulatory Proteins
ESC_AB9051AA	Human		Ecuador	Escherichia coli	hha	91.67	180 / 213	ESC_FC6207AA_AS_NODE_97_length_15527_cov_14.449481	5302..5481	hemolysin expression modulator Hha (previous rmoA)	000453331	449	adk(18)	fumC(22)	gyrB(94)	icd(6)	mdh(5)	purA(5)	recA(4)	ExPEC	Regulatory Proteins
ESC_AB9051AA	Human		Ecuador	Escherichia coli	hly	98.69	918 / 918	ESC_FC6207AA_AS_NODE_49_length_33318_cov_9.814257	23116..24033	Avian E. coli haemolysin	ECU57430	449	adk(18)	fumC(22)	gyrB(94)	icd(6)	mdh(5)	purA(5)	recA(4)	ExPEC	Toxins
ESC_AB9051AA	Human		Ecuador	Escherichia coli	hra	97.71	741 / 741	ESC_FC6207AA_AS_NODE_169_length_5664_cov_10.850099	724..1464	Heat-resistant agglutinin	CP040456	449	adk(18)	fumC(22)	gyrB(94)	icd(6)	mdh(5)	purA(5)	recA(4)	ExPEC	Adhesins
ESC_AB9051AA	Human		Ecuador	Escherichia coli	iha	100	2088 / 2088	ESC_FC6207AA_AS_NODE_161_length_6564_cov_15.135156	4412..6499	Adherence protein	CP000970	449	adk(18)	fumC(22)	gyrB(94)	icd(6)	mdh(5)	purA(5)	recA(4)	ExPEC	Adhesins
ESC_AB9051AA	Human		Ecuador	Escherichia coli	irp	100	6108 / 6108	ESC_FC6207AA_AS_NODE_23_length_62154_cov_10.590017	40595..46702	High molecular weight protein 2 non-ribosomal peptide synthetase	NZ_BGNW01000020	449	adk(18)	fumC(22)	gyrB(94)	icd(6)	mdh(5)	purA(5)	recA(4)	ExPEC	Iron Acquisition Systems
ESC_AB9051AA	Human		Ecuador	Escherichia coli	iss	100	294 / 294	ESC_FC6207AA_AS_NODE_260_length_1387_cov_8.013492	231..524	Increased serum survival	CP001665	449	adk(18)	fumC(22)	gyrB(94)	icd(6)	mdh(5)	purA(5)	recA(4)	ExPEC	Protective Antigens
ESC_AB9051AA	Human		Ecuador	Escherichia coli	iuc	100	1743 / 1743	ESC_FC6207AA_AS_NODE_86_length_18668_cov_15.436168	12096..13838	Aerobactin synthetase	UGGG01000003	449	adk(18)	fumC(22)	gyrB(94)	icd(6)	mdh(5)	purA(5)	recA(4)	ExPEC	Iron Acquisition Systems
ESC_AB9051AA	Human		Ecuador	Escherichia coli	iut	100	2202 / 2202	ESC_FC6207AA_AS_NODE_86_length_18668_cov_15.436168	8539..10740	Ferric aerobactin receptor	UGGG01000003	449	adk(18)	fumC(22)	gyrB(94)	icd(6)	mdh(5)	purA(5)	recA(4)	ExPEC	Iron Acquisition Systems
ESC_AB9051AA	Human		Ecuador	Escherichia coli	kps	100	1149 / 1149	ESC_FC6207AA_AS_NODE_106_length_13597_cov_12.791982	6737..7885	Capsule polysaccharide export inner-membrane protein	AAMK02000004	449	adk(18)	fumC(22)	gyrB(94)	icd(6)	mdh(5)	purA(5)	recA(4)	ExPEC	Protective Antigens
ESC_AB9051AA	Human		Ecuador	Escherichia coli	kps	100	777 / 777	ESC_FC6207AA_AS_NODE_81_length_19168_cov_12.730214	17551..18327	Polysialic acid transport protein; Group 2 capsule	MG739441	449	adk(18)	fumC(22)	gyrB(94)	icd(6)	mdh(5)	purA(5)	recA(4)	ExPEC	Protective Antigens
ESC_AB9051AA	Human		Ecuador	Escherichia coli	lpf	100	573 / 573	ESC_FC6207AA_AS_NODE_123_length_10873_cov_13.844873	227..799	Long polar fimbriae	AB198066	449	adk(18)	fumC(22)	gyrB(94)	icd(6)	mdh(5)	purA(5)	recA(4)	ExPEC	Adhesins
ESC_AB9051AA	Human		Ecuador	Escherichia coli	nlp	99.77	885 / 885	ESC_FC6207AA_AS_NODE_12_length_91022_cov_14.211057	31440..32324	lipoprotein NlpI precursor	CP000243	449	adk(18)	fumC(22)	gyrB(94)	icd(6)	mdh(5)	purA(5)	recA(4)	ExPEC	Protective Antigens
ESC_AB9051AA	Human		Ecuador	Escherichia coli	omp	100	954 / 954	ESC_FC6207AA_AS_NODE_46_length_33823_cov_11.865592	456..1409	Outer membrane protease (protein protease 7)	NZ_QHCX01000046	449	adk(18)	fumC(22)	gyrB(94)	icd(6)	mdh(5)	purA(5)	recA(4)	ExPEC	Secreted Factors
ESC_AB9051AA	Human		Ecuador	Escherichia coli	shi	94.16	1044 / 1044	ESC_FC6207AA_AS_NODE_4_length_137732_cov_13.487024	122553..123596	homologs of the Shigella flexneri SHI-2 pathogenicity island gene shiA	AF141323	449	adk(18)	fumC(22)	gyrB(94)	icd(6)	mdh(5)	purA(5)	recA(4)	ExPEC	Secreted Factors
ESC_AB9051AA	Human		Ecuador	Escherichia coli	shi	94.16	1044 / 1044	ESC_FC6207AA_AS_NODE_4_length_137732_cov_13.487024	122553..123596	homologs of the Shigella flexneri SHI-2 pathogenicity island gene shiA	CP058222	449	adk(18)	fumC(22)	gyrB(94)	icd(6)	mdh(5)	purA(5)	recA(4)	ExPEC	Secreted Factors
ESC_AB9051AA	Human		Ecuador	Escherichia coli	shi	96.96	428 / 462	ESC_FC6207AA_AS_NODE_17_length_73289_cov_16.363577	4409..4836	homologs of the Shigella flexneri SHI-2 pathogenicity island gene shiA	AAD44732	449	adk(18)	fumC(22)	gyrB(94)	icd(6)	mdh(5)	purA(5)	recA(4)	ExPEC	Secreted Factors
ESC_AB9051AA	Human		Ecuador	Escherichia coli	sit	100	915 / 915	ESC_FC6207AA_AS_NODE_86_length_18668_cov_15.436168	2479..3393	Iron transport protein	ADTM01000098	449	adk(18)	fumC(22)	gyrB(94)	icd(6)	mdh(5)	purA(5)	recA(4)	ExPEC	Iron Acquisition Systems
ESC_AB9051AA	Human		Ecuador	Escherichia coli	sit	100	555 / 915	ESC_FC6207AA_AS_NODE_355_length_600_cov_24.953488	1..555	Iron transport protein	UDIE01000163	449	adk(18)	fumC(22)	gyrB(94)	icd(6)	mdh(5)	purA(5)	recA(4)	ExPEC	Iron Acquisition Systems
ESC_AB9051AA	Human		Ecuador	Escherichia coli	sit	100	555 / 915	ESC_FC6207AA_AS_NODE_355_length_600_cov_24.953488	1..555	Iron transport protein	UFZG01000001	449	adk(18)	fumC(22)	gyrB(94)	icd(6)	mdh(5)	purA(5)	recA(4)	ExPEC	Iron Acquisition Systems
ESC_AB9051AA	Human		Ecuador	Escherichia coli	sit	100	555 / 915	ESC_FC6207AA_AS_NODE_355_length_600_cov_24.953488	1..555	Iron transport protein	UGAW01000001	449	adk(18)	fumC(22)	gyrB(94)	icd(6)	mdh(5)	purA(5)	recA(4)	ExPEC	Iron Acquisition Systems
ESC_AB9051AA	Human		Ecuador	Escherichia coli	ter	98.32	714 / 714	ESC_FC6207AA_AS_NODE_19_length_69668_cov_13.392100	16239..16952	Tellurium ion resistance protein	CP007491	449	adk(18)	fumC(22)	gyrB(94)	icd(6)	mdh(5)	purA(5)	recA(4)	ExPEC	Protective Antigens
ESC_AB9051AA	Human		Ecuador	Escherichia coli	ter	99.37	959 / 966	ESC_FC6207AA_AS_NODE_84_length_18774_cov_14.683649	13419..14377	Tellurium ion resistance protein	MG591698	449	adk(18)	fumC(22)	gyrB(94)	icd(6)	mdh(5)	purA(5)	recA(4)	ExPEC	Protective Antigens
ESC_AB9051AA	Human		Ecuador	Escherichia coli	ter	100	1041 / 1041	ESC_FC6207AA_AS_NODE_109_length_13318_cov_14.340687	9618..10658	Tellurium ion resistance protein	UDIE01000025	449	adk(18)	fumC(22)	gyrB(94)	icd(6)	mdh(5)	purA(5)	recA(4)	ExPEC	Protective Antigens
ESC_AB9051AA	Human		Ecuador	Escherichia coli	tra	99.36	624 / 687	ESC_FC6207AA_AS_NODE_136_length_9265_cov_4.463668	8642..9265	Protein TraJ (Positive regulator of conjugal transfer operon)	AP019676	449	adk(18)	fumC(22)	gyrB(94)	icd(6)	mdh(5)	purA(5)	recA(4)	ExPEC	Regulatory Proteins
ESC_AB9051AA	Human		Ecuador	Escherichia coli	traT	95.06	627 / 627	ESC_FC6207AA_AS_NODE_50_length_32689_cov_7.685646	12393..13019	Outer membrane protein complement resistance	AY686591	449	adk(18)	fumC(22)	gyrB(94)	icd(6)	mdh(5)	purA(5)	recA(4)	ExPEC	Protective Antigens
ESC_AB9051AA	Human		Ecuador	Escherichia coli	traT	95.06	627 / 627	ESC_FC6207AA_AS_NODE_50_length_32689_cov_7.685646	12393..13019	Outer membrane protein complement resistance	MF156268	449	adk(18)	fumC(22)	gyrB(94)	icd(6)	mdh(5)	purA(5)	recA(4)	ExPEC	Protective Antigens
ESC_AB9051AA	Human		Ecuador	Escherichia coli	traT	100	735 / 735	ESC_FC6207AA_AS_NODE_117_length_11895_cov_5.613018	33..767	Outer membrane protein complement resistance	NC_019073	449	adk(18)	fumC(22)	gyrB(94)	icd(6)	mdh(5)	purA(5)	recA(4)	ExPEC	Protective Antigens
ESC_AB9051AA	Human		Ecuador	Escherichia coli	yeh	96.23	1035 / 1035	ESC_FC6207AA_AS_NODE_1_length_180750_cov_11.162737	75945..76979	Outer membrane lipoprotein, YHD fimbriael cluster	CP042934	449	adk(18)	fumC(22)	gyrB(94)	icd(6)	mdh(5)	purA(5)	recA(4)	ExPEC	Adhesins
ESC_AB9051AA	Human		Ecuador	Escherichia coli	yeh	97.62	2481 / 2481	ESC_FC6207AA_AS_NODE_1_length_180750_cov_11.162737	76995..79475	Usher, YHD fimbriael cluster	CP042934	449	adk(18)	fumC(22)	gyrB(94)	icd(6)	mdh(5)	purA(5)	recA(4)	ExPEC	Adhesins
ESC_AB9051AA	Human		Ecuador	Escherichia coli	yeh	95.85	675 / 675	ESC_FC6207AA_AS_NODE_1_length_180750_cov_11.162737	79491..80165	Chaperone, YHD fimbriael cluster	CP042934	449	adk(18)	fumC(22)	gyrB(94)	icd(6)	mdh(5)	purA(5)	recA(4)	ExPEC	Adhesins
ESC_AB9051AA	Human		Ecuador	Escherichia coli	yeh	97.24	543 / 543	ESC_FC6207AA_AS_NODE_1_length_180750_cov_11.162737	80246..80788	Major pilin subunit, YHD fimbriael cluster	CP042934	449	adk(18)	fumC(22)	gyrB(94)	icd(6)	mdh(5)	purA(5)	recA(4)	ExPEC	Adhesins
ESC_AB9051AA	Human		Ecuador	Escherichia coli	esp	94.91	570 / 570	ESC_FC6207AA_AS_NODE_28_length_55003_cov_14.064892	47017..47586	Type III secretions system		449	adk(18)	fumC(22)	gyrB(94)	icd(6)	mdh(5)	purA(5)	recA(4)	ExPEC	Secreted Factors
ESC_AB9052AA	Human		Ecuador	Escherichia coli	aam	99.84	645 / 645	ESC_FC6208AA_AS_NODE_28_length_56744_cov_13.363919	27056..27700	arginine-dependent acid resistance (AR)		38	adk(4)	fumC(26)	gyrB(2)	icd(25)	mdh(5)	purA(5)	recA(19)	ExPEC	Protective Antigens
ESC_AB9052AA	Human		Ecuador	Escherichia coli	Asl	98.31	1656 / 1656	ESC_FC6208AA_AS_NODE_42_length_39437_cov_15.035589	347..2002	Putative sulfatase Asl	CP022686	38	adk(4)	fumC(26)	gyrB(2)	icd(25)	mdh(5)	purA(5)	recA(19)	ExPEC	Biofilm Formation Factors
ESC_AB9052AA	Human		Ecuador	Escherichia coli	aal	98.32	537 / 537	ESC_FC6208AA_AS_NODE_158_length_4599_cov_12.353980	78..614	CS23 Minor structural subunit	JQ434477	38	adk(4)	fumC(26)	gyrB(2)	icd(25)	mdh(5)	purA(5)	recA(19)	ExPEC	Adhesins
ESC_AB9052AA	Human		Ecuador	Escherichia coli	aal	98.86	876 / 876	ESC_FC6208AA_AS_NODE_158_length_4599_cov_12.353980	2982..3857	CS23 Chaperone	JQ434477	38	adk(4)	fumC(26)	gyrB(2)	icd(25)	mdh(5)	purA(5)	recA(19)	ExPEC	Adhesins
ESC_AB9052AA	Human		Ecuador	Escherichia coli	aal	99.12	798 / 798	ESC_FC6208AA_AS_NODE_145_length_5470_cov_8.605839	3650..4447	CS23 Minor structural subunit	JQ434477	38	adk(4)	fumC(26)	gyrB(2)	icd(25)	mdh(5)	purA(5)	recA(19)	ExPEC	Adhesins
ESC_AB9052AA	Human		Ecuador	Escherichia coli	aal	98.71	464 / 464	ESC_FC6208AA_AS_NODE_145_length_5470_cov_8.605839	2855..3318	CS23 Minor structural subunit	JQ434477	38	adk(4)	fumC(26)	gyrB(2)	icd(25)	mdh(5)	purA(5)	recA(19)	ExPEC	Adhesins
ESC_AB9052AA	Human		Ecuador	Escherichia coli	aal	97.71	741 / 741	ESC_FC6208AA_AS_NODE_145_length_5470_cov_8.605839	2065..2805	CS23 Minor structural subunit	JQ434477	38	adk(4)	fumC(26)	gyrB(2)	icd(25)	mdh(5)	purA(5)	recA(19)	ExPEC	Adhesins
ESC_AB9052AA	Human		Ecuador	Escherichia coli	aal	98.74	318 / 318	ESC_FC6208AA_AS_NODE_147_length_5382_cov_9.160609	2885..3202	CS23 Putative transcriptional regulator	JQ434477	38	adk(4)	fumC(26)	gyrB(2)	icd(25)	mdh(5)	purA(5)	recA(19)	ExPEC	Adhesins
ESC_AB9052AA	Human		Ecuador	Escherichia coli	aap	98.01	351 / 351	ESC_FC6208AA_AS_NODE_149_length_5221_cov_7.376521	3199..3549	Dispersin, antiaggegation protein	Z32523	38	adk(4)	fumC(26)	gyrB(2)	icd(25)	mdh(5)	purA(5)	recA(19)	ExPEC	Biofilm Formation Factors
ESC_AB9052AA	Human		Ecuador	Escherichia coli	afa	100	306 / 306	ESC_FC6208AA_AS_NODE_120_length_8735_cov_16.856645	234..539	Transcriptional regulator	X76688	38	adk(4)	fumC(26)	gyrB(2)	icd(25)	mdh(5)	purA(5)	recA(19)	ExPEC	Adhesins
ESC_AB9052AA	Human		Ecuador	Escherichia coli	afa	99.87	798 / 798	ESC_FC6208AA_AS_NODE_120_length_8735_cov_16.856645	807..1604	Periplasmic chaperone	KR338833	38	adk(4)	fumC(26)	gyrB(2)	icd(25)	mdh(5)	purA(5)	recA(19)	ExPEC	Adhesins
ESC_AB9052AA	Human		Ecuador	Escherichia coli	afa	99.92	2583 / 2583	ESC_FC6208AA_AS_NODE_120_length_8735_cov_16.856645	1644..4226	Outer membrane usher protein	JN688153	38	adk(4)	fumC(26)	gyrB(2)	icd(25)	mdh(5)	purA(5)	recA(19)	ExPEC	Adhesins
ESC_AB9052AA	Human		Ecuador	Escherichia coli	afa	100	444 / 444	ESC_FC6208AA_AS_NODE_120_length_8735_cov_16.856645	4242..4685	Afimbrial adhesion	AY525516	38	adk(4)	fumC(26)	gyrB(2)	icd(25)	mdh(5)	purA(5)	recA(19)	ExPEC	Adhesins
ESC_AB9052AA	Human		Ecuador	Escherichia coli	afa	99.89	884 / 884	ESC_FC6208AA_AS_NODE_120_length_8735_cov_16.856645	5130..6013	Adhesin protein	M27725	38	adk(4)	fumC(26)	gyrB(2)	icd(25)	mdh(5)	purA(5)	recA(19)	ExPEC	Adhesins
ESC_AB9052AA	Human		Ecuador	Escherichia coli	air	95.16	4604 / 4605	ESC_FC6208AA_AS_NODE_65_length_27075_cov_13.932759	10262..14865	Enteroaggegative immunoglobulin repeat protein	CP003034	38	adk(4)	fumC(26)	gyrB(2)	icd(25)	mdh(5)	purA(5)	recA(19)	ExPEC	Adhesins
ESC_AB9052AA	Human		Ecuador	Escherichia coli	anr	93.9	213 / 213	ESC_FC6208AA_AS_NODE_163_length_4052_cov_7.278217	1238..1450	AraC negative regulator	AL391753	38	adk(4)	fumC(26)	gyrB(2)	icd(25)	mdh(5)	purA(5)	recA(19)	ExPEC	Regulatory Proteins
ESC_AB9052AA	Human		Ecuador	Escherichia coli	ast	98.29	117 / 117	ESC_FC6208AA_AS_NODE_336_length_545_cov_11.476077	98..214	Heat-stable enterotoxin EAST-1	AB042002	38	adk(4)	fumC(26)	gyrB(2)	icd(25)	mdh(5)	purA(5)	recA(19)	ExPEC	Toxins
ESC_AB9052AA	Human		Ecuador	Escherichia coli	ast	98.29	117 / 117	ESC_FC6208AA_AS_NODE_382_length_387_cov_10.269231	174..290	Heat-stable enterotoxin EAST-1	AB042002	38	adk(4)	fumC(26)	gyrB(2)	icd(25)	mdh(5)	purA(5)	recA(19)	ExPEC	Toxins
ESC_AB9052AA	Human		Ecuador	Escherichia coli	ast	96.58	117 / 117	ESC_FC6208AA_AS_NODE_149_length_5221_cov_7.376521	1761..1877	Heat-stable enterotoxin EAST-1	AB042005	38	adk(4)	fumC(26)	gyrB(2)	icd(25)	mdh(5)	purA(5)	recA(19)	ExPEC	Toxins
ESC_AB9052AA	Human		Ecuador	Escherichia coli	cap	99.91	1089 / 1089	ESC_FC6208AA_AS_NODE_92_length_15381_cov_13.037105	13302..14390	Hexosyltransferase homolog	CU928145	38	adk(4)	fumC(26)	gyrB(2)	icd(25)	mdh(5)	purA(5)	recA(19)	ExPEC	Protective Antigens
ESC_AB9052AA	Human		Ecuador	Escherichia coli	chu	100	1983 / 1983	ESC_FC6208AA_AS_NODE_49_length_34575_cov_12.519740	10658..12640	Outer membrane hemin receptor	UFZU01000002	38	adk(4)	fumC(26)	gyrB(2)	icd(25)	mdh(5)	purA(5)	recA(19)	ExPEC	Iron Acquisition Systems
ESC_AB9052AA	Human		Ecuador	Escherichia coli	csg	92.98	456 / 456	ESC_FC6208AA_AS_NODE_19_length_82561_cov_12.921088	933..1388	curlin major subunit CsgA	CP069646	38	adk(4)	fumC(26)	gyrB(2)	icd(25)	mdh(5)	purA(5)	recA(19)	ExPEC	Biofilm Formation Factors
ESC_AB9052AA	Human		Ecuador	Escherichia coli	eat	99.05	4095 / 4095	ESC_FC6208AA_AS_NODE_115_length_9755_cov_8.309514	7..4101	Mucin-degrading serine protease autotransporters of Enterobacteriaceae and ETEC (SPATE)	CR942285	38	adk(4)	fumC(26)	gyrB(2)	icd(25)	mdh(5)	purA(5)	recA(19)	ExPEC	Toxins
ESC_AB9052AA	Human		Ecuador	Escherichia coli	eil	98.59	1698 / 1698	ESC_FC6208AA_AS_NODE_65_length_27075_cov_13.932759	1987..3684	Salmonella HilA homolog	FN554766	38	adk(4)	fumC(26)	gyrB(2)	icd(25)	mdh(5)	purA(5)	recA(19)	ExPEC	Regulatory Proteins
ESC_AB9052AA	Human		Ecuador	Escherichia coli	fae	98.78	492 / 492	ESC_FC6208AA_AS_NODE_158_length_4599_cov_12.353980	3892..4383	F4 (K88) Minor fimbrial subunit	CP057646	38	adk(4)	fumC(26)	gyrB(2)	icd(25)	mdh(5)	purA(5)	recA(19)	ExPEC	Adhesins
ESC_AB9052AA	Human		Ecuador	Escherichia coli	fde	92.15	4214 / 4254	ESC_FC6208AA_AS_NODE_7_length_116259_cov_13.150854	106422..110635	intimin-like adhesin FdeC	AP010953	38	adk(4)	fumC(26)	gyrB(2)	icd(25)	mdh(5)	purA(5)	recA(19)	ExPEC	Adhesins
ESC_AB9052AA	Human		Ecuador	Escherichia coli	fim	100	489 / 489	ESC_FC6208AA_AS_NODE_72_length_22480_cov_14.810585	15817..16305	Type 1 fimbriae		38	adk(4)	fumC(26)	gyrB(2)	icd(25)	mdh(5)	purA(5)	recA(19)	ExPEC	Adhesins
ESC_AB9052AA	Human		Ecuador	Escherichia coli	fyu	100	2022 / 2022	ESC_FC6208AA_AS_NODE_31_length_52456_cov_12.168702	42359..44380	Siderophore receptor	UGCQ01000002	38	adk(4)	fumC(26)	gyrB(2)	icd(25)	mdh(5)	purA(5)	recA(19)	ExPEC	Iron Acquisition Systems
ESC_AB9052AA	Human		Ecuador	Escherichia coli	gad	98.66	1116 / 1401	ESC_FC6208AA_AS_NODE_246_length_1120_cov_30.826788	1..1116	Glutamate decarboxylase	FN554766	38	adk(4)	fumC(26)	gyrB(2)	icd(25)	mdh(5)	purA(5)	recA(19)	ExPEC	Regulatory Proteins
ESC_AB9052AA	Human		Ecuador	Escherichia coli	hha	91.67	180 / 213	ESC_FC6208AA_AS_NODE_142_length_5780_cov_10.270122	4708..4887	hemolysin expression modulator Hha (previous rmoA)	000453331	38	adk(4)	fumC(26)	gyrB(2)	icd(25)	mdh(5)	purA(5)	recA(19)	ExPEC	Regulatory Proteins
ESC_AB9052AA	Human		Ecuador	Escherichia coli	hha	92.78	180 / 213	ESC_FC6208AA_AS_NODE_74_length_21434_cov_15.981133	6852..7028	hemolysin expression modulator Hha (previous rmoA)	000453331	38	adk(4)	fumC(26)	gyrB(2)	icd(25)	mdh(5)	purA(5)	recA(19)	ExPEC	Regulatory Proteins
ESC_AB9052AA	Human		Ecuador	Escherichia coli	hly	98.91	918 / 918	ESC_FC6208AA_AS_NODE_43_length_37150_cov_11.401615	13051..13968	Avian E. coli haemolysin	ECU57430	38	adk(4)	fumC(26)	gyrB(2)	icd(25)	mdh(5)	purA(5)	recA(19)	ExPEC	Toxins
ESC_AB9052AA	Human		Ecuador	Escherichia coli	hra	95.14	741 / 741	ESC_FC6208AA_AS_NODE_180_length_2792_cov_7.085553	838..1578	Heat-resistant agglutinin	CP040456	38	adk(4)	fumC(26)	gyrB(2)	icd(25)	mdh(5)	purA(5)	recA(19)	ExPEC	Adhesins
ESC_AB9052AA	Human		Ecuador	Escherichia coli	hra	100	792 / 792	ESC_FC6208AA_AS_NODE_28_length_56744_cov_13.363919	37556..38347	Heat-resistant agglutinin	CP043942	38	adk(4)	fumC(26)	gyrB(2)	icd(25)	mdh(5)	purA(5)	recA(19)	ExPEC	Adhesins
ESC_AB9052AA	Human		Ecuador	Escherichia coli	iha	99.86	2091 / 2091	ESC_FC6208AA_AS_NODE_17_length_84773_cov_14.565874	81843..83933	Adherence protein	CP001671	38	adk(4)	fumC(26)	gyrB(2)	icd(25)	mdh(5)	purA(5)	recA(19)	ExPEC	Adhesins
ESC_AB9052AA	Human		Ecuador	Escherichia coli	irp	100	6108 / 6108	ESC_FC6208AA_AS_NODE_31_length_52456_cov_12.168702	23064..29171	High molecular weight protein 2 non-ribosomal peptide synthetase	NZ_NTPD01000023	38	adk(4)	fumC(26)	gyrB(2)	icd(25)	mdh(5)	purA(5)	recA(19)	ExPEC	Iron Acquisition Systems
ESC_AB9052AA	Human		Ecuador	Escherichia coli	iss	100	294 / 294	ESC_FC6208AA_AS_NODE_89_length_16571_cov_13.133240	4235..4528	Increased serum survival	CP001846	38	adk(4)	fumC(26)	gyrB(2)	icd(25)	mdh(5)	purA(5)	recA(19)	ExPEC	Protective Antigens
ESC_AB9052AA	Human		Ecuador	Escherichia coli	kps	100	1149 / 1149	ESC_FC6208AA_AS_NODE_112_length_10509_cov_12.526488	8001..9149	Capsule polysaccharide export inner-membrane protein	X74567	38	adk(4)	fumC(26)	gyrB(2)	icd(25)	mdh(5)	purA(5)	recA(19)	ExPEC	Protective Antigens
ESC_AB9052AA	Human		Ecuador	Escherichia coli	kps	100	777 / 777	ESC_FC6208AA_AS_NODE_204_length_2028_cov_10.734876	715..1491	Polysialic acid transport protein; Group 2 capsule	X53819	38	adk(4)	fumC(26)	gyrB(2)	icd(25)	mdh(5)	purA(5)	recA(19)	ExPEC	Protective Antigens
ESC_AB9052AA	Human		Ecuador	Escherichia coli	nlp	99.77	885 / 885	ESC_FC6208AA_AS_NODE_5_length_135088_cov_14.361023	98968..99852	lipoprotein NlpI precursor	CP000243	38	adk(4)	fumC(26)	gyrB(2)	icd(25)	mdh(5)	purA(5)	recA(19)	ExPEC	Protective Antigens
ESC_AB9052AA	Human		Ecuador	Escherichia coli	shi	91.98	1047 / 1044	ESC_FC6208AA_AS_NODE_33_length_51267_cov_13.815624	41180..42223	homologs of the Shigella flexneri SHI-2 pathogenicity island gene shiA	CP058222	38	adk(4)	fumC(26)	gyrB(2)	icd(25)	mdh(5)	purA(5)	recA(19)	ExPEC	Secreted Factors
ESC_AB9052AA	Human		Ecuador	Escherichia coli	sit	100	915 / 915	ESC_FC6208AA_AS_NODE_131_length_7163_cov_11.143405	3778..4692	Iron transport protein	HG977190	38	adk(4)	fumC(26)	gyrB(2)	icd(25)	mdh(5)	purA(5)	recA(19)	ExPEC	Iron Acquisition Systems
ESC_AB9052AA	Human		Ecuador	Escherichia coli	ter	98.46	714 / 714	ESC_FC6208AA_AS_NODE_20_length_77567_cov_14.638197	9881..10594	Tellurium ion resistance protein	CP000468	38	adk(4)	fumC(26)	gyrB(2)	icd(25)	mdh(5)	purA(5)	recA(19)	ExPEC	Protective Antigens
ESC_AB9052AA	Human		Ecuador	Escherichia coli	ter	98.54	959 / 966	ESC_FC6208AA_AS_NODE_46_length_35490_cov_14.085654	6487..7445	Tellurium ion resistance protein	MG591698	38	adk(4)	fumC(26)	gyrB(2)	icd(25)	mdh(5)	purA(5)	recA(19)	ExPEC	Protective Antigens
ESC_AB9052AA	Human		Ecuador	Escherichia coli	tia	93.65	756 / 756	ESC_FC6208AA_AS_NODE_33_length_51267_cov_13.815624	48818..49573	Tia Invasion determinant	DQ095216	38	adk(4)	fumC(26)	gyrB(2)	icd(25)	mdh(5)	purA(5)	recA(19)	ExPEC	Invasion Factors
ESC_AB9052AA	Human		Ecuador	Escherichia coli	tra	100	675 / 687	ESC_FC6208AA_AS_NODE_141_length_5808_cov_8.378631	3..677	Protein TraJ (Positive regulator of conjugal transfer operon)	CP007150	38	adk(4)	fumC(26)	gyrB(2)	icd(25)	mdh(5)	purA(5)	recA(19)	ExPEC	Regulatory Proteins
ESC_AB9052AA	Human		Ecuador	Escherichia coli	traT	99.73	732 / 732	ESC_FC6208AA_AS_NODE_85_length_17499_cov_9.373993	13961..14692	Outer membrane protein complement resistance	AELA02000027	38	adk(4)	fumC(26)	gyrB(2)	icd(25)	mdh(5)	purA(5)	recA(19)	ExPEC	Protective Antigens
ESC_AB9052AA	Human		Ecuador	Escherichia coli	yeh	97.69	2471 / 2481	ESC_FC6208AA_AS_NODE_1_length_206024_cov_13.034381	155266..157736	Usher, YHD fimbriael cluster	CP042934	38	adk(4)	fumC(26)	gyrB(2)	icd(25)	mdh(5)	purA(5)	recA(19)	ExPEC	Adhesins
ESC_AB9052AA	Human		Ecuador	Escherichia coli	yeh	96.3	675 / 675	ESC_FC6208AA_AS_NODE_1_length_206024_cov_13.034381	154576..155250	Chaperone, YHD fimbriael cluster	CP042934	38	adk(4)	fumC(26)	gyrB(2)	icd(25)	mdh(5)	purA(5)	recA(19)	ExPEC	Adhesins
ESC_AB9052AA	Human		Ecuador	Escherichia coli	yeh	97.24	543 / 543	ESC_FC6208AA_AS_NODE_1_length_206024_cov_13.034381	153953..154495	Major pilin subunit, YHD fimbriael cluster	CP042934	38	adk(4)	fumC(26)	gyrB(2)	icd(25)	mdh(5)	purA(5)	recA(19)	ExPEC	Adhesins
ESC_AB9052AA	Human		Ecuador	Escherichia coli	esp	94.56	570 / 570	ESC_FC6208AA_AS_NODE_4_length_136453_cov_14.717809	55946..56515	Type III secretions system		38	adk(4)	fumC(26)	gyrB(2)	icd(25)	mdh(5)	purA(5)	recA(19)	ExPEC	Secreted Factors
ESC_AB9053AA	Human		Ecuador	Escherichia coli	Asl	94.03	1657 / 1656	ESC_FC6209AA_AS_NODE_29_length_56920_cov_15.019298	37663..39318	Putative sulfatase Asl	CP054236	226	adk(10)	fumC(27)	gyrB(5)	icd(8)	mdh(8)	purA(7)	recA(2)	Non-ExPEC	Biofilm Formation Factors
ESC_AB9053AA	Human		Ecuador	Escherichia coli	csg	100	456 / 456	ESC_FC6209AA_AS_NODE_2_length_293938_cov_11.670145	941..1396	curlin major subunit CsgA	CP069646	226	adk(10)	fumC(27)	gyrB(5)	icd(8)	mdh(8)	purA(7)	recA(2)	Non-ExPEC	Biofilm Formation Factors
ESC_AB9053AA	Human		Ecuador	Escherichia coli	fim	100	489 / 489	ESC_FC6209AA_AS_NODE_64_length_16724_cov_13.634211	10023..10511	Type 1 fimbriae		226	adk(10)	fumC(27)	gyrB(5)	icd(8)	mdh(8)	purA(7)	recA(2)	Non-ExPEC	Adhesins
ESC_AB9053AA	Human		Ecuador	Escherichia coli	fyu	99.95	2022 / 2022	ESC_FC6209AA_AS_NODE_38_length_39148_cov_11.693319	237..2258	Siderophore receptor	UGCB01000003	226	adk(10)	fumC(27)	gyrB(5)	icd(8)	mdh(8)	purA(7)	recA(2)	Non-ExPEC	Iron Acquisition Systems
ESC_AB9053AA	Human		Ecuador	Escherichia coli	gad	100	1133 / 1401	ESC_FC6209AA_AS_NODE_120_length_1133_cov_25.026839	1..1133	Glutamate decarboxylase	AP010953	226	adk(10)	fumC(27)	gyrB(5)	icd(8)	mdh(8)	purA(7)	recA(2)	Non-ExPEC	Regulatory Proteins
ESC_AB9053AA	Human		Ecuador	Escherichia coli	gad	100	1133 / 1401	ESC_FC6209AA_AS_NODE_120_length_1133_cov_25.026839	1..1133	Glutamate decarboxylase	CP002967	226	adk(10)	fumC(27)	gyrB(5)	icd(8)	mdh(8)	purA(7)	recA(2)	Non-ExPEC	Regulatory Proteins
ESC_AB9053AA	Human		Ecuador	Escherichia coli	gad	100	1133 / 1401	ESC_FC6209AA_AS_NODE_120_length_1133_cov_25.026839	1..1133	Glutamate decarboxylase	U00096	226	adk(10)	fumC(27)	gyrB(5)	icd(8)	mdh(8)	purA(7)	recA(2)	Non-ExPEC	Regulatory Proteins
ESC_AB9053AA	Human		Ecuador	Escherichia coli	hha	90.45	157 / 213	ESC_FC6209AA_AS_NODE_56_length_24205_cov_12.827602	9107..9262	hemolysin expression modulator Hha (previous rmoA)	000453331	226	adk(10)	fumC(27)	gyrB(5)	icd(8)	mdh(8)	purA(7)	recA(2)	Non-ExPEC	Regulatory Proteins
ESC_AB9053AA	Human		Ecuador	Escherichia coli	hly	97.93	918 / 918	ESC_FC6209AA_AS_NODE_2_length_293938_cov_11.670145	110791..111696	Avian E. coli haemolysin	ECU57430	226	adk(10)	fumC(27)	gyrB(5)	icd(8)	mdh(8)	purA(7)	recA(2)	Non-ExPEC	Toxins
ESC_AB9053AA	Human		Ecuador	Escherichia coli	irp	99.85	6108 / 6108	ESC_FC6209AA_AS_NODE_38_length_39148_cov_11.693319	15445..21552	High molecular weight protein 2 non-ribosomal peptide synthetase	NZ_PGIU01000028	226	adk(10)	fumC(27)	gyrB(5)	icd(8)	mdh(8)	purA(7)	recA(2)	Non-ExPEC	Iron Acquisition Systems
ESC_AB9053AA	Human		Ecuador	Escherichia coli	irp	99.85	6108 / 6108	ESC_FC6209AA_AS_NODE_38_length_39148_cov_11.693319	15445..21552	High molecular weight protein 2 non-ribosomal peptide synthetase	NZ_QGIE01000012	226	adk(10)	fumC(27)	gyrB(5)	icd(8)	mdh(8)	purA(7)	recA(2)	Non-ExPEC	Iron Acquisition Systems
ESC_AB9053AA	Human		Ecuador	Escherichia coli	nlp	99.77	885 / 885	ESC_FC6209AA_AS_NODE_4_length_156700_cov_14.143007	113394..114278	lipoprotein NlpI precursor	CP000243	226	adk(10)	fumC(27)	gyrB(5)	icd(8)	mdh(8)	purA(7)	recA(2)	Non-ExPEC	Protective Antigens
ESC_AB9053AA	Human		Ecuador	Escherichia coli	ter	99.3	714 / 714	ESC_FC6209AA_AS_NODE_12_length_104671_cov_13.752908	83530..84243	Tellurium ion resistance protein	CP007491	226	adk(10)	fumC(27)	gyrB(5)	icd(8)	mdh(8)	purA(7)	recA(2)	Non-ExPEC	Protective Antigens
ESC_AB9053AA	Human		Ecuador	Escherichia coli	ter	99.9	966 / 966	ESC_FC6209AA_AS_NODE_10_length_115527_cov_13.630009	13759..14724	Tellurium ion resistance protein	MG591698	226	adk(10)	fumC(27)	gyrB(5)	icd(8)	mdh(8)	purA(7)	recA(2)	Non-ExPEC	Protective Antigens
ESC_AB9053AA	Human		Ecuador	Escherichia coli	yeh	97.97	1035 / 1035	ESC_FC6209AA_AS_NODE_17_length_83366_cov_12.079854	174..1208	Outer membrane lipoprotein, YHD fimbriael cluster	CP042934	226	adk(10)	fumC(27)	gyrB(5)	icd(8)	mdh(8)	purA(7)	recA(2)	Non-ExPEC	Adhesins
ESC_AB9053AA	Human		Ecuador	Escherichia coli	yeh	97.76	2459 / 2481	ESC_FC6209AA_AS_NODE_65_length_15998_cov_12.193624	220..2678	Usher, YHD fimbriael cluster	CP042934	226	adk(10)	fumC(27)	gyrB(5)	icd(8)	mdh(8)	purA(7)	recA(2)	Non-ExPEC	Adhesins
ESC_AB9053AA	Human		Ecuador	Escherichia coli	yeh	97.78	675 / 675	ESC_FC6209AA_AS_NODE_65_length_15998_cov_12.193624	2694..3368	Chaperone, YHD fimbriael cluster	CP042934	226	adk(10)	fumC(27)	gyrB(5)	icd(8)	mdh(8)	purA(7)	recA(2)	Non-ExPEC	Adhesins
ESC_AB9053AA	Human		Ecuador	Escherichia coli	yeh	98.53	543 / 543	ESC_FC6209AA_AS_NODE_65_length_15998_cov_12.193624	3448..3990	Major pilin subunit, YHD fimbriael cluster	CP042934	226	adk(10)	fumC(27)	gyrB(5)	icd(8)	mdh(8)	purA(7)	recA(2)	Non-ExPEC	Adhesins
ESC_AB9055AA	Animal		Ecuador	Escherichia coli	Asl	98.19	1656 / 1656	ESC_FC6211AA_AS_NODE_12_length_95017_cov_12.935315	55926..57581	Putative sulfatase Asl	CP022686	449	adk(18)	fumC(22)	gyrB(94)	icd(6)	mdh(5)	purA(5)	recA(4)	ExPEC	Biofilm Formation Factors
ESC_AB9055AA	Animal		Ecuador	Escherichia coli	afa	100	435 / 435	ESC_FC6211AA_AS_NODE_122_length_9670_cov_8.230640	4249..4683	Afimbrial adhesion	UGFM01000001	449	adk(18)	fumC(22)	gyrB(94)	icd(6)	mdh(5)	purA(5)	recA(4)	ExPEC	Adhesins
ESC_AB9055AA	Animal		Ecuador	Escherichia coli	air	95.14	4588 / 4605	ESC_FC6211AA_AS_NODE_87_length_16099_cov_13.265465	3917..8504	Enteroaggegative immunoglobulin repeat protein	CP003034	449	adk(18)	fumC(22)	gyrB(94)	icd(6)	mdh(5)	purA(5)	recA(4)	ExPEC	Adhesins
ESC_AB9055AA	Animal		Ecuador	Escherichia coli	ast	100	117 / 117	ESC_FC6211AA_AS_NODE_315_length_829_cov_15.056980	301..417	Heat-stable enterotoxin EAST-1	AY545598	449	adk(18)	fumC(22)	gyrB(94)	icd(6)	mdh(5)	purA(5)	recA(4)	ExPEC	Toxins
ESC_AB9055AA	Animal		Ecuador	Escherichia coli	cba	99.77	1315 / 1536	ESC_FC6211AA_AS_NODE_205_length_3228_cov_7.276362	128..1442	Colicin B	FJ664743	449	adk(18)	fumC(22)	gyrB(94)	icd(6)	mdh(5)	purA(5)	recA(4)	ExPEC	Secreted Factors
ESC_AB9055AA	Animal		Ecuador	Escherichia coli	cea	99.94	1566 / 1566	ESC_FC6211AA_AS_NODE_124_length_9026_cov_28.797842	1798..3363	Colicin E1	CP000972	449	adk(18)	fumC(22)	gyrB(94)	icd(6)	mdh(5)	purA(5)	recA(4)	ExPEC	Secreted Factors
ESC_AB9055AA	Animal		Ecuador	Escherichia coli	chu	100	1983 / 1983	ESC_FC6211AA_AS_NODE_1_length_229904_cov_12.009675	36010..37992	Outer membrane hemin receptor	UDCC01000002	449	adk(18)	fumC(22)	gyrB(94)	icd(6)	mdh(5)	purA(5)	recA(4)	ExPEC	Iron Acquisition Systems
ESC_AB9055AA	Animal		Ecuador	Escherichia coli	cma	99.81	521 / 816	ESC_FC6211AA_AS_NODE_182_length_4319_cov_5.363073	682..1202	Colicin M activity	FJ664718	449	adk(18)	fumC(22)	gyrB(94)	icd(6)	mdh(5)	purA(5)	recA(4)	ExPEC	Secreted Factors
ESC_AB9055AA	Animal		Ecuador	Escherichia coli	cma	99.81	521 / 816	ESC_FC6211AA_AS_NODE_182_length_4319_cov_5.363073	682..1202	Colicin M activity	FJ664720	449	adk(18)	fumC(22)	gyrB(94)	icd(6)	mdh(5)	purA(5)	recA(4)	ExPEC	Secreted Factors
ESC_AB9055AA	Animal		Ecuador	Escherichia coli	cma	99.81	521 / 816	ESC_FC6211AA_AS_NODE_182_length_4319_cov_5.363073	682..1202	Colicin M activity	FJ664724	449	adk(18)	fumC(22)	gyrB(94)	icd(6)	mdh(5)	purA(5)	recA(4)	ExPEC	Secreted Factors
ESC_AB9055AA	Animal		Ecuador	Escherichia coli	cma	99.81	521 / 816	ESC_FC6211AA_AS_NODE_182_length_4319_cov_5.363073	682..1202	Colicin M activity	FJ664744	449	adk(18)	fumC(22)	gyrB(94)	icd(6)	mdh(5)	purA(5)	recA(4)	ExPEC	Secreted Factors
ESC_AB9055AA	Animal		Ecuador	Escherichia coli	cma	99.81	521 / 816	ESC_FC6211AA_AS_NODE_182_length_4319_cov_5.363073	682..1202	Colicin M activity	FJ664745	449	adk(18)	fumC(22)	gyrB(94)	icd(6)	mdh(5)	purA(5)	recA(4)	ExPEC	Secreted Factors
ESC_AB9055AA	Animal		Ecuador	Escherichia coli	cma	99.81	521 / 816	ESC_FC6211AA_AS_NODE_182_length_4319_cov_5.363073	682..1202	Colicin M activity	FJ664773	449	adk(18)	fumC(22)	gyrB(94)	icd(6)	mdh(5)	purA(5)	recA(4)	ExPEC	Secreted Factors
ESC_AB9055AA	Animal		Ecuador	Escherichia coli	csg	92.37	459 / 456	ESC_FC6211AA_AS_NODE_69_length_22763_cov_7.235952	920..1378	curlin major subunit CsgA	CP069646	449	adk(18)	fumC(22)	gyrB(94)	icd(6)	mdh(5)	purA(5)	recA(4)	ExPEC	Biofilm Formation Factors
ESC_AB9055AA	Animal		Ecuador	Escherichia coli	eil	97.9	1193 / 1698	ESC_FC6211AA_AS_NODE_87_length_16099_cov_13.265465	14807..15999	Salmonella HilA homolog	FN554766	449	adk(18)	fumC(22)	gyrB(94)	icd(6)	mdh(5)	purA(5)	recA(4)	ExPEC	Regulatory Proteins
ESC_AB9055AA	Animal		Ecuador	Escherichia coli	fde	92.03	4214 / 4254	ESC_FC6211AA_AS_NODE_2_length_196178_cov_9.896297	152773..156986	intimin-like adhesin FdeC	AP010953	449	adk(18)	fumC(22)	gyrB(94)	icd(6)	mdh(5)	purA(5)	recA(4)	ExPEC	Adhesins
ESC_AB9055AA	Animal		Ecuador	Escherichia coli	fyu	100	2022 / 2022	ESC_FC6211AA_AS_NODE_35_length_43890_cov_7.468638	33723..35744	Siderophore receptor	CAY233333	449	adk(18)	fumC(22)	gyrB(94)	icd(6)	mdh(5)	purA(5)	recA(4)	ExPEC	Iron Acquisition Systems
ESC_AB9055AA	Animal		Ecuador	Escherichia coli	gad	99.14	1401 / 1401	ESC_FC6211AA_AS_NODE_1_length_229904_cov_12.009675	17751..19151	Glutamate decarboxylase	FN554766	449	adk(18)	fumC(22)	gyrB(94)	icd(6)	mdh(5)	purA(5)	recA(4)	ExPEC	Regulatory Proteins
ESC_AB9055AA	Animal		Ecuador	Escherichia coli	hha	91.67	180 / 213	ESC_FC6211AA_AS_NODE_147_length_6354_cov_7.733740	874..1053	hemolysin expression modulator Hha (previous rmoA)	000453331	449	adk(18)	fumC(22)	gyrB(94)	icd(6)	mdh(5)	purA(5)	recA(4)	ExPEC	Regulatory Proteins
ESC_AB9055AA	Animal		Ecuador	Escherichia coli	hha	92.96	213 / 213	ESC_FC6211AA_AS_NODE_198_length_3469_cov_13.556852	698..909	hemolysin expression modulator Hha (previous rmoA)	000453331	449	adk(18)	fumC(22)	gyrB(94)	icd(6)	mdh(5)	purA(5)	recA(4)	ExPEC	Regulatory Proteins
ESC_AB9055AA	Animal		Ecuador	Escherichia coli	hha	90.45	157 / 213	ESC_FC6211AA_AS_NODE_277_length_1412_cov_9.224125	443..598	hemolysin expression modulator Hha (previous rmoA)	000453331	449	adk(18)	fumC(22)	gyrB(94)	icd(6)	mdh(5)	purA(5)	recA(4)	ExPEC	Regulatory Proteins
ESC_AB9055AA	Animal		Ecuador	Escherichia coli	hly	98.69	918 / 918	ESC_FC6211AA_AS_NODE_70_length_22613_cov_7.921996	18185..19102	Avian E. coli haemolysin	ECU57430	449	adk(18)	fumC(22)	gyrB(94)	icd(6)	mdh(5)	purA(5)	recA(4)	ExPEC	Toxins
ESC_AB9055AA	Animal		Ecuador	Escherichia coli	hra	97.71	741 / 741	ESC_FC6211AA_AS_NODE_154_length_5905_cov_11.311180	725..1465	Heat-resistant agglutinin	CP040456	449	adk(18)	fumC(22)	gyrB(94)	icd(6)	mdh(5)	purA(5)	recA(4)	ExPEC	Adhesins
ESC_AB9055AA	Animal		Ecuador	Escherichia coli	iha	100	2088 / 2088	ESC_FC6211AA_AS_NODE_84_length_16421_cov_13.189824	4763..6850	Adherence protein	CP000970	449	adk(18)	fumC(22)	gyrB(94)	icd(6)	mdh(5)	purA(5)	recA(4)	ExPEC	Adhesins
ESC_AB9055AA	Animal		Ecuador	Escherichia coli	irp	100	6108 / 6108	ESC_FC6211AA_AS_NODE_35_length_43890_cov_7.468638	14428..20535	High molecular weight protein 2 non-ribosomal peptide synthetase	NZ_BGNW01000020	449	adk(18)	fumC(22)	gyrB(94)	icd(6)	mdh(5)	purA(5)	recA(4)	ExPEC	Iron Acquisition Systems
ESC_AB9055AA	Animal		Ecuador	Escherichia coli	iss	100	294 / 294	ESC_FC6211AA_AS_NODE_75_length_20506_cov_8.558958	231..524	Increased serum survival	CP001665	449	adk(18)	fumC(22)	gyrB(94)	icd(6)	mdh(5)	purA(5)	recA(4)	ExPEC	Protective Antigens
ESC_AB9055AA	Animal		Ecuador	Escherichia coli	iuc	100	1743 / 1743	ESC_FC6211AA_AS_NODE_71_length_22266_cov_12.114730	4831..6573	Aerobactin synthetase	UGGG01000003	449	adk(18)	fumC(22)	gyrB(94)	icd(6)	mdh(5)	purA(5)	recA(4)	ExPEC	Iron Acquisition Systems
ESC_AB9055AA	Animal		Ecuador	Escherichia coli	iut	100	2202 / 2202	ESC_FC6211AA_AS_NODE_71_length_22266_cov_12.114730	7929..10130	Ferric aerobactin receptor	UGGG01000003	449	adk(18)	fumC(22)	gyrB(94)	icd(6)	mdh(5)	purA(5)	recA(4)	ExPEC	Iron Acquisition Systems
ESC_AB9055AA	Animal		Ecuador	Escherichia coli	kps	100	1149 / 1149	ESC_FC6211AA_AS_NODE_22_length_60406_cov_11.572969	9554..10702	Capsule polysaccharide export inner-membrane protein	AAMK02000004	449	adk(18)	fumC(22)	gyrB(94)	icd(6)	mdh(5)	purA(5)	recA(4)	ExPEC	Protective Antigens
ESC_AB9055AA	Animal		Ecuador	Escherichia coli	kps	100	777 / 777	ESC_FC6211AA_AS_NODE_22_length_60406_cov_11.572969	23713..24489	Polysialic acid transport protein; Group 2 capsule	MG739441	449	adk(18)	fumC(22)	gyrB(94)	icd(6)	mdh(5)	purA(5)	recA(4)	ExPEC	Protective Antigens
ESC_AB9055AA	Animal		Ecuador	Escherichia coli	lpf	100	573 / 573	ESC_FC6211AA_AS_NODE_15_length_79741_cov_12.818085	30330..30902	Long polar fimbriae	AB198066	449	adk(18)	fumC(22)	gyrB(94)	icd(6)	mdh(5)	purA(5)	recA(4)	ExPEC	Adhesins
ESC_AB9055AA	Animal		Ecuador	Escherichia coli	neu	100	1176 / 1176	ESC_FC6211AA_AS_NODE_22_length_60406_cov_11.572969	18919..20094	Polysialic acid capsule biosynthesis protein	JJLW01000144	449	adk(18)	fumC(22)	gyrB(94)	icd(6)	mdh(5)	purA(5)	recA(4)	ExPEC	Protective Antigens
ESC_AB9055AA	Animal		Ecuador	Escherichia coli	nlp	99.77	885 / 885	ESC_FC6211AA_AS_NODE_6_length_136061_cov_12.249136	27782..28666	lipoprotein NlpI precursor	CP000243	449	adk(18)	fumC(22)	gyrB(94)	icd(6)	mdh(5)	purA(5)	recA(4)	ExPEC	Protective Antigens
ESC_AB9055AA	Animal		Ecuador	Escherichia coli	omp	100	954 / 954	ESC_FC6211AA_AS_NODE_41_length_37985_cov_9.892229	4617..5570	Outer membrane protease (protein protease 7)	NZ_QHCX01000046	449	adk(18)	fumC(22)	gyrB(94)	icd(6)	mdh(5)	purA(5)	recA(4)	ExPEC	Secreted Factors
ESC_AB9055AA	Animal		Ecuador	Escherichia coli	shi	94.16	1044 / 1044	ESC_FC6211AA_AS_NODE_3_length_195439_cov_10.743605	186440..187483	homologs of the Shigella flexneri SHI-2 pathogenicity island gene shiA	AF141323	449	adk(18)	fumC(22)	gyrB(94)	icd(6)	mdh(5)	purA(5)	recA(4)	ExPEC	Secreted Factors
ESC_AB9055AA	Animal		Ecuador	Escherichia coli	shi	94.16	1044 / 1044	ESC_FC6211AA_AS_NODE_3_length_195439_cov_10.743605	186440..187483	homologs of the Shigella flexneri SHI-2 pathogenicity island gene shiA	CP058222	449	adk(18)	fumC(22)	gyrB(94)	icd(6)	mdh(5)	purA(5)	recA(4)	ExPEC	Secreted Factors
ESC_AB9055AA	Animal		Ecuador	Escherichia coli	shi	96.96	428 / 462	ESC_FC6211AA_AS_NODE_52_length_28373_cov_13.037811	4409..4836	homologs of the Shigella flexneri SHI-2 pathogenicity island gene shiA	AAD44732	449	adk(18)	fumC(22)	gyrB(94)	icd(6)	mdh(5)	purA(5)	recA(4)	ExPEC	Secreted Factors
ESC_AB9055AA	Animal		Ecuador	Escherichia coli	sit	100	915 / 915	ESC_FC6211AA_AS_NODE_71_length_22266_cov_12.114730	15276..16190	Iron transport protein	ADTM01000098	449	adk(18)	fumC(22)	gyrB(94)	icd(6)	mdh(5)	purA(5)	recA(4)	ExPEC	Iron Acquisition Systems
ESC_AB9055AA	Animal		Ecuador	Escherichia coli	sit	99.89	915 / 915	ESC_FC6211AA_AS_NODE_88_length_15535_cov_11.853388	1788..2702	Iron transport protein	UDIE01000163	449	adk(18)	fumC(22)	gyrB(94)	icd(6)	mdh(5)	purA(5)	recA(4)	ExPEC	Iron Acquisition Systems
ESC_AB9055AA	Animal		Ecuador	Escherichia coli	ter	98.32	714 / 714	ESC_FC6211AA_AS_NODE_3_length_195439_cov_10.743605	21748..22461	Tellurium ion resistance protein	CP007491	449	adk(18)	fumC(22)	gyrB(94)	icd(6)	mdh(5)	purA(5)	recA(4)	ExPEC	Protective Antigens
ESC_AB9055AA	Animal		Ecuador	Escherichia coli	ter	99.37	959 / 966	ESC_FC6211AA_AS_NODE_21_length_63783_cov_12.356777	24335..25293	Tellurium ion resistance protein	MG591698	449	adk(18)	fumC(22)	gyrB(94)	icd(6)	mdh(5)	purA(5)	recA(4)	ExPEC	Protective Antigens
ESC_AB9055AA	Animal		Ecuador	Escherichia coli	ter	100	1041 / 1041	ESC_FC6211AA_AS_NODE_96_length_13320_cov_11.504586	9618..10658	Tellurium ion resistance protein	UDIE01000025	449	adk(18)	fumC(22)	gyrB(94)	icd(6)	mdh(5)	purA(5)	recA(4)	ExPEC	Protective Antigens
ESC_AB9055AA	Animal		Ecuador	Escherichia coli	tra	99.13	687 / 687	ESC_FC6211AA_AS_NODE_117_length_10195_cov_4.885181	6286..6972	Protein TraJ (Positive regulator of conjugal transfer operon)	AP019676	449	adk(18)	fumC(22)	gyrB(94)	icd(6)	mdh(5)	purA(5)	recA(4)	ExPEC	Regulatory Proteins
ESC_AB9055AA	Animal		Ecuador	Escherichia coli	traT	98.88	178 / 177	ESC_FC6211AA_AS_NODE_174_length_4757_cov_4.697840	4549..4726	Outer membrane protein complement resistance	AIGY01000005	449	adk(18)	fumC(22)	gyrB(94)	icd(6)	mdh(5)	purA(5)	recA(4)	ExPEC	Protective Antigens
ESC_AB9055AA	Animal		Ecuador	Escherichia coli	traT	94.9	627 / 627	ESC_FC6211AA_AS_NODE_134_length_7736_cov_4.768958	834..1460	Outer membrane protein complement resistance	AY686591	449	adk(18)	fumC(22)	gyrB(94)	icd(6)	mdh(5)	purA(5)	recA(4)	ExPEC	Protective Antigens
ESC_AB9055AA	Animal		Ecuador	Escherichia coli	traT	94.9	627 / 627	ESC_FC6211AA_AS_NODE_134_length_7736_cov_4.768958	834..1460	Outer membrane protein complement resistance	MF156268	449	adk(18)	fumC(22)	gyrB(94)	icd(6)	mdh(5)	purA(5)	recA(4)	ExPEC	Protective Antigens
ESC_AB9055AA	Animal		Ecuador	Escherichia coli	traT	100	303 / 303	ESC_FC6211AA_AS_NODE_245_length_2081_cov_3.670420	181..483	Outer membrane protein complement resistance	UEKA01000045	449	adk(18)	fumC(22)	gyrB(94)	icd(6)	mdh(5)	purA(5)	recA(4)	ExPEC	Protective Antigens
ESC_AB9055AA	Animal		Ecuador	Escherichia coli	yeh	96.23	1035 / 1035	ESC_FC6211AA_AS_NODE_18_length_70689_cov_8.437459	52663..53697	Outer membrane lipoprotein, YHD fimbriael cluster	CP042934	449	adk(18)	fumC(22)	gyrB(94)	icd(6)	mdh(5)	purA(5)	recA(4)	ExPEC	Adhesins
ESC_AB9055AA	Animal		Ecuador	Escherichia coli	yeh	97.62	2481 / 2481	ESC_FC6211AA_AS_NODE_18_length_70689_cov_8.437459	50167..52647	Usher, YHD fimbriael cluster	CP042934	449	adk(18)	fumC(22)	gyrB(94)	icd(6)	mdh(5)	purA(5)	recA(4)	ExPEC	Adhesins
ESC_AB9055AA	Animal		Ecuador	Escherichia coli	yeh	95.85	675 / 675	ESC_FC6211AA_AS_NODE_18_length_70689_cov_8.437459	49477..50151	Chaperone, YHD fimbriael cluster	CP042934	449	adk(18)	fumC(22)	gyrB(94)	icd(6)	mdh(5)	purA(5)	recA(4)	ExPEC	Adhesins
ESC_AB9055AA	Animal		Ecuador	Escherichia coli	yeh	97.24	543 / 543	ESC_FC6211AA_AS_NODE_18_length_70689_cov_8.437459	48854..49396	Major pilin subunit, YHD fimbriael cluster	CP042934	449	adk(18)	fumC(22)	gyrB(94)	icd(6)	mdh(5)	purA(5)	recA(4)	ExPEC	Adhesins
ESC_AB9055AA	Animal		Ecuador	Escherichia coli	esp	94.91	570 / 570	ESC_FC6211AA_AS_NODE_47_length_30664_cov_10.988833	25514..26083	Type III secretions system		449	adk(18)	fumC(22)	gyrB(94)	icd(6)	mdh(5)	purA(5)	recA(4)	ExPEC	Secreted Factors
ESC_AB9056AA	Human		Ecuador	Escherichia coli	anr	94.37	213 / 213	ESC_FC6212AA_AS_NODE_38_length_41647_cov_11.143449	35886..36098	AraC negative regulator	AL391753	162	adk(9)	fumC(65)	gyrB(5)	icd(1)	mdh(9)	purA(13)	recA(6)	Non-ExPEC	Regulatory Proteins
ESC_AB9056AA	Human		Ecuador	Escherichia coli	csg	99.56	456 / 456	ESC_FC6212AA_AS_NODE_1_length_415506_cov_13.176136	305623..306078	curlin major subunit CsgA	CP069646	162	adk(9)	fumC(65)	gyrB(5)	icd(1)	mdh(9)	purA(13)	recA(6)	Non-ExPEC	Biofilm Formation Factors
ESC_AB9056AA	Human		Ecuador	Escherichia coli	fde	93.05	4258 / 4254	ESC_FC6212AA_AS_NODE_13_length_135358_cov_14.465426	43177..47427	intimin-like adhesin FdeC	AP010953	162	adk(9)	fumC(65)	gyrB(5)	icd(1)	mdh(9)	purA(13)	recA(6)	Non-ExPEC	Adhesins
ESC_AB9056AA	Human		Ecuador	Escherichia coli	fim	100	489 / 489	ESC_FC6212AA_AS_NODE_14_length_123825_cov_14.811622	18161..18649	Type 1 fimbriae		162	adk(9)	fumC(65)	gyrB(5)	icd(1)	mdh(9)	purA(13)	recA(6)	Non-ExPEC	Adhesins
ESC_AB9056AA	Human		Ecuador	Escherichia coli	gad	100	1151 / 1401	ESC_FC6212AA_AS_NODE_73_length_1151_cov_29.722656	1..1151	Glutamate decarboxylase	CU928160	162	adk(9)	fumC(65)	gyrB(5)	icd(1)	mdh(9)	purA(13)	recA(6)	Non-ExPEC	Regulatory Proteins
ESC_AB9056AA	Human		Ecuador	Escherichia coli	hly	99.13	918 / 918	ESC_FC6212AA_AS_NODE_1_length_415506_cov_13.176136	195240..196156	Avian E. coli haemolysin	ECU57430	162	adk(9)	fumC(65)	gyrB(5)	icd(1)	mdh(9)	purA(13)	recA(6)	Non-ExPEC	Toxins
ESC_AB9056AA	Human		Ecuador	Escherichia coli	iss	100	342 / 342	ESC_FC6212AA_AS_NODE_48_length_16957_cov_15.341711	16386..16727	Increased serum survival	CU928160	162	adk(9)	fumC(65)	gyrB(5)	icd(1)	mdh(9)	purA(13)	recA(6)	Non-ExPEC	Protective Antigens
ESC_AB9056AA	Human		Ecuador	Escherichia coli	lpf	100	573 / 573	ESC_FC6212AA_AS_NODE_16_length_107018_cov_16.025634	76199..76771	Long polar fimbriae	CP002185	162	adk(9)	fumC(65)	gyrB(5)	icd(1)	mdh(9)	purA(13)	recA(6)	Non-ExPEC	Adhesins
ESC_AB9056AA	Human		Ecuador	Escherichia coli	nlp	99.77	885 / 885	ESC_FC6212AA_AS_NODE_3_length_280695_cov_15.114585	107620..108504	lipoprotein NlpI precursor	CP000243	162	adk(9)	fumC(65)	gyrB(5)	icd(1)	mdh(9)	purA(13)	recA(6)	Non-ExPEC	Protective Antigens
ESC_AB9056AA	Human		Ecuador	Escherichia coli	omp	100	954 / 954	ESC_FC6212AA_AS_NODE_4_length_263773_cov_14.104382	258641..259594	Outer membrane protease (protein protease 7)	HE962388	162	adk(9)	fumC(65)	gyrB(5)	icd(1)	mdh(9)	purA(13)	recA(6)	Non-ExPEC	Secreted Factors
ESC_AB9056AA	Human		Ecuador	Escherichia coli	ter	99.02	714 / 714	ESC_FC6212AA_AS_NODE_7_length_183861_cov_14.491656	24054..24767	Tellurium ion resistance protein	CP007491	162	adk(9)	fumC(65)	gyrB(5)	icd(1)	mdh(9)	purA(13)	recA(6)	Non-ExPEC	Protective Antigens
ESC_AB9056AA	Human		Ecuador	Escherichia coli	ter	99.9	966 / 966	ESC_FC6212AA_AS_NODE_3_length_280695_cov_15.114585	184758..185723	Tellurium ion resistance protein	MG591698	162	adk(9)	fumC(65)	gyrB(5)	icd(1)	mdh(9)	purA(13)	recA(6)	Non-ExPEC	Protective Antigens
ESC_AB9056AA	Human		Ecuador	Escherichia coli	tra	99.71	687 / 687	ESC_FC6212AA_AS_NODE_38_length_41647_cov_11.143449	4047..4733	Protein TraJ (Positive regulator of conjugal transfer operon)	AP019676	162	adk(9)	fumC(65)	gyrB(5)	icd(1)	mdh(9)	purA(13)	recA(6)	Non-ExPEC	Regulatory Proteins
ESC_AB9056AA	Human		Ecuador	Escherichia coli	traT	98.88	178 / 177	ESC_FC6212AA_AS_NODE_38_length_41647_cov_11.143449	25952..26129	Outer membrane protein complement resistance	AIGY01000005	162	adk(9)	fumC(65)	gyrB(5)	icd(1)	mdh(9)	purA(13)	recA(6)	Non-ExPEC	Protective Antigens
ESC_AB9056AA	Human		Ecuador	Escherichia coli	traT	100	303 / 303	ESC_FC6212AA_AS_NODE_38_length_41647_cov_11.143449	26363..26665	Outer membrane protein complement resistance	UEKA01000045	162	adk(9)	fumC(65)	gyrB(5)	icd(1)	mdh(9)	purA(13)	recA(6)	Non-ExPEC	Protective Antigens
ESC_AB9056AA	Human		Ecuador	Escherichia coli	yeh	98.16	1033 / 1035	ESC_FC6212AA_AS_NODE_11_length_139128_cov_12.754469	4393..5425	Outer membrane lipoprotein, YHD fimbriael cluster	CP042934	162	adk(9)	fumC(65)	gyrB(5)	icd(1)	mdh(9)	purA(13)	recA(6)	Non-ExPEC	Adhesins
ESC_AB9056AA	Human		Ecuador	Escherichia coli	yeh	97.86	2481 / 2481	ESC_FC6212AA_AS_NODE_11_length_139128_cov_12.754469	1897..4377	Usher, YHD fimbriael cluster	CP042934	162	adk(9)	fumC(65)	gyrB(5)	icd(1)	mdh(9)	purA(13)	recA(6)	Non-ExPEC	Adhesins
ESC_AB9056AA	Human		Ecuador	Escherichia coli	yeh	98.67	675 / 675	ESC_FC6212AA_AS_NODE_11_length_139128_cov_12.754469	1207..1881	Chaperone, YHD fimbriael cluster	CP042934	162	adk(9)	fumC(65)	gyrB(5)	icd(1)	mdh(9)	purA(13)	recA(6)	Non-ExPEC	Adhesins
ESC_AB9056AA	Human		Ecuador	Escherichia coli	yeh	98.34	543 / 543	ESC_FC6212AA_AS_NODE_11_length_139128_cov_12.754469	584..1126	Major pilin subunit, YHD fimbriael cluster	CP042934	162	adk(9)	fumC(65)	gyrB(5)	icd(1)	mdh(9)	purA(13)	recA(6)	Non-ExPEC	Adhesins
ESC_AB9057AA	Human		Ecuador	Escherichia coli	Asl	97.4	1656 / 1656	ESC_FC6213AA_AS_NODE_86_length_11609_cov_16.716252	180..1835	Putative sulfatase Asl	CP022686	394	adk(21)	fumC(35)	gyrB(61)	icd(52)	mdh(5)	purA(5)	recA(4)	Non-ExPEC	Biofilm Formation Factors
ESC_AB9057AA	Human		Ecuador	Escherichia coli	aap	98.01	351 / 351	ESC_FC6213AA_AS_NODE_90_length_10216_cov_16.323223	7190..7540	Dispersin, antiaggegation protein	Z32523	394	adk(21)	fumC(35)	gyrB(61)	icd(52)	mdh(5)	purA(5)	recA(4)	Non-ExPEC	Biofilm Formation Factors
ESC_AB9057AA	Human		Ecuador	Escherichia coli	air	95.44	4606 / 4605	ESC_FC6213AA_AS_NODE_21_length_86142_cov_13.178864	53803..58408	Enteroaggegative immunoglobulin repeat protein	CP003034	394	adk(21)	fumC(35)	gyrB(61)	icd(52)	mdh(5)	purA(5)	recA(4)	Non-ExPEC	Adhesins
ESC_AB9057AA	Human		Ecuador	Escherichia coli	ast	100	88 / 117	ESC_FC6213AA_AS_NODE_135_length_2003_cov_18.157249	173..260	Heat-stable enterotoxin EAST-1	AB042002	394	adk(21)	fumC(35)	gyrB(61)	icd(52)	mdh(5)	purA(5)	recA(4)	Non-ExPEC	Toxins
ESC_AB9057AA	Human		Ecuador	Escherichia coli	ast	100	88 / 117	ESC_FC6213AA_AS_NODE_135_length_2003_cov_18.157249	173..260	Heat-stable enterotoxin EAST-1	AB042005	394	adk(21)	fumC(35)	gyrB(61)	icd(52)	mdh(5)	purA(5)	recA(4)	Non-ExPEC	Toxins
ESC_AB9057AA	Human		Ecuador	Escherichia coli	ast	97.44	117 / 117	ESC_FC6213AA_AS_NODE_90_length_10216_cov_16.323223	5752..5868	Heat-stable enterotoxin EAST-1	AB042005	394	adk(21)	fumC(35)	gyrB(61)	icd(52)	mdh(5)	purA(5)	recA(4)	Non-ExPEC	Toxins
ESC_AB9057AA	Human		Ecuador	Escherichia coli	ast	100	88 / 117	ESC_FC6213AA_AS_NODE_135_length_2003_cov_18.157249	173..260	Heat-stable enterotoxin EAST-1	AF411067	394	adk(21)	fumC(35)	gyrB(61)	icd(52)	mdh(5)	purA(5)	recA(4)	Non-ExPEC	Toxins
ESC_AB9057AA	Human		Ecuador	Escherichia coli	chu	100	1983 / 1983	ESC_FC6213AA_AS_NODE_65_length_21435_cov_12.256101	2459..4441	Outer membrane hemin receptor	UCZM01000007	394	adk(21)	fumC(35)	gyrB(61)	icd(52)	mdh(5)	purA(5)	recA(4)	Non-ExPEC	Iron Acquisition Systems
ESC_AB9057AA	Human		Ecuador	Escherichia coli	csg	93.64	456 / 456	ESC_FC6213AA_AS_NODE_7_length_149413_cov_12.374670	92850..93305	curlin major subunit CsgA	CP069646	394	adk(21)	fumC(35)	gyrB(61)	icd(52)	mdh(5)	purA(5)	recA(4)	Non-ExPEC	Biofilm Formation Factors
ESC_AB9057AA	Human		Ecuador	Escherichia coli	eil	100	1698 / 1698	ESC_FC6213AA_AS_NODE_21_length_86142_cov_13.178864	64111..65808	Salmonella HilA homolog	FN554766	394	adk(21)	fumC(35)	gyrB(61)	icd(52)	mdh(5)	purA(5)	recA(4)	Non-ExPEC	Regulatory Proteins
ESC_AB9057AA	Human		Ecuador	Escherichia coli	fde	93.96	4254 / 4254	ESC_FC6213AA_AS_NODE_20_length_86253_cov_12.855560	9027..13280	intimin-like adhesin FdeC	AP010953	394	adk(21)	fumC(35)	gyrB(61)	icd(52)	mdh(5)	purA(5)	recA(4)	Non-ExPEC	Adhesins
ESC_AB9057AA	Human		Ecuador	Escherichia coli	fim	100	489 / 489	ESC_FC6213AA_AS_NODE_49_length_31670_cov_14.400374	25204..25692	Type 1 fimbriae		394	adk(21)	fumC(35)	gyrB(61)	icd(52)	mdh(5)	purA(5)	recA(4)	Non-ExPEC	Adhesins
ESC_AB9057AA	Human		Ecuador	Escherichia coli	gad	100	889 / 1401	ESC_FC6213AA_AS_NODE_8_length_133172_cov_14.639257	132284..133172	Glutamate decarboxylase	CU928163	394	adk(21)	fumC(35)	gyrB(61)	icd(52)	mdh(5)	purA(5)	recA(4)	Non-ExPEC	Regulatory Proteins
ESC_AB9057AA	Human		Ecuador	Escherichia coli	hha	90.32	155 / 213	ESC_FC6213AA_AS_NODE_78_length_13021_cov_16.667132	1637..1790	hemolysin expression modulator Hha (previous rmoA)	000453331	394	adk(21)	fumC(35)	gyrB(61)	icd(52)	mdh(5)	purA(5)	recA(4)	Non-ExPEC	Regulatory Proteins
ESC_AB9057AA	Human		Ecuador	Escherichia coli	hly	98.69	918 / 918	ESC_FC6213AA_AS_NODE_41_length_44276_cov_10.366599	22987..23904	Avian E. coli haemolysin	ECU57430	394	adk(21)	fumC(35)	gyrB(61)	icd(52)	mdh(5)	purA(5)	recA(4)	Non-ExPEC	Toxins
ESC_AB9057AA	Human		Ecuador	Escherichia coli	kps	99.91	1149 / 1149	ESC_FC6213AA_AS_NODE_69_length_19014_cov_14.475989	8438..9586	Capsule polysaccharide export inner-membrane protein	CP006632	394	adk(21)	fumC(35)	gyrB(61)	icd(52)	mdh(5)	purA(5)	recA(4)	Non-ExPEC	Protective Antigens
ESC_AB9057AA	Human		Ecuador	Escherichia coli	kps	100	777 / 777	ESC_FC6213AA_AS_NODE_4_length_177563_cov_14.258860	175920..176696	Polysialic acid transport protein; Group 2 capsule	JOQL01000002	394	adk(21)	fumC(35)	gyrB(61)	icd(52)	mdh(5)	purA(5)	recA(4)	Non-ExPEC	Protective Antigens
ESC_AB9057AA	Human		Ecuador	Escherichia coli	lpf	100	573 / 573	ESC_FC6213AA_AS_NODE_44_length_40936_cov_15.376094	30234..30806	Long polar fimbriae	AB198066	394	adk(21)	fumC(35)	gyrB(61)	icd(52)	mdh(5)	purA(5)	recA(4)	Non-ExPEC	Adhesins
ESC_AB9057AA	Human		Ecuador	Escherichia coli	nlp	99.66	885 / 885	ESC_FC6213AA_AS_NODE_15_length_95782_cov_14.629293	36327..37211	lipoprotein NlpI precursor	CP000243	394	adk(21)	fumC(35)	gyrB(61)	icd(52)	mdh(5)	purA(5)	recA(4)	Non-ExPEC	Protective Antigens
ESC_AB9057AA	Human		Ecuador	Escherichia coli	omp	100	954 / 954	ESC_FC6213AA_AS_NODE_93_length_9081_cov_13.409426	7911..8864	Outer membrane protease (protein protease 7)	CP015834	394	adk(21)	fumC(35)	gyrB(61)	icd(52)	mdh(5)	purA(5)	recA(4)	Non-ExPEC	Secreted Factors
ESC_AB9057AA	Human		Ecuador	Escherichia coli	ter	100	714 / 714	ESC_FC6213AA_AS_NODE_2_length_203415_cov_13.839690	16542..17255	Tellurium ion resistance protein	CP007491	394	adk(21)	fumC(35)	gyrB(61)	icd(52)	mdh(5)	purA(5)	recA(4)	Non-ExPEC	Protective Antigens
ESC_AB9057AA	Human		Ecuador	Escherichia coli	ter	98.12	959 / 966	ESC_FC6213AA_AS_NODE_4_length_177563_cov_14.258860	29880..30838	Tellurium ion resistance protein	MG591698	394	adk(21)	fumC(35)	gyrB(61)	icd(52)	mdh(5)	purA(5)	recA(4)	Non-ExPEC	Protective Antigens
ESC_AB9057AA	Human		Ecuador	Escherichia coli	tra	99.85	687 / 687	ESC_FC6213AA_AS_NODE_38_length_47347_cov_17.782274	13287..13973	Protein TraJ (Positive regulator of conjugal transfer operon)	CP007150	394	adk(21)	fumC(35)	gyrB(61)	icd(52)	mdh(5)	purA(5)	recA(4)	Non-ExPEC	Regulatory Proteins
ESC_AB9057AA	Human		Ecuador	Escherichia coli	traT	99.59	735 / 735	ESC_FC6213AA_AS_NODE_38_length_47347_cov_17.782274	36400..37134	Outer membrane protein complement resistance	NZ_QRXN01000046	394	adk(21)	fumC(35)	gyrB(61)	icd(52)	mdh(5)	purA(5)	recA(4)	Non-ExPEC	Protective Antigens
ESC_AB9057AA	Human		Ecuador	Escherichia coli	yeh	96.23	1035 / 1035	ESC_FC6213AA_AS_NODE_56_length_29990_cov_10.957339	25021..26055	Outer membrane lipoprotein, YHD fimbriael cluster	CP042934	394	adk(21)	fumC(35)	gyrB(61)	icd(52)	mdh(5)	purA(5)	recA(4)	Non-ExPEC	Adhesins
ESC_AB9057AA	Human		Ecuador	Escherichia coli	yeh	97.66	2481 / 2481	ESC_FC6213AA_AS_NODE_56_length_29990_cov_10.957339	26071..28551	Usher, YHD fimbriael cluster	CP042934	394	adk(21)	fumC(35)	gyrB(61)	icd(52)	mdh(5)	purA(5)	recA(4)	Non-ExPEC	Adhesins
ESC_AB9057AA	Human		Ecuador	Escherichia coli	yeh	96	675 / 675	ESC_FC6213AA_AS_NODE_56_length_29990_cov_10.957339	28567..29241	Chaperone, YHD fimbriael cluster	CP042934	394	adk(21)	fumC(35)	gyrB(61)	icd(52)	mdh(5)	purA(5)	recA(4)	Non-ExPEC	Adhesins
ESC_AB9057AA	Human		Ecuador	Escherichia coli	yeh	97.24	543 / 543	ESC_FC6213AA_AS_NODE_56_length_29990_cov_10.957339	29322..29864	Major pilin subunit, YHD fimbriael cluster	CP042934	394	adk(21)	fumC(35)	gyrB(61)	icd(52)	mdh(5)	purA(5)	recA(4)	Non-ExPEC	Adhesins
ESC_AB9058AA	Human		Ecuador	Escherichia coli	Asl	94.15	1657 / 1656	ESC_FC6214AA_AS_NODE_32_length_56510_cov_16.258997	17085..18740	Putative sulfatase Asl	CP054236	34	adk(10)	fumC(11)	gyrB(4)	icd(1)	mdh(8)	purA(8)	recA(2)	Non-ExPEC	Biofilm Formation Factors
ESC_AB9058AA	Human		Ecuador	Escherichia coli	ast	100	117 / 117	ESC_FC6214AA_AS_NODE_16_length_79202_cov_11.075397	3222..3338	Heat-stable enterotoxin EAST-1	AB042002	34	adk(10)	fumC(11)	gyrB(4)	icd(1)	mdh(8)	purA(8)	recA(2)	Non-ExPEC	Toxins
ESC_AB9058AA	Human		Ecuador	Escherichia coli	csg	100	456 / 456	ESC_FC6214AA_AS_NODE_104_length_10224_cov_11.264633	941..1396	curlin major subunit CsgA	CP069646	34	adk(10)	fumC(11)	gyrB(4)	icd(1)	mdh(8)	purA(8)	recA(2)	Non-ExPEC	Biofilm Formation Factors
ESC_AB9058AA	Human		Ecuador	Escherichia coli	esp	99.14	579 / 579	ESC_FC6214AA_AS_NODE_36_length_43281_cov_12.749988	6726..7304	Type III secretions system	CP003109	34	adk(10)	fumC(11)	gyrB(4)	icd(1)	mdh(8)	purA(8)	recA(2)	Non-ExPEC	Secreted Factors
ESC_AB9058AA	Human		Ecuador	Escherichia coli	esp	99.68	939 / 939	ESC_FC6214AA_AS_NODE_36_length_43281_cov_12.749988	8462..9400	Secreted protein B	AE005174	34	adk(10)	fumC(11)	gyrB(4)	icd(1)	mdh(8)	purA(8)	recA(2)	Non-ExPEC	Secreted Factors
ESC_AB9058AA	Human		Ecuador	Escherichia coli	esp	99.27	4092 / 4092	ESC_FC6214AA_AS_NODE_110_length_9658_cov_12.956038	1528..5619	Serine protease autotransporters of Enterobacteriaceae (SPATE)	AP010958	34	adk(10)	fumC(11)	gyrB(4)	icd(1)	mdh(8)	purA(8)	recA(2)	Non-ExPEC	Secreted Factors
ESC_AB9058AA	Human		Ecuador	Escherichia coli	fim	100	489 / 489	ESC_FC6214AA_AS_NODE_107_length_10001_cov_16.436702	2478..2966	Type 1 fimbriae		34	adk(10)	fumC(11)	gyrB(4)	icd(1)	mdh(8)	purA(8)	recA(2)	Non-ExPEC	Adhesins
ESC_AB9058AA	Human		Ecuador	Escherichia coli	fyu	100	2022 / 2022	ESC_FC6214AA_AS_NODE_41_length_39773_cov_11.825758	37116..39137	Siderophore receptor	ADTP01000030	34	adk(10)	fumC(11)	gyrB(4)	icd(1)	mdh(8)	purA(8)	recA(2)	Non-ExPEC	Iron Acquisition Systems
ESC_AB9058AA	Human		Ecuador	Escherichia coli	gad	99.93	1401 / 1401	ESC_FC6214AA_AS_NODE_75_length_17840_cov_11.913397	7103..8503	Glutamate decarboxylase	CP002967	34	adk(10)	fumC(11)	gyrB(4)	icd(1)	mdh(8)	purA(8)	recA(2)	Non-ExPEC	Regulatory Proteins
ESC_AB9058AA	Human		Ecuador	Escherichia coli	gad	99.79	1401 / 1401	ESC_FC6214AA_AS_NODE_8_length_101178_cov_14.654897	96196..97596	Glutamate decarboxylase	U00096	34	adk(10)	fumC(11)	gyrB(4)	icd(1)	mdh(8)	purA(8)	recA(2)	Non-ExPEC	Regulatory Proteins
ESC_AB9058AA	Human		Ecuador	Escherichia coli	hly	98.8	918 / 918	ESC_FC6214AA_AS_NODE_46_length_36523_cov_10.302588	10026..10943	Avian E. coli haemolysin	ECU57430	34	adk(10)	fumC(11)	gyrB(4)	icd(1)	mdh(8)	purA(8)	recA(2)	Non-ExPEC	Toxins
ESC_AB9058AA	Human		Ecuador	Escherichia coli	iha	100	2028 / 2091	ESC_FC6214AA_AS_NODE_212_length_2468_cov_35.500214	441..2468	Adherence protein	CU928162	34	adk(10)	fumC(11)	gyrB(4)	icd(1)	mdh(8)	purA(8)	recA(2)	Non-ExPEC	Adhesins
ESC_AB9058AA	Human		Ecuador	Escherichia coli	irp	99.95	6108 / 6108	ESC_FC6214AA_AS_NODE_41_length_39773_cov_11.825758	17821..23928	High molecular weight protein 2 non-ribosomal peptide synthetase	QOEM01000039	34	adk(10)	fumC(11)	gyrB(4)	icd(1)	mdh(8)	purA(8)	recA(2)	Non-ExPEC	Iron Acquisition Systems
ESC_AB9058AA	Human		Ecuador	Escherichia coli	iuc	100	1743 / 1743	ESC_FC6214AA_AS_NODE_61_length_26109_cov_16.311754	19471..21213	Aerobactin synthetase	AMUG01000109	34	adk(10)	fumC(11)	gyrB(4)	icd(1)	mdh(8)	purA(8)	recA(2)	Non-ExPEC	Iron Acquisition Systems
ESC_AB9058AA	Human		Ecuador	Escherichia coli	iut	100	2199 / 2199	ESC_FC6214AA_AS_NODE_61_length_26109_cov_16.311754	15936..18134	Ferric aerobactin receptor	AAJW02000016	34	adk(10)	fumC(11)	gyrB(4)	icd(1)	mdh(8)	purA(8)	recA(2)	Non-ExPEC	Iron Acquisition Systems
ESC_AB9058AA	Human		Ecuador	Escherichia coli	nle	94.97	815 / 1326	ESC_FC6214AA_AS_NODE_214_length_2456_cov_8.373980	1067..1875	Non-LEE encoded effector A	GQ845116	34	adk(10)	fumC(11)	gyrB(4)	icd(1)	mdh(8)	purA(8)	recA(2)	Non-ExPEC	Secreted Factors
ESC_AB9058AA	Human		Ecuador	Escherichia coli	nlp	99.77	885 / 885	ESC_FC6214AA_AS_NODE_9_length_98295_cov_14.545911	56578..57462	lipoprotein NlpI precursor	CP000243	34	adk(10)	fumC(11)	gyrB(4)	icd(1)	mdh(8)	purA(8)	recA(2)	Non-ExPEC	Protective Antigens
ESC_AB9058AA	Human		Ecuador	Escherichia coli	shi	93.46	428 / 462	ESC_FC6214AA_AS_NODE_49_length_35115_cov_15.073825	16297..16718	homologs of the Shigella flexneri SHI-2 pathogenicity island gene shiA	AAD44732	34	adk(10)	fumC(11)	gyrB(4)	icd(1)	mdh(8)	purA(8)	recA(2)	Non-ExPEC	Secreted Factors
ESC_AB9058AA	Human		Ecuador	Escherichia coli	shi	97.43	428 / 462	ESC_FC6214AA_AS_NODE_83_length_14546_cov_14.032180	1423..1850	homologs of the Shigella flexneri SHI-2 pathogenicity island gene shiA	AAD44732	34	adk(10)	fumC(11)	gyrB(4)	icd(1)	mdh(8)	purA(8)	recA(2)	Non-ExPEC	Secreted Factors
ESC_AB9058AA	Human		Ecuador	Escherichia coli	sig	100	3858 / 3858	ESC_FC6214AA_AS_NODE_83_length_14546_cov_14.032180	7409..11266	serine protease autotransporters of Enterobacteriaceae (SPATE),Shigella IgA-like protease homologue	AE005674	34	adk(10)	fumC(11)	gyrB(4)	icd(1)	mdh(8)	purA(8)	recA(2)	Non-ExPEC	Toxins
ESC_AB9058AA	Human		Ecuador	Escherichia coli	ter	100	714 / 714	ESC_FC6214AA_AS_NODE_15_length_81924_cov_14.220228	63946..64659	Tellurium ion resistance protein	CP007491	34	adk(10)	fumC(11)	gyrB(4)	icd(1)	mdh(8)	purA(8)	recA(2)	Non-ExPEC	Protective Antigens
ESC_AB9058AA	Human		Ecuador	Escherichia coli	ter	99.9	966 / 966	ESC_FC6214AA_AS_NODE_17_length_77835_cov_13.596927	29244..30209	Tellurium ion resistance protein	MG591698	34	adk(10)	fumC(11)	gyrB(4)	icd(1)	mdh(8)	purA(8)	recA(2)	Non-ExPEC	Protective Antigens
ESC_AB9058AA	Human		Ecuador	Escherichia coli	tir	98.16	1683 / 1683	ESC_FC6214AA_AS_NODE_158_length_3283_cov_9.617871	1605..3269	Translocated intimin receptor protein	EU871628	34	adk(10)	fumC(11)	gyrB(4)	icd(1)	mdh(8)	purA(8)	recA(2)	Non-ExPEC	Secreted Factors
ESC_AB9058AA	Human		Ecuador	Escherichia coli	tra	100	455 / 687	ESC_FC6214AA_AS_NODE_1069_length_1048_cov_3.682953	1..455	Protein TraJ (Positive regulator of conjugal transfer operon)	CP007150	34	adk(10)	fumC(11)	gyrB(4)	icd(1)	mdh(8)	purA(8)	recA(2)	Non-ExPEC	Regulatory Proteins
ESC_AB9058AA	Human		Ecuador	Escherichia coli	traT	100	777 / 777	ESC_FC6214AA_AS_NODE_54_length_32341_cov_10.277861	20637..21413	Outer membrane protein complement resistance	CYFX01000042	34	adk(10)	fumC(11)	gyrB(4)	icd(1)	mdh(8)	purA(8)	recA(2)	Non-ExPEC	Protective Antigens
ESC_AB9058AA	Human		Ecuador	Escherichia coli	yeh	98.65	1035 / 1035	ESC_FC6214AA_AS_NODE_77_length_17350_cov_10.785461	3913..4947	Outer membrane lipoprotein, YHD fimbriael cluster	CP042934	34	adk(10)	fumC(11)	gyrB(4)	icd(1)	mdh(8)	purA(8)	recA(2)	Non-ExPEC	Adhesins
ESC_AB9058AA	Human		Ecuador	Escherichia coli	yeh	97.58	2481 / 2481	ESC_FC6214AA_AS_NODE_77_length_17350_cov_10.785461	1417..3897	Usher, YHD fimbriael cluster	CP042934	34	adk(10)	fumC(11)	gyrB(4)	icd(1)	mdh(8)	purA(8)	recA(2)	Non-ExPEC	Adhesins
ESC_AB9058AA	Human		Ecuador	Escherichia coli	yeh	91.56	675 / 675	ESC_FC6214AA_AS_NODE_77_length_17350_cov_10.785461	727..1401	Chaperone, YHD fimbriael cluster	CP042934	34	adk(10)	fumC(11)	gyrB(4)	icd(1)	mdh(8)	purA(8)	recA(2)	Non-ExPEC	Adhesins
ESC_AB9058AA	Human		Ecuador	Escherichia coli	eae	98.69	2817 / 2817	ESC_FC6214AA_AS_NODE_36_length_43281_cov_12.749988	499..3315	intimin, surface protein intimate attachment epithelial cell	56	34	adk(10)	fumC(11)	gyrB(4)	icd(1)	mdh(8)	purA(8)	recA(2)	Non-ExPEC	Adhesins
ESC_AB9059AA	Human		Ecuador	Escherichia coli	Asl	97.4	1656 / 1656	ESC_FC6215AA_AS_NODE_90_length_11555_cov_18.442170	178..1833	Putative sulfatase Asl	CP022686	394	adk(21)	fumC(35)	gyrB(61)	icd(52)	mdh(5)	purA(5)	recA(4)	Non-ExPEC	Biofilm Formation Factors
ESC_AB9059AA	Human		Ecuador	Escherichia coli	aap	98.01	351 / 351	ESC_FC6215AA_AS_NODE_89_length_11762_cov_15.074933	7188..7538	Dispersin, antiaggegation protein	Z32523	394	adk(21)	fumC(35)	gyrB(61)	icd(52)	mdh(5)	purA(5)	recA(4)	Non-ExPEC	Biofilm Formation Factors
ESC_AB9059AA	Human		Ecuador	Escherichia coli	air	95.44	4606 / 4605	ESC_FC6215AA_AS_NODE_42_length_42639_cov_13.664040	25707..30312	Enteroaggegative immunoglobulin repeat protein	CP003034	394	adk(21)	fumC(35)	gyrB(61)	icd(52)	mdh(5)	purA(5)	recA(4)	Non-ExPEC	Adhesins
ESC_AB9059AA	Human		Ecuador	Escherichia coli	ast	100	88 / 117	ESC_FC6215AA_AS_NODE_142_length_1871_cov_15.641466	1614..1701	Heat-stable enterotoxin EAST-1	AB042002	394	adk(21)	fumC(35)	gyrB(61)	icd(52)	mdh(5)	purA(5)	recA(4)	Non-ExPEC	Toxins
ESC_AB9059AA	Human		Ecuador	Escherichia coli	ast	100	88 / 117	ESC_FC6215AA_AS_NODE_142_length_1871_cov_15.641466	1614..1701	Heat-stable enterotoxin EAST-1	AB042005	394	adk(21)	fumC(35)	gyrB(61)	icd(52)	mdh(5)	purA(5)	recA(4)	Non-ExPEC	Toxins
ESC_AB9059AA	Human		Ecuador	Escherichia coli	ast	97.44	117 / 117	ESC_FC6215AA_AS_NODE_89_length_11762_cov_15.074933	5750..5866	Heat-stable enterotoxin EAST-1	AB042005	394	adk(21)	fumC(35)	gyrB(61)	icd(52)	mdh(5)	purA(5)	recA(4)	Non-ExPEC	Toxins
ESC_AB9059AA	Human		Ecuador	Escherichia coli	ast	100	88 / 117	ESC_FC6215AA_AS_NODE_142_length_1871_cov_15.641466	1614..1701	Heat-stable enterotoxin EAST-1	AF411067	394	adk(21)	fumC(35)	gyrB(61)	icd(52)	mdh(5)	purA(5)	recA(4)	Non-ExPEC	Toxins
ESC_AB9059AA	Human		Ecuador	Escherichia coli	chu	100	1983 / 1983	ESC_FC6215AA_AS_NODE_68_length_21785_cov_13.350970	16993..18975	Outer membrane hemin receptor	UCZM01000007	394	adk(21)	fumC(35)	gyrB(61)	icd(52)	mdh(5)	purA(5)	recA(4)	Non-ExPEC	Iron Acquisition Systems
ESC_AB9059AA	Human		Ecuador	Escherichia coli	csg	93.42	456 / 456	ESC_FC6215AA_AS_NODE_1_length_151181_cov_14.307303	57950..58405	curlin major subunit CsgA	CP069646	394	adk(21)	fumC(35)	gyrB(61)	icd(52)	mdh(5)	purA(5)	recA(4)	Non-ExPEC	Biofilm Formation Factors
ESC_AB9059AA	Human		Ecuador	Escherichia coli	eil	100	1698 / 1698	ESC_FC6215AA_AS_NODE_42_length_42639_cov_13.664040	18307..20004	Salmonella HilA homolog	FN554766	394	adk(21)	fumC(35)	gyrB(61)	icd(52)	mdh(5)	purA(5)	recA(4)	Non-ExPEC	Regulatory Proteins
ESC_AB9059AA	Human		Ecuador	Escherichia coli	fde	93.96	4254 / 4254	ESC_FC6215AA_AS_NODE_20_length_86300_cov_14.449724	8937..13190	intimin-like adhesin FdeC	AP010953	394	adk(21)	fumC(35)	gyrB(61)	icd(52)	mdh(5)	purA(5)	recA(4)	Non-ExPEC	Adhesins
ESC_AB9059AA	Human		Ecuador	Escherichia coli	fim	100	489 / 489	ESC_FC6215AA_AS_NODE_77_length_15823_cov_14.714167	7146..7634	Type 1 fimbriae		394	adk(21)	fumC(35)	gyrB(61)	icd(52)	mdh(5)	purA(5)	recA(4)	Non-ExPEC	Adhesins
ESC_AB9059AA	Human		Ecuador	Escherichia coli	gad	100	887 / 1401	ESC_FC6215AA_AS_NODE_6_length_132970_cov_16.716655	132084..132970	Glutamate decarboxylase	CU928163	394	adk(21)	fumC(35)	gyrB(61)	icd(52)	mdh(5)	purA(5)	recA(4)	Non-ExPEC	Regulatory Proteins
ESC_AB9059AA	Human		Ecuador	Escherichia coli	hha	90.32	155 / 213	ESC_FC6215AA_AS_NODE_83_length_13015_cov_18.291777	1635..1788	hemolysin expression modulator Hha (previous rmoA)	000453331	394	adk(21)	fumC(35)	gyrB(61)	icd(52)	mdh(5)	purA(5)	recA(4)	Non-ExPEC	Regulatory Proteins
ESC_AB9059AA	Human		Ecuador	Escherichia coli	hly	98.69	918 / 918	ESC_FC6215AA_AS_NODE_13_length_107885_cov_12.115590	19915..20832	Avian E. coli haemolysin	ECU57430	394	adk(21)	fumC(35)	gyrB(61)	icd(52)	mdh(5)	purA(5)	recA(4)	Non-ExPEC	Toxins
ESC_AB9059AA	Human		Ecuador	Escherichia coli	kps	99.91	1149 / 1149	ESC_FC6215AA_AS_NODE_76_length_16436_cov_16.081356	5862..7010	Capsule polysaccharide export inner-membrane protein	CP006632	394	adk(21)	fumC(35)	gyrB(61)	icd(52)	mdh(5)	purA(5)	recA(4)	Non-ExPEC	Protective Antigens
ESC_AB9059AA	Human		Ecuador	Escherichia coli	kps	100	777 / 777	ESC_FC6215AA_AS_NODE_129_length_2299_cov_8.243330	952..1728	Polysialic acid transport protein; Group 2 capsule	JOQL01000002	394	adk(21)	fumC(35)	gyrB(61)	icd(52)	mdh(5)	purA(5)	recA(4)	Non-ExPEC	Protective Antigens
ESC_AB9059AA	Human		Ecuador	Escherichia coli	lpf	100	573 / 573	ESC_FC6215AA_AS_NODE_94_length_10774_cov_15.335524	136..708	Long polar fimbriae	AB198066	394	adk(21)	fumC(35)	gyrB(61)	icd(52)	mdh(5)	purA(5)	recA(4)	Non-ExPEC	Adhesins
ESC_AB9059AA	Human		Ecuador	Escherichia coli	nlp	99.66	885 / 885	ESC_FC6215AA_AS_NODE_4_length_145542_cov_16.392306	36338..37222	lipoprotein NlpI precursor	CP000243	394	adk(21)	fumC(35)	gyrB(61)	icd(52)	mdh(5)	purA(5)	recA(4)	Non-ExPEC	Protective Antigens
ESC_AB9059AA	Human		Ecuador	Escherichia coli	omp	100	954 / 954	ESC_FC6215AA_AS_NODE_31_length_60492_cov_14.167658	59370..60323	Outer membrane protease (protein protease 7)	CP015834	394	adk(21)	fumC(35)	gyrB(61)	icd(52)	mdh(5)	purA(5)	recA(4)	Non-ExPEC	Secreted Factors
ESC_AB9059AA	Human		Ecuador	Escherichia coli	ter	100	714 / 714	ESC_FC6215AA_AS_NODE_46_length_40223_cov_16.056736	22971..23684	Tellurium ion resistance protein	CP007491	394	adk(21)	fumC(35)	gyrB(61)	icd(52)	mdh(5)	purA(5)	recA(4)	Non-ExPEC	Protective Antigens
ESC_AB9059AA	Human		Ecuador	Escherichia coli	ter	98.23	959 / 966	ESC_FC6215AA_AS_NODE_19_length_93229_cov_15.923086	64326..65284	Tellurium ion resistance protein	MG591698	394	adk(21)	fumC(35)	gyrB(61)	icd(52)	mdh(5)	purA(5)	recA(4)	Non-ExPEC	Protective Antigens
ESC_AB9059AA	Human		Ecuador	Escherichia coli	tra	99.85	687 / 687	ESC_FC6215AA_AS_NODE_34_length_51788_cov_26.403383	33373..34059	Protein TraJ (Positive regulator of conjugal transfer operon)	CP007150	394	adk(21)	fumC(35)	gyrB(61)	icd(52)	mdh(5)	purA(5)	recA(4)	Non-ExPEC	Regulatory Proteins
ESC_AB9059AA	Human		Ecuador	Escherichia coli	traT	99.59	735 / 735	ESC_FC6215AA_AS_NODE_34_length_51788_cov_26.403383	10212..10946	Outer membrane protein complement resistance	NZ_QRXN01000046	394	adk(21)	fumC(35)	gyrB(61)	icd(52)	mdh(5)	purA(5)	recA(4)	Non-ExPEC	Protective Antigens
ESC_AB9059AA	Human		Ecuador	Escherichia coli	yeh	96.23	1035 / 1035	ESC_FC6215AA_AS_NODE_25_length_73876_cov_13.558704	47095..48129	Outer membrane lipoprotein, YHD fimbriael cluster	CP042934	394	adk(21)	fumC(35)	gyrB(61)	icd(52)	mdh(5)	purA(5)	recA(4)	Non-ExPEC	Adhesins
ESC_AB9059AA	Human		Ecuador	Escherichia coli	yeh	97.66	2481 / 2481	ESC_FC6215AA_AS_NODE_25_length_73876_cov_13.558704	44599..47079	Usher, YHD fimbriael cluster	CP042934	394	adk(21)	fumC(35)	gyrB(61)	icd(52)	mdh(5)	purA(5)	recA(4)	Non-ExPEC	Adhesins
ESC_AB9059AA	Human		Ecuador	Escherichia coli	yeh	96	675 / 675	ESC_FC6215AA_AS_NODE_25_length_73876_cov_13.558704	43909..44583	Chaperone, YHD fimbriael cluster	CP042934	394	adk(21)	fumC(35)	gyrB(61)	icd(52)	mdh(5)	purA(5)	recA(4)	Non-ExPEC	Adhesins
ESC_AB9059AA	Human		Ecuador	Escherichia coli	yeh	97.24	543 / 543	ESC_FC6215AA_AS_NODE_25_length_73876_cov_13.558704	43286..43828	Major pilin subunit, YHD fimbriael cluster	CP042934	394	adk(21)	fumC(35)	gyrB(61)	icd(52)	mdh(5)	purA(5)	recA(4)	Non-ExPEC	Adhesins
ESC_AB9060AA	Animal		Ecuador	Escherichia coli	Asl	98.55	1656 / 1656	ESC_FC6216AA_AS_NODE_44_length_38663_cov_16.148095	303..1958	Putative sulfatase Asl	CP022686	349	adk(34)	fumC(36)	gyrB(39)	icd(87)	mdh(67)	purA(16)	recA(4)	ExPEC	Biofilm Formation Factors
ESC_AB9060AA	Animal		Ecuador	Escherichia coli	air	95.46	4606 / 4605	ESC_FC6216AA_AS_NODE_12_length_109515_cov_14.708725	51498..56103	Enteroaggegative immunoglobulin repeat protein	CP003034	349	adk(34)	fumC(36)	gyrB(39)	icd(87)	mdh(67)	purA(16)	recA(4)	ExPEC	Adhesins
ESC_AB9060AA	Animal		Ecuador	Escherichia coli	anr	95.77	213 / 213	ESC_FC6216AA_AS_NODE_39_length_41249_cov_11.380332	31335..31547	AraC negative regulator	AL391753	349	adk(34)	fumC(36)	gyrB(39)	icd(87)	mdh(67)	purA(16)	recA(4)	ExPEC	Regulatory Proteins
ESC_AB9060AA	Animal		Ecuador	Escherichia coli	chu	100	1983 / 1983	ESC_FC6216AA_AS_NODE_6_length_156580_cov_15.105987	137125..139107	Outer membrane hemin receptor	UGFM01000001	349	adk(34)	fumC(36)	gyrB(39)	icd(87)	mdh(67)	purA(16)	recA(4)	ExPEC	Iron Acquisition Systems
ESC_AB9060AA	Animal		Ecuador	Escherichia coli	cia	100	1881 / 1881	ESC_FC6216AA_AS_NODE_69_length_14719_cov_11.900219	4441..6321	Colicin ia	CYDV01000045	349	adk(34)	fumC(36)	gyrB(39)	icd(87)	mdh(67)	purA(16)	recA(4)	ExPEC	Secreted Factors
ESC_AB9060AA	Animal		Ecuador	Escherichia coli	csg	91.94	459 / 456	ESC_FC6216AA_AS_NODE_14_length_106564_cov_12.886280	105081..105539	curlin major subunit CsgA	CP069646	349	adk(34)	fumC(36)	gyrB(39)	icd(87)	mdh(67)	purA(16)	recA(4)	ExPEC	Biofilm Formation Factors
ESC_AB9060AA	Animal		Ecuador	Escherichia coli	cva	100	312 / 312	ESC_FC6216AA_AS_NODE_69_length_14719_cov_11.900219	33..344	Microcin C	X57525	349	adk(34)	fumC(36)	gyrB(39)	icd(87)	mdh(67)	purA(16)	recA(4)	ExPEC	Secreted Factors
ESC_AB9060AA	Animal		Ecuador	Escherichia coli	eil	99	1698 / 1698	ESC_FC6216AA_AS_NODE_12_length_109515_cov_14.708725	41393..43090	Salmonella HilA homolog	FN554766	349	adk(34)	fumC(36)	gyrB(39)	icd(87)	mdh(67)	purA(16)	recA(4)	ExPEC	Regulatory Proteins
ESC_AB9060AA	Animal		Ecuador	Escherichia coli	ets	100	1371 / 1371	ESC_FC6216AA_AS_NODE_53_length_29260_cov_8.886417	21363..22733	Putative type I secretion outer membrane protein	DQ381420	349	adk(34)	fumC(36)	gyrB(39)	icd(87)	mdh(67)	purA(16)	recA(4)	ExPEC	Secreted Factors
ESC_AB9060AA	Animal		Ecuador	Escherichia coli	ets	100	942 / 942	ESC_FC6216AA_AS_NODE_53_length_29260_cov_8.886417	19625..20566	Putative type I secretion outer membrane protein	KU664810	349	adk(34)	fumC(36)	gyrB(39)	icd(87)	mdh(67)	purA(16)	recA(4)	ExPEC	Secreted Factors
ESC_AB9060AA	Animal		Ecuador	Escherichia coli	fde	93.84	4254 / 4254	ESC_FC6216AA_AS_NODE_15_length_103563_cov_13.523212	27796..32049	intimin-like adhesin FdeC	AP010953	349	adk(34)	fumC(36)	gyrB(39)	icd(87)	mdh(67)	purA(16)	recA(4)	ExPEC	Adhesins
ESC_AB9060AA	Animal		Ecuador	Escherichia coli	fim	100	489 / 489	ESC_FC6216AA_AS_NODE_2_length_272965_cov_14.738911	7037..7525	Type 1 fimbriae		349	adk(34)	fumC(36)	gyrB(39)	icd(87)	mdh(67)	purA(16)	recA(4)	ExPEC	Adhesins
ESC_AB9060AA	Animal		Ecuador	Escherichia coli	fim	100	489 / 489	ESC_FC6216AA_AS_NODE_2_length_272965_cov_14.738911	7037..7525	Type 1 fimbriae		349	adk(34)	fumC(36)	gyrB(39)	icd(87)	mdh(67)	purA(16)	recA(4)	ExPEC	Adhesins
ESC_AB9060AA	Animal		Ecuador	Escherichia coli	fyu	100	2022 / 2022	ESC_FC6216AA_AS_NODE_23_length_73975_cov_12.360890	62954..64975	Siderophore receptor	UGCQ01000002	349	adk(34)	fumC(36)	gyrB(39)	icd(87)	mdh(67)	purA(16)	recA(4)	ExPEC	Iron Acquisition Systems
ESC_AB9060AA	Animal		Ecuador	Escherichia coli	hha	90.45	157 / 213	ESC_FC6216AA_AS_NODE_21_length_75731_cov_14.692992	52115..52270	hemolysin expression modulator Hha (previous rmoA)	000453331	349	adk(34)	fumC(36)	gyrB(39)	icd(87)	mdh(67)	purA(16)	recA(4)	ExPEC	Regulatory Proteins
ESC_AB9060AA	Animal		Ecuador	Escherichia coli	hly	98.8	918 / 918	ESC_FC6216AA_AS_NODE_76_length_8204_cov_9.416491	7166..8083	Avian E. coli haemolysin	ECU57430	349	adk(34)	fumC(36)	gyrB(39)	icd(87)	mdh(67)	purA(16)	recA(4)	ExPEC	Toxins
ESC_AB9060AA	Animal		Ecuador	Escherichia coli	hly	100	1110 / 1110	ESC_FC6216AA_AS_NODE_88_length_4153_cov_4.175609	1033..2142	Hemolysin F	NC_004998	349	adk(34)	fumC(36)	gyrB(39)	icd(87)	mdh(67)	purA(16)	recA(4)	ExPEC	Toxins
ESC_AB9060AA	Animal		Ecuador	Escherichia coli	iro	100	2178 / 2178	ESC_FC6216AA_AS_NODE_53_length_29260_cov_8.886417	143..2320	Enterobactin siderophore receptor protein	AF449498	349	adk(34)	fumC(36)	gyrB(39)	icd(87)	mdh(67)	purA(16)	recA(4)	ExPEC	Iron Acquisition Systems
ESC_AB9060AA	Animal		Ecuador	Escherichia coli	irp	100	6108 / 6108	ESC_FC6216AA_AS_NODE_23_length_73975_cov_12.360890	43671..49778	High molecular weight protein 2 non-ribosomal peptide synthetase	NZ_NTPD01000023	349	adk(34)	fumC(36)	gyrB(39)	icd(87)	mdh(67)	purA(16)	recA(4)	ExPEC	Iron Acquisition Systems
ESC_AB9060AA	Animal		Ecuador	Escherichia coli	iss	100	309 / 309	ESC_FC6216AA_AS_NODE_53_length_29260_cov_8.886417	12799..13107	Increased serum survival	DQ381420	349	adk(34)	fumC(36)	gyrB(39)	icd(87)	mdh(67)	purA(16)	recA(4)	ExPEC	Protective Antigens
ESC_AB9060AA	Animal		Ecuador	Escherichia coli	iuc	100	1743 / 1743	ESC_FC6216AA_AS_NODE_68_length_15522_cov_10.170490	4027..5769	Aerobactin synthetase	CBTO010000002	349	adk(34)	fumC(36)	gyrB(39)	icd(87)	mdh(67)	purA(16)	recA(4)	ExPEC	Iron Acquisition Systems
ESC_AB9060AA	Animal		Ecuador	Escherichia coli	iut	100	2202 / 2202	ESC_FC6216AA_AS_NODE_68_length_15522_cov_10.170490	470..2671	Ferric aerobactin receptor	LN831046	349	adk(34)	fumC(36)	gyrB(39)	icd(87)	mdh(67)	purA(16)	recA(4)	ExPEC	Iron Acquisition Systems
ESC_AB9060AA	Animal		Ecuador	Escherichia coli	kps	99.91	1149 / 1149	ESC_FC6216AA_AS_NODE_56_length_24178_cov_12.200366	5725..6873	Capsule polysaccharide export inner-membrane protein	AAJU02000009	349	adk(34)	fumC(36)	gyrB(39)	icd(87)	mdh(67)	purA(16)	recA(4)	ExPEC	Protective Antigens
ESC_AB9060AA	Animal		Ecuador	Escherichia coli	kps	100	777 / 777	ESC_FC6216AA_AS_NODE_18_length_95459_cov_14.856113	93749..94525	Polysialic acid transport protein; Group 2 capsule	UWVJ01000006_UWVJ01000000	349	adk(34)	fumC(36)	gyrB(39)	icd(87)	mdh(67)	purA(16)	recA(4)	ExPEC	Protective Antigens
ESC_AB9060AA	Animal		Ecuador	Escherichia coli	mchF	100	2097 / 2097	ESC_FC6216AA_AS_NODE_93_length_3675_cov_7.449831	155..2251	ABC transporter protein MchF	CP002089	349	adk(34)	fumC(36)	gyrB(39)	icd(87)	mdh(67)	purA(16)	recA(4)	ExPEC	Secreted Factors
ESC_AB9060AA	Animal		Ecuador	Escherichia coli	neu	100	1018 / 1176	ESC_FC6216AA_AS_NODE_120_length_1018_cov_2.046016	1..1018	Polysialic acid capsule biosynthesis protein	ADUG01000366	349	adk(34)	fumC(36)	gyrB(39)	icd(87)	mdh(67)	purA(16)	recA(4)	ExPEC	Protective Antigens
ESC_AB9060AA	Animal		Ecuador	Escherichia coli	neu	100	1018 / 1176	ESC_FC6216AA_AS_NODE_120_length_1018_cov_2.046016	1..1018	Polysialic acid capsule biosynthesis protein	NZ_BGTG01000004	349	adk(34)	fumC(36)	gyrB(39)	icd(87)	mdh(67)	purA(16)	recA(4)	ExPEC	Protective Antigens
ESC_AB9060AA	Animal		Ecuador	Escherichia coli	neu	100	1018 / 1131	ESC_FC6216AA_AS_NODE_120_length_1018_cov_2.046016	1..1018	Polysialic acid capsule biosynthesis protein	NZ_NJKG01000006	349	adk(34)	fumC(36)	gyrB(39)	icd(87)	mdh(67)	purA(16)	recA(4)	ExPEC	Protective Antigens
ESC_AB9060AA	Animal		Ecuador	Escherichia coli	neu	100	1018 / 1176	ESC_FC6216AA_AS_NODE_120_length_1018_cov_2.046016	1..1018	Polysialic acid capsule biosynthesis protein	NZ_QSVV01000010	349	adk(34)	fumC(36)	gyrB(39)	icd(87)	mdh(67)	purA(16)	recA(4)	ExPEC	Protective Antigens
ESC_AB9060AA	Animal		Ecuador	Escherichia coli	neu	100	1018 / 1176	ESC_FC6216AA_AS_NODE_120_length_1018_cov_2.046016	1..1018	Polysialic acid capsule biosynthesis protein	NZ_UIHP01000039	349	adk(34)	fumC(36)	gyrB(39)	icd(87)	mdh(67)	purA(16)	recA(4)	ExPEC	Protective Antigens
ESC_AB9060AA	Animal		Ecuador	Escherichia coli	neu	100	1018 / 1176	ESC_FC6216AA_AS_NODE_120_length_1018_cov_2.046016	1..1018	Polysialic acid capsule biosynthesis protein	NZ_UIJJ01000001	349	adk(34)	fumC(36)	gyrB(39)	icd(87)	mdh(67)	purA(16)	recA(4)	ExPEC	Protective Antigens
ESC_AB9060AA	Animal		Ecuador	Escherichia coli	neu	100	1018 / 1176	ESC_FC6216AA_AS_NODE_120_length_1018_cov_2.046016	1..1018	Polysialic acid capsule biosynthesis protein	NZ_UIMN01000031	349	adk(34)	fumC(36)	gyrB(39)	icd(87)	mdh(67)	purA(16)	recA(4)	ExPEC	Protective Antigens
ESC_AB9060AA	Animal		Ecuador	Escherichia coli	nlp	99.66	885 / 885	ESC_FC6216AA_AS_NODE_11_length_111897_cov_14.950264	3660..4544	lipoprotein NlpI precursor	CP000243	349	adk(34)	fumC(36)	gyrB(39)	icd(87)	mdh(67)	purA(16)	recA(4)	ExPEC	Protective Antigens
ESC_AB9060AA	Animal		Ecuador	Escherichia coli	omp	99.9	954 / 954	ESC_FC6216AA_AS_NODE_88_length_4153_cov_4.175609	2575..3528	Outer membrane protease (protein protease 7)	LT985319	349	adk(34)	fumC(36)	gyrB(39)	icd(87)	mdh(67)	purA(16)	recA(4)	ExPEC	Secreted Factors
ESC_AB9060AA	Animal		Ecuador	Escherichia coli	sit	100	915 / 915	ESC_FC6216AA_AS_NODE_68_length_15522_cov_10.170490	14308..15222	Iron transport protein	CYBK01000044	349	adk(34)	fumC(36)	gyrB(39)	icd(87)	mdh(67)	purA(16)	recA(4)	ExPEC	Iron Acquisition Systems
ESC_AB9060AA	Animal		Ecuador	Escherichia coli	ter	99.02	714 / 714	ESC_FC6216AA_AS_NODE_5_length_197813_cov_14.070819	178443..179156	Tellurium ion resistance protein	CP000468	349	adk(34)	fumC(36)	gyrB(39)	icd(87)	mdh(67)	purA(16)	recA(4)	ExPEC	Protective Antigens
ESC_AB9060AA	Animal		Ecuador	Escherichia coli	ter	98.54	959 / 966	ESC_FC6216AA_AS_NODE_25_length_67930_cov_14.712505	53557..54515	Tellurium ion resistance protein	MG591698	349	adk(34)	fumC(36)	gyrB(39)	icd(87)	mdh(67)	purA(16)	recA(4)	ExPEC	Protective Antigens
ESC_AB9060AA	Animal		Ecuador	Escherichia coli	tra	99.71	688 / 690	ESC_FC6216AA_AS_NODE_89_length_3791_cov_6.059498	3104..3791	Protein TraJ (Positive regulator of conjugal transfer operon)	AY230886_AF237698	349	adk(34)	fumC(36)	gyrB(39)	icd(87)	mdh(67)	purA(16)	recA(4)	ExPEC	Regulatory Proteins
ESC_AB9060AA	Animal		Ecuador	Escherichia coli	tra	99.71	688 / 690	ESC_FC6216AA_AS_NODE_89_length_3791_cov_6.059498	3104..3791	Protein TraJ (Positive regulator of conjugal transfer operon)	CU928146	349	adk(34)	fumC(36)	gyrB(39)	icd(87)	mdh(67)	purA(16)	recA(4)	ExPEC	Regulatory Proteins
ESC_AB9060AA	Animal		Ecuador	Escherichia coli	traT	100	732 / 732	ESC_FC6216AA_AS_NODE_39_length_41249_cov_11.380332	20447..21178	Outer membrane protein complement resistance	CXZR01000026	349	adk(34)	fumC(36)	gyrB(39)	icd(87)	mdh(67)	purA(16)	recA(4)	ExPEC	Protective Antigens
ESC_AB9060AA	Animal		Ecuador	Escherichia coli	yeh	97.81	2471 / 2481	ESC_FC6216AA_AS_NODE_33_length_52036_cov_13.167196	1320..3790	Usher, YHD fimbriael cluster	CP042934	349	adk(34)	fumC(36)	gyrB(39)	icd(87)	mdh(67)	purA(16)	recA(4)	ExPEC	Adhesins
ESC_AB9060AA	Animal		Ecuador	Escherichia coli	yeh	96.44	675 / 675	ESC_FC6216AA_AS_NODE_33_length_52036_cov_13.167196	630..1304	Chaperone, YHD fimbriael cluster	CP042934	349	adk(34)	fumC(36)	gyrB(39)	icd(87)	mdh(67)	purA(16)	recA(4)	ExPEC	Adhesins
ESC_AB9060AA	Animal		Ecuador	Escherichia coli	yeh	96.87	543 / 543	ESC_FC6216AA_AS_NODE_33_length_52036_cov_13.167196	7..549	Major pilin subunit, YHD fimbriael cluster	CP042934	349	adk(34)	fumC(36)	gyrB(39)	icd(87)	mdh(67)	purA(16)	recA(4)	ExPEC	Adhesins
ESC_AB9060AA	Animal		Ecuador	Escherichia coli	esp	94.21	570 / 570	ESC_FC6216AA_AS_NODE_2_length_272965_cov_14.738911	191671..192240	Type III secretions system		349	adk(34)	fumC(36)	gyrB(39)	icd(87)	mdh(67)	purA(16)	recA(4)	ExPEC	Secreted Factors
ESC_AB9061AA	Human		Ecuador	Escherichia coli	anr	93.43	213 / 213	ESC_FC6217AA_AS_NODE_247_length_850_cov_9.139696	536..748	AraC negative regulator	AL391753	410	adk(6)	fumC(4)	gyrB(12)	icd(1)	mdh(20)	purA(18)	recA(7)	ExPEC	Regulatory Proteins
ESC_AB9061AA	Human		Ecuador	Escherichia coli	cib	100	1881 / 1881	ESC_FC6217AA_AS_NODE_64_length_23161_cov_13.803682	7022..8902	Colicin ib	KP198616	410	adk(6)	fumC(4)	gyrB(12)	icd(1)	mdh(20)	purA(18)	recA(7)	ExPEC	Secreted Factors
ESC_AB9061AA	Human		Ecuador	Escherichia coli	csg	99.78	456 / 456	ESC_FC6217AA_AS_NODE_26_length_63964_cov_9.003854	16344..16799	curlin major subunit CsgA	CP069646	410	adk(6)	fumC(4)	gyrB(12)	icd(1)	mdh(20)	purA(18)	recA(7)	ExPEC	Biofilm Formation Factors
ESC_AB9061AA	Human		Ecuador	Escherichia coli	cva	100	312 / 312	ESC_FC6217AA_AS_NODE_181_length_3104_cov_12.019483	2582..2893	Microcin C	X57525	410	adk(6)	fumC(4)	gyrB(12)	icd(1)	mdh(20)	purA(18)	recA(7)	ExPEC	Secreted Factors
ESC_AB9061AA	Human		Ecuador	Escherichia coli	ets	100	1371 / 1371	ESC_FC6217AA_AS_NODE_83_length_15216_cov_16.304792	7290..8660	Putative type I secretion outer membrane protein	DQ381420	410	adk(6)	fumC(4)	gyrB(12)	icd(1)	mdh(20)	purA(18)	recA(7)	ExPEC	Secreted Factors
ESC_AB9061AA	Human		Ecuador	Escherichia coli	ets	99.89	942 / 942	ESC_FC6217AA_AS_NODE_83_length_15216_cov_16.304792	5552..6493	Putative type I secretion outer membrane protein	KU664810	410	adk(6)	fumC(4)	gyrB(12)	icd(1)	mdh(20)	purA(18)	recA(7)	ExPEC	Secreted Factors
ESC_AB9061AA	Human		Ecuador	Escherichia coli	fde	93.07	4258 / 4254	ESC_FC6217AA_AS_NODE_8_length_89485_cov_12.214251	66018..70268	intimin-like adhesin FdeC	AP010953	410	adk(6)	fumC(4)	gyrB(12)	icd(1)	mdh(20)	purA(18)	recA(7)	ExPEC	Adhesins
ESC_AB9061AA	Human		Ecuador	Escherichia coli	fim	100	489 / 489	ESC_FC6217AA_AS_NODE_29_length_58484_cov_13.161403	50988..51476	Type 1 fimbriae		410	adk(6)	fumC(4)	gyrB(12)	icd(1)	mdh(20)	purA(18)	recA(7)	ExPEC	Adhesins
ESC_AB9061AA	Human		Ecuador	Escherichia coli	fim	100	489 / 489	ESC_FC6217AA_AS_NODE_29_length_58484_cov_13.161403	50988..51476	Type 1 fimbriae		410	adk(6)	fumC(4)	gyrB(12)	icd(1)	mdh(20)	purA(18)	recA(7)	ExPEC	Adhesins
ESC_AB9061AA	Human		Ecuador	Escherichia coli	gad	99.71	1401 / 1401	ESC_FC6217AA_AS_NODE_48_length_31813_cov_11.892224	30145..31545	Glutamate decarboxylase	CP002967	410	adk(6)	fumC(4)	gyrB(12)	icd(1)	mdh(20)	purA(18)	recA(7)	ExPEC	Regulatory Proteins
ESC_AB9061AA	Human		Ecuador	Escherichia coli	hha	90.45	157 / 213	ESC_FC6217AA_AS_NODE_175_length_3379_cov_17.570418	2743..2898	hemolysin expression modulator Hha (previous rmoA)	000453331	410	adk(6)	fumC(4)	gyrB(12)	icd(1)	mdh(20)	purA(18)	recA(7)	ExPEC	Regulatory Proteins
ESC_AB9061AA	Human		Ecuador	Escherichia coli	hha	92.96	213 / 213	ESC_FC6217AA_AS_NODE_87_length_14992_cov_15.724992	3116..3327	hemolysin expression modulator Hha (previous rmoA)	000453331	410	adk(6)	fumC(4)	gyrB(12)	icd(1)	mdh(20)	purA(18)	recA(7)	ExPEC	Regulatory Proteins
ESC_AB9061AA	Human		Ecuador	Escherichia coli	hha	91.67	180 / 213	ESC_FC6217AA_AS_NODE_95_length_14080_cov_12.724289	2695..2874	hemolysin expression modulator Hha (previous rmoA)	000453331	410	adk(6)	fumC(4)	gyrB(12)	icd(1)	mdh(20)	purA(18)	recA(7)	ExPEC	Regulatory Proteins
ESC_AB9061AA	Human		Ecuador	Escherichia coli	hly	99.02	918 / 918	ESC_FC6217AA_AS_NODE_98_length_13806_cov_8.354924	12810..13726	Avian E. coli haemolysin	ECU57430	410	adk(6)	fumC(4)	gyrB(12)	icd(1)	mdh(20)	purA(18)	recA(7)	ExPEC	Toxins
ESC_AB9061AA	Human		Ecuador	Escherichia coli	hly	100	1110 / 1110	ESC_FC6217AA_AS_NODE_127_length_8458_cov_13.162886	5293..6402	Hemolysin F	CP006635	410	adk(6)	fumC(4)	gyrB(12)	icd(1)	mdh(20)	purA(18)	recA(7)	ExPEC	Toxins
ESC_AB9061AA	Human		Ecuador	Escherichia coli	iro	100	2178 / 2178	ESC_FC6217AA_AS_NODE_78_length_17322_cov_15.640012	11433..13610	Enterobactin siderophore receptor protein	AF449498	410	adk(6)	fumC(4)	gyrB(12)	icd(1)	mdh(20)	purA(18)	recA(7)	ExPEC	Iron Acquisition Systems
ESC_AB9061AA	Human		Ecuador	Escherichia coli	iss	100	309 / 309	ESC_FC6217AA_AS_NODE_78_length_17322_cov_15.640012	646..954	Increased serum survival	DQ381420	410	adk(6)	fumC(4)	gyrB(12)	icd(1)	mdh(20)	purA(18)	recA(7)	ExPEC	Protective Antigens
ESC_AB9061AA	Human		Ecuador	Escherichia coli	iuc	100	1743 / 1743	ESC_FC6217AA_AS_NODE_81_length_15629_cov_17.010063	9880..11622	Aerobactin synthetase	CBTO010000002	410	adk(6)	fumC(4)	gyrB(12)	icd(1)	mdh(20)	purA(18)	recA(7)	ExPEC	Iron Acquisition Systems
ESC_AB9061AA	Human		Ecuador	Escherichia coli	iut	100	2202 / 2202	ESC_FC6217AA_AS_NODE_81_length_15629_cov_17.010063	12978..15179	Ferric aerobactin receptor	CXZO01000056	410	adk(6)	fumC(4)	gyrB(12)	icd(1)	mdh(20)	purA(18)	recA(7)	ExPEC	Iron Acquisition Systems
ESC_AB9061AA	Human		Ecuador	Escherichia coli	lpf	100	573 / 573	ESC_FC6217AA_AS_NODE_51_length_31385_cov_13.712458	649..1221	Long polar fimbriae	AY646923	410	adk(6)	fumC(4)	gyrB(12)	icd(1)	mdh(20)	purA(18)	recA(7)	ExPEC	Adhesins
ESC_AB9061AA	Human		Ecuador	Escherichia coli	mchF	100	2097 / 2097	ESC_FC6217AA_AS_NODE_170_length_3725_cov_12.758755	218..2314	ABC transporter protein MchF	AF449498	410	adk(6)	fumC(4)	gyrB(12)	icd(1)	mdh(20)	purA(18)	recA(7)	ExPEC	Secreted Factors
ESC_AB9061AA	Human		Ecuador	Escherichia coli	nlp	99.77	885 / 885	ESC_FC6217AA_AS_NODE_5_length_128070_cov_13.531760	107720..108604	lipoprotein NlpI precursor	CP000243	410	adk(6)	fumC(4)	gyrB(12)	icd(1)	mdh(20)	purA(18)	recA(7)	ExPEC	Protective Antigens
ESC_AB9061AA	Human		Ecuador	Escherichia coli	omp	99.9	954 / 954	ESC_FC6217AA_AS_NODE_127_length_8458_cov_13.162886	6835..7788	Outer membrane protease (protein protease 7)	LT985319	410	adk(6)	fumC(4)	gyrB(12)	icd(1)	mdh(20)	purA(18)	recA(7)	ExPEC	Secreted Factors
ESC_AB9061AA	Human		Ecuador	Escherichia coli	pap	99.12	2511 / 2511	ESC_FC6217AA_AS_NODE_140_length_6942_cov_11.534409	1397..3907	Outer membrane usher P fimbriae	JNPN01000012	410	adk(6)	fumC(4)	gyrB(12)	icd(1)	mdh(20)	purA(18)	recA(7)	ExPEC	Adhesins
ESC_AB9061AA	Human		Ecuador	Escherichia coli	shi	94.43	700 / 1044	ESC_FC6217AA_AS_NODE_246_length_947_cov_13.943902	126..825	homologs of the Shigella flexneri SHI-2 pathogenicity island gene shiA	AF141323	410	adk(6)	fumC(4)	gyrB(12)	icd(1)	mdh(20)	purA(18)	recA(7)	ExPEC	Secreted Factors
ESC_AB9061AA	Human		Ecuador	Escherichia coli	shi	94.43	700 / 1044	ESC_FC6217AA_AS_NODE_246_length_947_cov_13.943902	126..825	homologs of the Shigella flexneri SHI-2 pathogenicity island gene shiA	CP058222	410	adk(6)	fumC(4)	gyrB(12)	icd(1)	mdh(20)	purA(18)	recA(7)	ExPEC	Secreted Factors
ESC_AB9061AA	Human		Ecuador	Escherichia coli	sit	100	915 / 915	ESC_FC6217AA_AS_NODE_81_length_15629_cov_17.010063	427..1341	Iron transport protein	ADTK01000286	410	adk(6)	fumC(4)	gyrB(12)	icd(1)	mdh(20)	purA(18)	recA(7)	ExPEC	Iron Acquisition Systems
ESC_AB9061AA	Human		Ecuador	Escherichia coli	ter	100	714 / 714	ESC_FC6217AA_AS_NODE_11_length_86464_cov_12.327947	20956..21669	Tellurium ion resistance protein	CP007491	410	adk(6)	fumC(4)	gyrB(12)	icd(1)	mdh(20)	purA(18)	recA(7)	ExPEC	Protective Antigens
ESC_AB9061AA	Human		Ecuador	Escherichia coli	ter	100	966 / 966	ESC_FC6217AA_AS_NODE_3_length_139398_cov_12.218861	35119..36084	Tellurium ion resistance protein	MG591698	410	adk(6)	fumC(4)	gyrB(12)	icd(1)	mdh(20)	purA(18)	recA(7)	ExPEC	Protective Antigens
ESC_AB9061AA	Human		Ecuador	Escherichia coli	tia	99.86	738 / 738	ESC_FC6217AA_AS_NODE_80_length_16619_cov_10.582161	6993..7730	Tia Invasion determinant	CP012112	410	adk(6)	fumC(4)	gyrB(12)	icd(1)	mdh(20)	purA(18)	recA(7)	ExPEC	Invasion Factors
ESC_AB9061AA	Human		Ecuador	Escherichia coli	tra	99.13	687 / 687	ESC_FC6217AA_AS_NODE_215_length_1620_cov_5.827194	797..1483	Protein TraJ (Positive regulator of conjugal transfer operon)	AP019676	410	adk(6)	fumC(4)	gyrB(12)	icd(1)	mdh(20)	purA(18)	recA(7)	ExPEC	Regulatory Proteins
ESC_AB9061AA	Human		Ecuador	Escherichia coli	traT	99.32	146 / 177	ESC_FC6217AA_AS_NODE_119_length_9294_cov_33.756191	9149..9294	Outer membrane protein complement resistance	AIGY01000005	410	adk(6)	fumC(4)	gyrB(12)	icd(1)	mdh(20)	purA(18)	recA(7)	ExPEC	Protective Antigens
ESC_AB9061AA	Human		Ecuador	Escherichia coli	traT	99.36	157 / 177	ESC_FC6217AA_AS_NODE_176_length_3367_cov_16.756481	3..159	Outer membrane protein complement resistance	AIGY01000005	410	adk(6)	fumC(4)	gyrB(12)	icd(1)	mdh(20)	purA(18)	recA(7)	ExPEC	Protective Antigens
ESC_AB9061AA	Human		Ecuador	Escherichia coli	traT	100	157 / 177	ESC_FC6217AA_AS_NODE_180_length_3317_cov_16.535737	3..159	Outer membrane protein complement resistance	AIGY01000005	410	adk(6)	fumC(4)	gyrB(12)	icd(1)	mdh(20)	purA(18)	recA(7)	ExPEC	Protective Antigens
ESC_AB9061AA	Human		Ecuador	Escherichia coli	traT	100	303 / 303	ESC_FC6217AA_AS_NODE_119_length_9294_cov_33.756191	8613..8915	Outer membrane protein complement resistance	UEKA01000045	410	adk(6)	fumC(4)	gyrB(12)	icd(1)	mdh(20)	purA(18)	recA(7)	ExPEC	Protective Antigens
ESC_AB9061AA	Human		Ecuador	Escherichia coli	tsh	99.98	4134 / 4134	ESC_FC6217AA_AS_NODE_152_length_5156_cov_18.079340	834..4967	serine protease autotransporter of Enterobacteriaceae (SPATE)-Immunoglobulin A1 protease- Temperature-sensitive hemagglutinin	AF218073	410	adk(6)	fumC(4)	gyrB(12)	icd(1)	mdh(20)	purA(18)	recA(7)	ExPEC	Toxins
ESC_AB9061AA	Human		Ecuador	Escherichia coli	yeh	98.16	1035 / 1035	ESC_FC6217AA_AS_NODE_76_length_17677_cov_10.225869	12668..13702	Outer membrane lipoprotein, YHD fimbriael cluster	CP042934	410	adk(6)	fumC(4)	gyrB(12)	icd(1)	mdh(20)	purA(18)	recA(7)	ExPEC	Adhesins
ESC_AB9061AA	Human		Ecuador	Escherichia coli	yeh	98.75	2481 / 2481	ESC_FC6217AA_AS_NODE_76_length_17677_cov_10.225869	13718..16198	Usher, YHD fimbriael cluster	CP042934	410	adk(6)	fumC(4)	gyrB(12)	icd(1)	mdh(20)	purA(18)	recA(7)	ExPEC	Adhesins
ESC_AB9061AA	Human		Ecuador	Escherichia coli	yeh	97.78	675 / 675	ESC_FC6217AA_AS_NODE_76_length_17677_cov_10.225869	16214..16888	Chaperone, YHD fimbriael cluster	CP042934	410	adk(6)	fumC(4)	gyrB(12)	icd(1)	mdh(20)	purA(18)	recA(7)	ExPEC	Adhesins
ESC_AB9061AA	Human		Ecuador	Escherichia coli	yeh	98.53	543 / 543	ESC_FC6217AA_AS_NODE_76_length_17677_cov_10.225869	16968..17510	Major pilin subunit, YHD fimbriael cluster	CP042934	410	adk(6)	fumC(4)	gyrB(12)	icd(1)	mdh(20)	purA(18)	recA(7)	ExPEC	Adhesins
ESC_AB9062AA	Human		Ecuador	Escherichia coli	Asl	98.55	1656 / 1656	ESC_FC6218AA_AS_NODE_26_length_58075_cov_17.614171	19518..21173	Putative sulfatase Asl	CP022686	13684	adk(35)	fumC(3)	gyrB(157)	icd(982)	mdh(5)	purA(5)	recA(4)	Non-ExPEC	Biofilm Formation Factors
ESC_AB9062AA	Human		Ecuador	Escherichia coli	air	95.35	4606 / 4605	ESC_FC6218AA_AS_NODE_6_length_127694_cov_15.290365	66107..70712	Enteroaggegative immunoglobulin repeat protein	CP003034	13684	adk(35)	fumC(3)	gyrB(157)	icd(982)	mdh(5)	purA(5)	recA(4)	Non-ExPEC	Adhesins
ESC_AB9062AA	Human		Ecuador	Escherichia coli	chu	99.5	1983 / 1983	ESC_FC6218AA_AS_NODE_27_length_55933_cov_14.067197	32121..34103	Outer membrane hemin receptor	UDCC01000002	13684	adk(35)	fumC(3)	gyrB(157)	icd(982)	mdh(5)	purA(5)	recA(4)	Non-ExPEC	Iron Acquisition Systems
ESC_AB9062AA	Human		Ecuador	Escherichia coli	csg	92.76	456 / 456	ESC_FC6218AA_AS_NODE_71_length_17649_cov_12.302591	902..1357	curlin major subunit CsgA	CP069646	13684	adk(35)	fumC(3)	gyrB(157)	icd(982)	mdh(5)	purA(5)	recA(4)	Non-ExPEC	Biofilm Formation Factors
ESC_AB9062AA	Human		Ecuador	Escherichia coli	eil	98.65	1698 / 1698	ESC_FC6218AA_AS_NODE_6_length_127694_cov_15.290365	77579..79276	Salmonella HilA homolog	FN554766	13684	adk(35)	fumC(3)	gyrB(157)	icd(982)	mdh(5)	purA(5)	recA(4)	Non-ExPEC	Regulatory Proteins
ESC_AB9062AA	Human		Ecuador	Escherichia coli	fde	94.43	4254 / 4254	ESC_FC6218AA_AS_NODE_56_length_28572_cov_12.221304	9056..13309	intimin-like adhesin FdeC	AP010953	13684	adk(35)	fumC(3)	gyrB(157)	icd(982)	mdh(5)	purA(5)	recA(4)	Non-ExPEC	Adhesins
ESC_AB9062AA	Human		Ecuador	Escherichia coli	fim	100	489 / 489	ESC_FC6218AA_AS_NODE_59_length_27011_cov_15.563718	20491..20979	Type 1 fimbriae		13684	adk(35)	fumC(3)	gyrB(157)	icd(982)	mdh(5)	purA(5)	recA(4)	Non-ExPEC	Adhesins
ESC_AB9062AA	Human		Ecuador	Escherichia coli	gad	98.79	1401 / 1401	ESC_FC6218AA_AS_NODE_27_length_55933_cov_14.067197	13860..15260	Glutamate decarboxylase	CU928163	13684	adk(35)	fumC(3)	gyrB(157)	icd(982)	mdh(5)	purA(5)	recA(4)	Non-ExPEC	Regulatory Proteins
ESC_AB9062AA	Human		Ecuador	Escherichia coli	hly	98.37	918 / 918	ESC_FC6218AA_AS_NODE_1_length_256309_cov_11.403975	17307..18224	Avian E. coli haemolysin	ECU57430	13684	adk(35)	fumC(3)	gyrB(157)	icd(982)	mdh(5)	purA(5)	recA(4)	Non-ExPEC	Toxins
ESC_AB9062AA	Human		Ecuador	Escherichia coli	lpf	99.48	573 / 573	ESC_FC6218AA_AS_NODE_42_length_40864_cov_16.762845	10058..10630	Long polar fimbriae	CP003034	13684	adk(35)	fumC(3)	gyrB(157)	icd(982)	mdh(5)	purA(5)	recA(4)	Non-ExPEC	Adhesins
ESC_AB9062AA	Human		Ecuador	Escherichia coli	nlp	99.66	885 / 885	ESC_FC6218AA_AS_NODE_13_length_95714_cov_16.053804	57717..58601	lipoprotein NlpI precursor	CP000243	13684	adk(35)	fumC(3)	gyrB(157)	icd(982)	mdh(5)	purA(5)	recA(4)	Non-ExPEC	Protective Antigens
ESC_AB9062AA	Human		Ecuador	Escherichia coli	omp	100	954 / 954	ESC_FC6218AA_AS_NODE_28_length_51629_cov_13.976350	219..1172	Outer membrane protease (protein protease 7)	AP009048	13684	adk(35)	fumC(3)	gyrB(157)	icd(982)	mdh(5)	purA(5)	recA(4)	Non-ExPEC	Secreted Factors
ESC_AB9062AA	Human		Ecuador	Escherichia coli	ter	98.88	714 / 714	ESC_FC6218AA_AS_NODE_15_length_86751_cov_15.160937	67344..68057	Tellurium ion resistance protein	CP007491	13684	adk(35)	fumC(3)	gyrB(157)	icd(982)	mdh(5)	purA(5)	recA(4)	Non-ExPEC	Protective Antigens
ESC_AB9062AA	Human		Ecuador	Escherichia coli	ter	98.23	959 / 966	ESC_FC6218AA_AS_NODE_17_length_82512_cov_15.448965	53528..54486	Tellurium ion resistance protein	MG591698	13684	adk(35)	fumC(3)	gyrB(157)	icd(982)	mdh(5)	purA(5)	recA(4)	Non-ExPEC	Protective Antigens
ESC_AB9062AA	Human		Ecuador	Escherichia coli	yeh	96.33	1035 / 1035	ESC_FC6218AA_AS_NODE_54_length_30196_cov_11.043433	25225..26259	Outer membrane lipoprotein, YHD fimbriael cluster	CP042934	13684	adk(35)	fumC(3)	gyrB(157)	icd(982)	mdh(5)	purA(5)	recA(4)	Non-ExPEC	Adhesins
ESC_AB9062AA	Human		Ecuador	Escherichia coli	yeh	97.7	2481 / 2481	ESC_FC6218AA_AS_NODE_54_length_30196_cov_11.043433	26275..28755	Usher, YHD fimbriael cluster	CP042934	13684	adk(35)	fumC(3)	gyrB(157)	icd(982)	mdh(5)	purA(5)	recA(4)	Non-ExPEC	Adhesins
ESC_AB9062AA	Human		Ecuador	Escherichia coli	yeh	96.15	675 / 675	ESC_FC6218AA_AS_NODE_54_length_30196_cov_11.043433	28771..29445	Chaperone, YHD fimbriael cluster	CP042934	13684	adk(35)	fumC(3)	gyrB(157)	icd(982)	mdh(5)	purA(5)	recA(4)	Non-ExPEC	Adhesins
ESC_AB9062AA	Human		Ecuador	Escherichia coli	yeh	97.05	543 / 543	ESC_FC6218AA_AS_NODE_54_length_30196_cov_11.043433	29526..30068	Major pilin subunit, YHD fimbriael cluster	CP042934	13684	adk(35)	fumC(3)	gyrB(157)	icd(982)	mdh(5)	purA(5)	recA(4)	Non-ExPEC	Adhesins
ESC_AB9062AA	Human		Ecuador	Escherichia coli	esp	94.74	570 / 570	ESC_FC6218AA_AS_NODE_2_length_199802_cov_16.106353	53927..54496	Type III secretions system		13684	adk(35)	fumC(3)	gyrB(157)	icd(982)	mdh(5)	purA(5)	recA(4)	Non-ExPEC	Secreted Factors
ESC_AB9063AA	Human		Ecuador	Escherichia coli	Asl	93.96	1657 / 1656	ESC_FC6219AA_AS_NODE_9_length_89027_cov_17.917795	37857..39512	Putative sulfatase Asl	CP054236	48	adk(6)	fumC(11)	gyrB(4)	icd(8)	mdh(8)	purA(8)	recA(2)	Non-ExPEC	Biofilm Formation Factors
ESC_AB9063AA	Human		Ecuador	Escherichia coli	anr	93.9	213 / 213	ESC_FC6219AA_AS_NODE_69_length_21294_cov_12.900080	177..389	AraC negative regulator	AL391753	48	adk(6)	fumC(11)	gyrB(4)	icd(8)	mdh(8)	purA(8)	recA(2)	Non-ExPEC	Regulatory Proteins
ESC_AB9063AA	Human		Ecuador	Escherichia coli	cia	94.07	253 / 264	ESC_FC6219AA_AS_NODE_69_length_21294_cov_12.900080	13424..13676	Colicin ia	UGDH01000002	48	adk(6)	fumC(11)	gyrB(4)	icd(8)	mdh(8)	purA(8)	recA(2)	Non-ExPEC	Secreted Factors
ESC_AB9063AA	Human		Ecuador	Escherichia coli	csg	99.78	456 / 456	ESC_FC6219AA_AS_NODE_62_length_24654_cov_10.993069	7801..8256	curlin major subunit CsgA	CP069646	48	adk(6)	fumC(11)	gyrB(4)	icd(8)	mdh(8)	purA(8)	recA(2)	Non-ExPEC	Biofilm Formation Factors
ESC_AB9063AA	Human		Ecuador	Escherichia coli	fim	100	489 / 489	ESC_FC6219AA_AS_NODE_30_length_45433_cov_16.132896	6141..6629	Type 1 fimbriae		48	adk(6)	fumC(11)	gyrB(4)	icd(8)	mdh(8)	purA(8)	recA(2)	Non-ExPEC	Adhesins
ESC_AB9063AA	Human		Ecuador	Escherichia coli	gad	100	1401 / 1401	ESC_FC6219AA_AS_NODE_23_length_63385_cov_15.972019	52614..54014	Glutamate decarboxylase	U00096	48	adk(6)	fumC(11)	gyrB(4)	icd(8)	mdh(8)	purA(8)	recA(2)	Non-ExPEC	Regulatory Proteins
ESC_AB9063AA	Human		Ecuador	Escherichia coli	hly	100	918 / 918	ESC_FC6219AA_AS_NODE_37_length_40670_cov_9.682041	13828..14745	Avian E. coli haemolysin	ECU57430	48	adk(6)	fumC(11)	gyrB(4)	icd(8)	mdh(8)	purA(8)	recA(2)	Non-ExPEC	Toxins
ESC_AB9063AA	Human		Ecuador	Escherichia coli	hra	99.62	792 / 792	ESC_FC6219AA_AS_NODE_122_length_5859_cov_10.877006	1529..2320	Heat-resistant agglutinin	CP006636	48	adk(6)	fumC(11)	gyrB(4)	icd(8)	mdh(8)	purA(8)	recA(2)	Non-ExPEC	Adhesins
ESC_AB9063AA	Human		Ecuador	Escherichia coli	iss	98.98	294 / 294	ESC_FC6219AA_AS_NODE_92_length_10467_cov_14.120696	2225..2518	Increased serum survival	CP001665	48	adk(6)	fumC(11)	gyrB(4)	icd(8)	mdh(8)	purA(8)	recA(2)	Non-ExPEC	Protective Antigens
ESC_AB9063AA	Human		Ecuador	Escherichia coli	iss	98.98	294 / 294	ESC_FC6219AA_AS_NODE_92_length_10467_cov_14.120696	2225..2518	Increased serum survival	CP001846	48	adk(6)	fumC(11)	gyrB(4)	icd(8)	mdh(8)	purA(8)	recA(2)	Non-ExPEC	Protective Antigens
ESC_AB9063AA	Human		Ecuador	Escherichia coli	nlp	99.77	885 / 885	ESC_FC6219AA_AS_NODE_21_length_70089_cov_15.925345	52010..52894	lipoprotein NlpI precursor	CP000243	48	adk(6)	fumC(11)	gyrB(4)	icd(8)	mdh(8)	purA(8)	recA(2)	Non-ExPEC	Protective Antigens
ESC_AB9063AA	Human		Ecuador	Escherichia coli	ter	100	714 / 714	ESC_FC6219AA_AS_NODE_15_length_79735_cov_14.551314	13173..13886	Tellurium ion resistance protein	CP007491	48	adk(6)	fumC(11)	gyrB(4)	icd(8)	mdh(8)	purA(8)	recA(2)	Non-ExPEC	Protective Antigens
ESC_AB9063AA	Human		Ecuador	Escherichia coli	ter	99.9	966 / 966	ESC_FC6219AA_AS_NODE_36_length_41061_cov_14.792031	12196..13161	Tellurium ion resistance protein	MG591698	48	adk(6)	fumC(11)	gyrB(4)	icd(8)	mdh(8)	purA(8)	recA(2)	Non-ExPEC	Protective Antigens
ESC_AB9063AA	Human		Ecuador	Escherichia coli	tra	98.26	690 / 690	ESC_FC6219AA_AS_NODE_50_length_32007_cov_14.191343	724..1413	Protein TraJ (Positive regulator of conjugal transfer operon)	AF550679	48	adk(6)	fumC(11)	gyrB(4)	icd(8)	mdh(8)	purA(8)	recA(2)	Non-ExPEC	Regulatory Proteins
ESC_AB9063AA	Human		Ecuador	Escherichia coli	traT	100	732 / 732	ESC_FC6219AA_AS_NODE_50_length_32007_cov_14.191343	21946..22677	Outer membrane protein complement resistance	NZ_UINR01000018	48	adk(6)	fumC(11)	gyrB(4)	icd(8)	mdh(8)	purA(8)	recA(2)	Non-ExPEC	Protective Antigens
ESC_AB9063AA	Human		Ecuador	Escherichia coli	yeh	97.87	1035 / 1035	ESC_FC6219AA_AS_NODE_16_length_77347_cov_12.641453	72833..73867	Outer membrane lipoprotein, YHD fimbriael cluster	CP042934	48	adk(6)	fumC(11)	gyrB(4)	icd(8)	mdh(8)	purA(8)	recA(2)	Non-ExPEC	Adhesins
ESC_AB9063AA	Human		Ecuador	Escherichia coli	yeh	97.74	2481 / 2481	ESC_FC6219AA_AS_NODE_16_length_77347_cov_12.641453	73883..76363	Usher, YHD fimbriael cluster	CP042934	48	adk(6)	fumC(11)	gyrB(4)	icd(8)	mdh(8)	purA(8)	recA(2)	Non-ExPEC	Adhesins
ESC_AB9063AA	Human		Ecuador	Escherichia coli	yeh	97.78	675 / 675	ESC_FC6219AA_AS_NODE_16_length_77347_cov_12.641453	76379..77053	Chaperone, YHD fimbriael cluster	CP042934	48	adk(6)	fumC(11)	gyrB(4)	icd(8)	mdh(8)	purA(8)	recA(2)	Non-ExPEC	Adhesins
ESC_AB9063AA	Human		Ecuador	Escherichia coli	yeh	98.25	457 / 543	ESC_FC6219AA_AS_NODE_95_length_9954_cov_11.147247	9373..9829	Major pilin subunit, YHD fimbriael cluster	CP042934	48	adk(6)	fumC(11)	gyrB(4)	icd(8)	mdh(8)	purA(8)	recA(2)	Non-ExPEC	Adhesins
ESC_AB9064AA	Animal		Ecuador	Escherichia coli	anr	96.24	213 / 213	ESC_FC6220AA_AS_NODE_137_length_6331_cov_9.845906	2577..2789	AraC negative regulator	AL391753	5229	adk(43)	fumC(41)	gyrB(15)	icd(18)	mdh(11)	purA(7)	recA(44)	Non-ExPEC	Regulatory Proteins
ESC_AB9064AA	Animal		Ecuador	Escherichia coli	csg	98.9	456 / 456	ESC_FC6220AA_AS_NODE_9_length_93090_cov_10.184923	909..1364	curlin major subunit CsgA	CP069646	5229	adk(43)	fumC(41)	gyrB(15)	icd(18)	mdh(11)	purA(7)	recA(44)	Non-ExPEC	Biofilm Formation Factors
ESC_AB9064AA	Animal		Ecuador	Escherichia coli	fde	96.64	4254 / 4254	ESC_FC6220AA_AS_NODE_64_length_25250_cov_8.908530	5851..10104	intimin-like adhesin FdeC	AP010953	5229	adk(43)	fumC(41)	gyrB(15)	icd(18)	mdh(11)	purA(7)	recA(44)	Non-ExPEC	Adhesins
ESC_AB9064AA	Animal		Ecuador	Escherichia coli	fim	100	489 / 489	ESC_FC6220AA_AS_NODE_97_length_13692_cov_13.219609	6999..7487	Type 1 fimbriae		5229	adk(43)	fumC(41)	gyrB(15)	icd(18)	mdh(11)	purA(7)	recA(44)	Non-ExPEC	Adhesins
ESC_AB9064AA	Animal		Ecuador	Escherichia coli	gad	99.79	1401 / 1401	ESC_FC6220AA_AS_NODE_72_length_22061_cov_9.456825	6461..7861	Glutamate decarboxylase	CP002967	5229	adk(43)	fumC(41)	gyrB(15)	icd(18)	mdh(11)	purA(7)	recA(44)	Non-ExPEC	Regulatory Proteins
ESC_AB9064AA	Animal		Ecuador	Escherichia coli	gad	99.79	1401 / 1401	ESC_FC6220AA_AS_NODE_72_length_22061_cov_9.456825	6461..7861	Glutamate decarboxylase	CP003301	5229	adk(43)	fumC(41)	gyrB(15)	icd(18)	mdh(11)	purA(7)	recA(44)	Non-ExPEC	Regulatory Proteins
ESC_AB9064AA	Animal		Ecuador	Escherichia coli	hly	98.91	918 / 918	ESC_FC6220AA_AS_NODE_89_length_16335_cov_6.810464	15334..16251	Avian E. coli haemolysin	ECU57430	5229	adk(43)	fumC(41)	gyrB(15)	icd(18)	mdh(11)	purA(7)	recA(44)	Non-ExPEC	Toxins
ESC_AB9064AA	Animal		Ecuador	Escherichia coli	lpf	100	573 / 573	ESC_FC6220AA_AS_NODE_53_length_28322_cov_12.637347	27706..28278	Long polar fimbriae	AP010953	5229	adk(43)	fumC(41)	gyrB(15)	icd(18)	mdh(11)	purA(7)	recA(44)	Non-ExPEC	Adhesins
ESC_AB9064AA	Animal		Ecuador	Escherichia coli	nlp	99.77	885 / 885	ESC_FC6220AA_AS_NODE_10_length_91147_cov_12.764294	69259..70143	lipoprotein NlpI precursor	CP000243	5229	adk(43)	fumC(41)	gyrB(15)	icd(18)	mdh(11)	purA(7)	recA(44)	Non-ExPEC	Protective Antigens
ESC_AB9064AA	Animal		Ecuador	Escherichia coli	ter	100	714 / 714	ESC_FC6220AA_AS_NODE_15_length_81275_cov_13.637490	16005..16718	Tellurium ion resistance protein	CP007491	5229	adk(43)	fumC(41)	gyrB(15)	icd(18)	mdh(11)	purA(7)	recA(44)	Non-ExPEC	Protective Antigens
ESC_AB9064AA	Animal		Ecuador	Escherichia coli	ter	99.17	959 / 966	ESC_FC6220AA_AS_NODE_38_length_37198_cov_12.543713	12468..13426	Tellurium ion resistance protein	MG591698	5229	adk(43)	fumC(41)	gyrB(15)	icd(18)	mdh(11)	purA(7)	recA(44)	Non-ExPEC	Protective Antigens
ESC_AB9064AA	Animal		Ecuador	Escherichia coli	tra	99.13	687 / 687	ESC_FC6220AA_AS_NODE_160_length_4196_cov_6.894323	123..809	Protein TraJ (Positive regulator of conjugal transfer operon)	AP019676	5229	adk(43)	fumC(41)	gyrB(15)	icd(18)	mdh(11)	purA(7)	recA(44)	Non-ExPEC	Regulatory Proteins
ESC_AB9064AA	Animal		Ecuador	Escherichia coli	traT	100	735 / 735	ESC_FC6220AA_AS_NODE_175_length_2830_cov_7.506474	181..915	Outer membrane protein complement resistance	NC_019073	5229	adk(43)	fumC(41)	gyrB(15)	icd(18)	mdh(11)	purA(7)	recA(44)	Non-ExPEC	Protective Antigens
ESC_AB9064AA	Animal		Ecuador	Escherichia coli	yeh	98.26	1035 / 1035	ESC_FC6220AA_AS_NODE_14_length_82899_cov_9.665334	3968..5002	Outer membrane lipoprotein, YHD fimbriael cluster	CP042934	5229	adk(43)	fumC(41)	gyrB(15)	icd(18)	mdh(11)	purA(7)	recA(44)	Non-ExPEC	Adhesins
ESC_AB9064AA	Animal		Ecuador	Escherichia coli	yeh	98.31	2481 / 2481	ESC_FC6220AA_AS_NODE_14_length_82899_cov_9.665334	1472..3952	Usher, YHD fimbriael cluster	CP042934	5229	adk(43)	fumC(41)	gyrB(15)	icd(18)	mdh(11)	purA(7)	recA(44)	Non-ExPEC	Adhesins
ESC_AB9064AA	Animal		Ecuador	Escherichia coli	yeh	97.63	675 / 675	ESC_FC6220AA_AS_NODE_14_length_82899_cov_9.665334	782..1456	Chaperone, YHD fimbriael cluster	CP042934	5229	adk(43)	fumC(41)	gyrB(15)	icd(18)	mdh(11)	purA(7)	recA(44)	Non-ExPEC	Adhesins
ESC_AB9064AA	Animal		Ecuador	Escherichia coli	yeh	98.71	543 / 543	ESC_FC6220AA_AS_NODE_14_length_82899_cov_9.665334	160..702	Major pilin subunit, YHD fimbriael cluster	CP042934	5229	adk(43)	fumC(41)	gyrB(15)	icd(18)	mdh(11)	purA(7)	recA(44)	Non-ExPEC	Adhesins
ESC_AB9065AA	Animal		Ecuador	Escherichia coli	Asl	94.69	1657 / 1656	ESC_FC6221AA_AS_NODE_7_length_94795_cov_14.792263	55576..57231	Putative sulfatase Asl	CP054236	1629	adk(83)	fumC(12)	gyrB(155)	icd(30)	mdh(1)	purA(1)	recA(17)	Non-ExPEC	Biofilm Formation Factors
ESC_AB9065AA	Animal		Ecuador	Escherichia coli	chu	100	1983 / 1983	ESC_FC6221AA_AS_NODE_34_length_47858_cov_12.307955	18415..20397	Outer membrane hemin receptor	UCXO01000009	1629	adk(83)	fumC(12)	gyrB(155)	icd(30)	mdh(1)	purA(1)	recA(17)	Non-ExPEC	Iron Acquisition Systems
ESC_AB9065AA	Animal		Ecuador	Escherichia coli	csg	93.9	459 / 456	ESC_FC6221AA_AS_NODE_38_length_42948_cov_11.253544	14231..14689	curlin major subunit CsgA	CP069646	1629	adk(83)	fumC(12)	gyrB(155)	icd(30)	mdh(1)	purA(1)	recA(17)	Non-ExPEC	Biofilm Formation Factors
ESC_AB9065AA	Animal		Ecuador	Escherichia coli	eil	98	1698 / 1698	ESC_FC6221AA_AS_NODE_63_length_27090_cov_12.760153	23537..25234	Salmonella HilA homolog	CP000970	1629	adk(83)	fumC(12)	gyrB(155)	icd(30)	mdh(1)	purA(1)	recA(17)	Non-ExPEC	Regulatory Proteins
ESC_AB9065AA	Animal		Ecuador	Escherichia coli	fde	93.54	4258 / 4254	ESC_FC6221AA_AS_NODE_82_length_20337_cov_12.698862	368..4617	intimin-like adhesin FdeC	AP010953	1629	adk(83)	fumC(12)	gyrB(155)	icd(30)	mdh(1)	purA(1)	recA(17)	Non-ExPEC	Adhesins
ESC_AB9065AA	Animal		Ecuador	Escherichia coli	fim	100	489 / 489	ESC_FC6221AA_AS_NODE_99_length_14818_cov_13.997754	7150..7638	Type 1 fimbriae		1629	adk(83)	fumC(12)	gyrB(155)	icd(30)	mdh(1)	purA(1)	recA(17)	Non-ExPEC	Adhesins
ESC_AB9065AA	Animal		Ecuador	Escherichia coli	gad	98.79	1401 / 1401	ESC_FC6221AA_AS_NODE_34_length_47858_cov_12.307955	146..1546	Glutamate decarboxylase	AP010953	1629	adk(83)	fumC(12)	gyrB(155)	icd(30)	mdh(1)	purA(1)	recA(17)	Non-ExPEC	Regulatory Proteins
ESC_AB9065AA	Animal		Ecuador	Escherichia coli	hly	98.91	918 / 918	ESC_FC6221AA_AS_NODE_52_length_33832_cov_10.393947	23061..23978	Avian E. coli haemolysin	ECU57430	1629	adk(83)	fumC(12)	gyrB(155)	icd(30)	mdh(1)	purA(1)	recA(17)	Non-ExPEC	Toxins
ESC_AB9065AA	Animal		Ecuador	Escherichia coli	iss	100	294 / 294	ESC_FC6221AA_AS_NODE_93_length_15794_cov_12.130721	1041..1334	Increased serum survival	CP001665	1629	adk(83)	fumC(12)	gyrB(155)	icd(30)	mdh(1)	purA(1)	recA(17)	Non-ExPEC	Protective Antigens
ESC_AB9065AA	Animal		Ecuador	Escherichia coli	nlp	99.77	885 / 885	ESC_FC6221AA_AS_NODE_1_length_130027_cov_14.366644	20668..21552	lipoprotein NlpI precursor	CP000243	1629	adk(83)	fumC(12)	gyrB(155)	icd(30)	mdh(1)	purA(1)	recA(17)	Non-ExPEC	Protective Antigens
ESC_AB9065AA	Animal		Ecuador	Escherichia coli	ter	99.02	714 / 714	ESC_FC6221AA_AS_NODE_14_length_81059_cov_13.439974	11268..11981	Tellurium ion resistance protein	CP000468	1629	adk(83)	fumC(12)	gyrB(155)	icd(30)	mdh(1)	purA(1)	recA(17)	Non-ExPEC	Protective Antigens
ESC_AB9065AA	Animal		Ecuador	Escherichia coli	ter	98.23	959 / 966	ESC_FC6221AA_AS_NODE_22_length_61970_cov_13.148214	13418..14376	Tellurium ion resistance protein	MG591698	1629	adk(83)	fumC(12)	gyrB(155)	icd(30)	mdh(1)	purA(1)	recA(17)	Non-ExPEC	Protective Antigens
ESC_AB9065AA	Animal		Ecuador	Escherichia coli	usp	99.04	1041 / 1041	ESC_FC6221AA_AS_NODE_158_length_3296_cov_7.526349	848..1888	Uropathogenic specific protein	AB056439	1629	adk(83)	fumC(12)	gyrB(155)	icd(30)	mdh(1)	purA(1)	recA(17)	Non-ExPEC	Adhesins
ESC_AB9065AA	Animal		Ecuador	Escherichia coli	yeh	98.43	2481 / 2481	ESC_FC6221AA_AS_NODE_95_length_15295_cov_7.895174	11260..13740	Usher, YHD fimbriael cluster	CP042934	1629	adk(83)	fumC(12)	gyrB(155)	icd(30)	mdh(1)	purA(1)	recA(17)	Non-ExPEC	Adhesins
ESC_AB9065AA	Animal		Ecuador	Escherichia coli	yeh	98.81	675 / 675	ESC_FC6221AA_AS_NODE_95_length_15295_cov_7.895174	13756..14429	Chaperone, YHD fimbriael cluster	CP042934	1629	adk(83)	fumC(12)	gyrB(155)	icd(30)	mdh(1)	purA(1)	recA(17)	Non-ExPEC	Adhesins
ESC_AB9065AA	Animal		Ecuador	Escherichia coli	yeh	98.34	543 / 543	ESC_FC6221AA_AS_NODE_95_length_15295_cov_7.895174	14510..15052	Major pilin subunit, YHD fimbriael cluster	CP042934	1629	adk(83)	fumC(12)	gyrB(155)	icd(30)	mdh(1)	purA(1)	recA(17)	Non-ExPEC	Adhesins
ESC_AB9065AA	Animal		Ecuador	Escherichia coli	esp	99.82	570 / 570	ESC_FC6221AA_AS_NODE_15_length_78747_cov_14.011397	32885..33454	Type III secretions system		1629	adk(83)	fumC(12)	gyrB(155)	icd(30)	mdh(1)	purA(1)	recA(17)	Non-ExPEC	Secreted Factors
ESC_AB9066AA	Animal		Ecuador	Escherichia coli	Asl	98.85	1656 / 1656	ESC_FC6222AA_AS_NODE_11_length_82051_cov_10.174308	36936..38591	Putative sulfatase Asl	CP022686	117	adk(20)	fumC(45)	gyrB(41)	icd(43)	mdh(5)	purA(32)	recA(2)	Non-ExPEC	Biofilm Formation Factors
ESC_AB9066AA	Animal		Ecuador	Escherichia coli	anr	95.31	213 / 213	ESC_FC6222AA_AS_NODE_22_length_51932_cov_9.038162	5138..5350	AraC negative regulator	AL391753	117	adk(20)	fumC(45)	gyrB(41)	icd(43)	mdh(5)	purA(32)	recA(2)	Non-ExPEC	Regulatory Proteins
ESC_AB9066AA	Animal		Ecuador	Escherichia coli	ast	100	117 / 117	ESC_FC6222AA_AS_NODE_127_length_10371_cov_18.209098	427..543	Heat-stable enterotoxin EAST-1	AB042002	117	adk(20)	fumC(45)	gyrB(41)	icd(43)	mdh(5)	purA(32)	recA(2)	Non-ExPEC	Toxins
ESC_AB9066AA	Animal		Ecuador	Escherichia coli	chu	100	1983 / 1983	ESC_FC6222AA_AS_NODE_18_length_65806_cov_9.772743	13156..15138	Outer membrane hemin receptor	UDDG01000005	117	adk(20)	fumC(45)	gyrB(41)	icd(43)	mdh(5)	purA(32)	recA(2)	Non-ExPEC	Iron Acquisition Systems
ESC_AB9066AA	Animal		Ecuador	Escherichia coli	cia	98.64	147 / 147	ESC_FC6222AA_AS_NODE_218_length_3692_cov_5.907153	3544..3690	Colicin ia	QMGM01000002	117	adk(20)	fumC(45)	gyrB(41)	icd(43)	mdh(5)	purA(32)	recA(2)	Non-ExPEC	Secreted Factors
ESC_AB9066AA	Animal		Ecuador	Escherichia coli	cib	100	1823 / 1881	ESC_FC6222AA_AS_NODE_235_length_3033_cov_7.964556	1211..3033	Colicin ib	KP198616	117	adk(20)	fumC(45)	gyrB(41)	icd(43)	mdh(5)	purA(32)	recA(2)	Non-ExPEC	Secreted Factors
ESC_AB9066AA	Animal		Ecuador	Escherichia coli	csg	97.6	459 / 456	ESC_FC6222AA_AS_NODE_64_length_25928_cov_7.205186	18713..19171	curlin major subunit CsgA	CP069646	117	adk(20)	fumC(45)	gyrB(41)	icd(43)	mdh(5)	purA(32)	recA(2)	Non-ExPEC	Biofilm Formation Factors
ESC_AB9066AA	Animal		Ecuador	Escherichia coli	cva	100	312 / 312	ESC_FC6222AA_AS_NODE_165_length_6404_cov_9.365302	1698..2009	Microcin C	X57525	117	adk(20)	fumC(45)	gyrB(41)	icd(43)	mdh(5)	purA(32)	recA(2)	Non-ExPEC	Secreted Factors
ESC_AB9066AA	Animal		Ecuador	Escherichia coli	ets	99.58	943 / 942	ESC_FC6222AA_AS_NODE_79_length_22255_cov_9.648906	4080..5022	Putative type I secretion outer membrane protein	KU664810	117	adk(20)	fumC(45)	gyrB(41)	icd(43)	mdh(5)	purA(32)	recA(2)	Non-ExPEC	Secreted Factors
ESC_AB9066AA	Animal		Ecuador	Escherichia coli	ets	100	1308 / 1308	ESC_FC6222AA_AS_NODE_79_length_22255_cov_9.648906	6596..7903	Putative type I secretion outer membrane protein	UGFJ01000001	117	adk(20)	fumC(45)	gyrB(41)	icd(43)	mdh(5)	purA(32)	recA(2)	Non-ExPEC	Secreted Factors
ESC_AB9066AA	Animal		Ecuador	Escherichia coli	fde	92.29	4214 / 4254	ESC_FC6222AA_AS_NODE_50_length_30260_cov_8.887432	19402..23612	intimin-like adhesin FdeC	AP010953	117	adk(20)	fumC(45)	gyrB(41)	icd(43)	mdh(5)	purA(32)	recA(2)	Non-ExPEC	Adhesins
ESC_AB9066AA	Animal		Ecuador	Escherichia coli	fim	100	489 / 489	ESC_FC6222AA_AS_NODE_28_length_44189_cov_8.553742	42422..42910	Type 1 fimbriae		117	adk(20)	fumC(45)	gyrB(41)	icd(43)	mdh(5)	purA(32)	recA(2)	Non-ExPEC	Adhesins
ESC_AB9066AA	Animal		Ecuador	Escherichia coli	fyu	100	2022 / 2022	ESC_FC6222AA_AS_NODE_121_length_11228_cov_6.205927	751..2772	Siderophore receptor	UINR01000017	117	adk(20)	fumC(45)	gyrB(41)	icd(43)	mdh(5)	purA(32)	recA(2)	Non-ExPEC	Iron Acquisition Systems
ESC_AB9066AA	Animal		Ecuador	Escherichia coli	gad	99.64	1401 / 1401	ESC_FC6222AA_AS_NODE_18_length_65806_cov_9.772743	32008..33408	Glutamate decarboxylase	CP001671	117	adk(20)	fumC(45)	gyrB(41)	icd(43)	mdh(5)	purA(32)	recA(2)	Non-ExPEC	Regulatory Proteins
ESC_AB9066AA	Animal		Ecuador	Escherichia coli	hly	100	1110 / 1110	ESC_FC6222AA_AS_NODE_79_length_22255_cov_9.648906	15449..16558	Hemolysin F	UGFJ01000001	117	adk(20)	fumC(45)	gyrB(41)	icd(43)	mdh(5)	purA(32)	recA(2)	Non-ExPEC	Toxins
ESC_AB9066AA	Animal		Ecuador	Escherichia coli	hra	99.2	747 / 747	ESC_FC6222AA_AS_NODE_96_length_17128_cov_15.352979	15597..16343	Heat-resistant agglutinin	CP012693	117	adk(20)	fumC(45)	gyrB(41)	icd(43)	mdh(5)	purA(32)	recA(2)	Non-ExPEC	Adhesins
ESC_AB9066AA	Animal		Ecuador	Escherichia coli	iha	99.9	2088 / 2088	ESC_FC6222AA_AS_NODE_171_length_6065_cov_8.119400	2400..4487	Adherence protein	CP000970	117	adk(20)	fumC(45)	gyrB(41)	icd(43)	mdh(5)	purA(32)	recA(2)	Non-ExPEC	Adhesins
ESC_AB9066AA	Animal		Ecuador	Escherichia coli	ire	99.9	2049 / 2049	ESC_FC6222AA_AS_NODE_75_length_23049_cov_7.424003	733..2781	Siderophore receptor	AE014075	117	adk(20)	fumC(45)	gyrB(41)	icd(43)	mdh(5)	purA(32)	recA(2)	Non-ExPEC	Iron Acquisition Systems
ESC_AB9066AA	Animal		Ecuador	Escherichia coli	iro	100	2178 / 2178	ESC_FC6222AA_AS_NODE_94_length_17623_cov_10.197988	12279..14456	Enterobactin siderophore receptor protein	AY545598	117	adk(20)	fumC(45)	gyrB(41)	icd(43)	mdh(5)	purA(32)	recA(2)	Non-ExPEC	Iron Acquisition Systems
ESC_AB9066AA	Animal		Ecuador	Escherichia coli	irp	100	6108 / 6108	ESC_FC6222AA_AS_NODE_87_length_20125_cov_7.076108	9228..15335	High molecular weight protein 2 non-ribosomal peptide synthetase	QOEB01000023	117	adk(20)	fumC(45)	gyrB(41)	icd(43)	mdh(5)	purA(32)	recA(2)	Non-ExPEC	Iron Acquisition Systems
ESC_AB9066AA	Animal		Ecuador	Escherichia coli	iss	100	309 / 309	ESC_FC6222AA_AS_NODE_94_length_17623_cov_10.197988	1493..1801	Increased serum survival	DQ381420	117	adk(20)	fumC(45)	gyrB(41)	icd(43)	mdh(5)	purA(32)	recA(2)	Non-ExPEC	Protective Antigens
ESC_AB9066AA	Animal		Ecuador	Escherichia coli	iuc	100	1743 / 1743	ESC_FC6222AA_AS_NODE_140_length_8801_cov_18.616209	3767..5509	Aerobactin synthetase	CBTO010000002	117	adk(20)	fumC(45)	gyrB(41)	icd(43)	mdh(5)	purA(32)	recA(2)	Non-ExPEC	Iron Acquisition Systems
ESC_AB9066AA	Animal		Ecuador	Escherichia coli	iut	99.74	1937 / 2202	ESC_FC6222AA_AS_NODE_140_length_8801_cov_18.616209	6865..8801	Ferric aerobactin receptor	UGGG01000003	117	adk(20)	fumC(45)	gyrB(41)	icd(43)	mdh(5)	purA(32)	recA(2)	Non-ExPEC	Iron Acquisition Systems
ESC_AB9066AA	Animal		Ecuador	Escherichia coli	lpf	98.95	573 / 573	ESC_FC6222AA_AS_NODE_2_length_163611_cov_9.954711	30259..30831	Long polar fimbriae	CP003034	117	adk(20)	fumC(45)	gyrB(41)	icd(43)	mdh(5)	purA(32)	recA(2)	Non-ExPEC	Adhesins
ESC_AB9066AA	Animal		Ecuador	Escherichia coli	mchF	99.95	2097 / 2097	ESC_FC6222AA_AS_NODE_165_length_6404_cov_9.365302	2179..4274	ABC transporter protein MchF	X57524	117	adk(20)	fumC(45)	gyrB(41)	icd(43)	mdh(5)	purA(32)	recA(2)	Non-ExPEC	Secreted Factors
ESC_AB9066AA	Animal		Ecuador	Escherichia coli	nlp	99.66	885 / 885	ESC_FC6222AA_AS_NODE_7_length_109926_cov_9.600133	74046..74930	lipoprotein NlpI precursor	CP000243	117	adk(20)	fumC(45)	gyrB(41)	icd(43)	mdh(5)	purA(32)	recA(2)	Non-ExPEC	Protective Antigens
ESC_AB9066AA	Animal		Ecuador	Escherichia coli	omp	99.9	954 / 954	ESC_FC6222AA_AS_NODE_79_length_22255_cov_9.648906	14063..15016	Outer membrane protease (protein protease 7)	MG692627	117	adk(20)	fumC(45)	gyrB(41)	icd(43)	mdh(5)	purA(32)	recA(2)	Non-ExPEC	Secreted Factors
ESC_AB9066AA	Animal		Ecuador	Escherichia coli	omp	100	954 / 954	ESC_FC6222AA_AS_NODE_4_length_137045_cov_8.647548	110754..111707	Outer membrane protease (protein protease 7)	UGFB01000004	117	adk(20)	fumC(45)	gyrB(41)	icd(43)	mdh(5)	purA(32)	recA(2)	Non-ExPEC	Secreted Factors
ESC_AB9066AA	Animal		Ecuador	Escherichia coli	pic	100	4116 / 4116	ESC_FC6222AA_AS_NODE_122_length_11204_cov_8.168277	5692..9807	serine protease autotransporters of Enterobacteriaceae (SPATE)	AE014075	117	adk(20)	fumC(45)	gyrB(41)	icd(43)	mdh(5)	purA(32)	recA(2)	Non-ExPEC	Toxins
ESC_AB9066AA	Animal		Ecuador	Escherichia coli	shi	94.16	1044 / 1044	ESC_FC6222AA_AS_NODE_111_length_13043_cov_9.264091	11328..12371	homologs of the Shigella flexneri SHI-2 pathogenicity island gene shiA	AF141323	117	adk(20)	fumC(45)	gyrB(41)	icd(43)	mdh(5)	purA(32)	recA(2)	Non-ExPEC	Secreted Factors
ESC_AB9066AA	Animal		Ecuador	Escherichia coli	shi	94.16	1044 / 1044	ESC_FC6222AA_AS_NODE_111_length_13043_cov_9.264091	11328..12371	homologs of the Shigella flexneri SHI-2 pathogenicity island gene shiA	CP058222	117	adk(20)	fumC(45)	gyrB(41)	icd(43)	mdh(5)	purA(32)	recA(2)	Non-ExPEC	Secreted Factors
ESC_AB9066AA	Animal		Ecuador	Escherichia coli	sit	100	915 / 915	ESC_FC6222AA_AS_NODE_272_length_1865_cov_9.953970	426..1340	Iron transport protein	ADTK01000286	117	adk(20)	fumC(45)	gyrB(41)	icd(43)	mdh(5)	purA(32)	recA(2)	Non-ExPEC	Iron Acquisition Systems
ESC_AB9066AA	Animal		Ecuador	Escherichia coli	sit	100	604 / 915	ESC_FC6222AA_AS_NODE_316_length_1003_cov_3.721461	400..1003	Iron transport protein	ADTP01000122	117	adk(20)	fumC(45)	gyrB(41)	icd(43)	mdh(5)	purA(32)	recA(2)	Non-ExPEC	Iron Acquisition Systems
ESC_AB9066AA	Animal		Ecuador	Escherichia coli	sit	100	604 / 792	ESC_FC6222AA_AS_NODE_316_length_1003_cov_3.721461	400..1003	Iron transport protein	ADUD01000073	117	adk(20)	fumC(45)	gyrB(41)	icd(43)	mdh(5)	purA(32)	recA(2)	Non-ExPEC	Iron Acquisition Systems
ESC_AB9066AA	Animal		Ecuador	Escherichia coli	sit	100	604 / 915	ESC_FC6222AA_AS_NODE_316_length_1003_cov_3.721461	400..1003	Iron transport protein	CYBM01000027	117	adk(20)	fumC(45)	gyrB(41)	icd(43)	mdh(5)	purA(32)	recA(2)	Non-ExPEC	Iron Acquisition Systems
ESC_AB9066AA	Animal		Ecuador	Escherichia coli	sit	100	604 / 915	ESC_FC6222AA_AS_NODE_316_length_1003_cov_3.721461	400..1003	Iron transport protein	HG977190	117	adk(20)	fumC(45)	gyrB(41)	icd(43)	mdh(5)	purA(32)	recA(2)	Non-ExPEC	Iron Acquisition Systems
ESC_AB9066AA	Animal		Ecuador	Escherichia coli	sit	100	604 / 915	ESC_FC6222AA_AS_NODE_316_length_1003_cov_3.721461	400..1003	Iron transport protein	NC_011964	117	adk(20)	fumC(45)	gyrB(41)	icd(43)	mdh(5)	purA(32)	recA(2)	Non-ExPEC	Iron Acquisition Systems
ESC_AB9066AA	Animal		Ecuador	Escherichia coli	sit	100	604 / 792	ESC_FC6222AA_AS_NODE_316_length_1003_cov_3.721461	400..1003	Iron transport protein	UARU01000020	117	adk(20)	fumC(45)	gyrB(41)	icd(43)	mdh(5)	purA(32)	recA(2)	Non-ExPEC	Iron Acquisition Systems
ESC_AB9066AA	Animal		Ecuador	Escherichia coli	sit	100	604 / 915	ESC_FC6222AA_AS_NODE_316_length_1003_cov_3.721461	400..1003	Iron transport protein	UCZT01000034	117	adk(20)	fumC(45)	gyrB(41)	icd(43)	mdh(5)	purA(32)	recA(2)	Non-ExPEC	Iron Acquisition Systems
ESC_AB9066AA	Animal		Ecuador	Escherichia coli	sit	100	915 / 915	ESC_FC6222AA_AS_NODE_237_length_2927_cov_7.530714	1488..2402	Iron transport protein	UFZG01000001	117	adk(20)	fumC(45)	gyrB(41)	icd(43)	mdh(5)	purA(32)	recA(2)	Non-ExPEC	Iron Acquisition Systems
ESC_AB9066AA	Animal		Ecuador	Escherichia coli	sit	100	604 / 879	ESC_FC6222AA_AS_NODE_316_length_1003_cov_3.721461	400..1003	Iron transport protein	UGCD01000002	117	adk(20)	fumC(45)	gyrB(41)	icd(43)	mdh(5)	purA(32)	recA(2)	Non-ExPEC	Iron Acquisition Systems
ESC_AB9066AA	Animal		Ecuador	Escherichia coli	sit	100	604 / 915	ESC_FC6222AA_AS_NODE_316_length_1003_cov_3.721461	400..1003	Iron transport protein	UGCR01000001	117	adk(20)	fumC(45)	gyrB(41)	icd(43)	mdh(5)	purA(32)	recA(2)	Non-ExPEC	Iron Acquisition Systems
ESC_AB9066AA	Animal		Ecuador	Escherichia coli	sit	100	604 / 915	ESC_FC6222AA_AS_NODE_316_length_1003_cov_3.721461	400..1003	Iron transport protein	UGFI01000004	117	adk(20)	fumC(45)	gyrB(41)	icd(43)	mdh(5)	purA(32)	recA(2)	Non-ExPEC	Iron Acquisition Systems
ESC_AB9066AA	Animal		Ecuador	Escherichia coli	sit	100	604 / 726	ESC_FC6222AA_AS_NODE_316_length_1003_cov_3.721461	400..1003	Iron transport protein	UGFX01000002	117	adk(20)	fumC(45)	gyrB(41)	icd(43)	mdh(5)	purA(32)	recA(2)	Non-ExPEC	Iron Acquisition Systems
ESC_AB9066AA	Animal		Ecuador	Escherichia coli	ter	98.88	714 / 714	ESC_FC6222AA_AS_NODE_133_length_9470_cov_9.301616	3980..4693	Tellurium ion resistance protein	CP000468	117	adk(20)	fumC(45)	gyrB(41)	icd(43)	mdh(5)	purA(32)	recA(2)	Non-ExPEC	Protective Antigens
ESC_AB9066AA	Animal		Ecuador	Escherichia coli	ter	98.12	959 / 966	ESC_FC6222AA_AS_NODE_45_length_31111_cov_9.017235	18461..19419	Tellurium ion resistance protein	MG591698	117	adk(20)	fumC(45)	gyrB(41)	icd(43)	mdh(5)	purA(32)	recA(2)	Non-ExPEC	Protective Antigens
ESC_AB9066AA	Animal		Ecuador	Escherichia coli	tra	99.86	690 / 690	ESC_FC6222AA_AS_NODE_22_length_51932_cov_9.038162	38073..38762	Protein TraJ (Positive regulator of conjugal transfer operon)	AF550679	117	adk(20)	fumC(45)	gyrB(41)	icd(43)	mdh(5)	purA(32)	recA(2)	Non-ExPEC	Regulatory Proteins
ESC_AB9066AA	Animal		Ecuador	Escherichia coli	traT	100	777 / 777	ESC_FC6222AA_AS_NODE_22_length_51932_cov_9.038162	16289..17065	Outer membrane protein complement resistance	UDHV01000025	117	adk(20)	fumC(45)	gyrB(41)	icd(43)	mdh(5)	purA(32)	recA(2)	Non-ExPEC	Protective Antigens
ESC_AB9066AA	Animal		Ecuador	Escherichia coli	tsh	99.83	4134 / 4134	ESC_FC6222AA_AS_NODE_175_length_5909_cov_12.165514	834..4967	serine protease autotransporter of Enterobacteriaceae (SPATE)-Immunoglobulin A1 protease- Temperature-sensitive hemagglutinin	AY545598	117	adk(20)	fumC(45)	gyrB(41)	icd(43)	mdh(5)	purA(32)	recA(2)	Non-ExPEC	Toxins
ESC_AB9066AA	Animal		Ecuador	Escherichia coli	tsh	99.83	4134 / 4134	ESC_FC6222AA_AS_NODE_175_length_5909_cov_12.165514	834..4967	serine protease autotransporter of Enterobacteriaceae (SPATE)-Immunoglobulin A1 protease- Temperature-sensitive hemagglutinin	EU330199	117	adk(20)	fumC(45)	gyrB(41)	icd(43)	mdh(5)	purA(32)	recA(2)	Non-ExPEC	Toxins
ESC_AB9066AA	Animal		Ecuador	Escherichia coli	vat	99.96	2602 / 4131	ESC_FC6222AA_AS_NODE_50_length_30260_cov_8.887432	1..2602	serine protease autotransporters of Enterobacteriaceae (SPATE)	AE014075	117	adk(20)	fumC(45)	gyrB(41)	icd(43)	mdh(5)	purA(32)	recA(2)	Non-ExPEC	Toxins
ESC_AB9066AA	Animal		Ecuador	Escherichia coli	yeh	97.87	1035 / 1035	ESC_FC6222AA_AS_NODE_24_length_48936_cov_7.458502	32455..33489	Outer membrane lipoprotein, YHD fimbriael cluster	CP042934	117	adk(20)	fumC(45)	gyrB(41)	icd(43)	mdh(5)	purA(32)	recA(2)	Non-ExPEC	Adhesins
ESC_AB9066AA	Animal		Ecuador	Escherichia coli	yeh	96.69	2481 / 2481	ESC_FC6222AA_AS_NODE_24_length_48936_cov_7.458502	33505..35985	Usher, YHD fimbriael cluster	CP042934	117	adk(20)	fumC(45)	gyrB(41)	icd(43)	mdh(5)	purA(32)	recA(2)	Non-ExPEC	Adhesins
ESC_AB9066AA	Animal		Ecuador	Escherichia coli	yeh	96.44	675 / 675	ESC_FC6222AA_AS_NODE_24_length_48936_cov_7.458502	36001..36675	Chaperone, YHD fimbriael cluster	CP042934	117	adk(20)	fumC(45)	gyrB(41)	icd(43)	mdh(5)	purA(32)	recA(2)	Non-ExPEC	Adhesins
ESC_AB9066AA	Animal		Ecuador	Escherichia coli	yeh	96.32	543 / 543	ESC_FC6222AA_AS_NODE_24_length_48936_cov_7.458502	36756..37298	Major pilin subunit, YHD fimbriael cluster	CP042934	117	adk(20)	fumC(45)	gyrB(41)	icd(43)	mdh(5)	purA(32)	recA(2)	Non-ExPEC	Adhesins
ESC_AB9067AA	Animal		Ecuador	Escherichia coli	Asl	98.85	1656 / 1656	ESC_FC6223AA_AS_NODE_37_length_38773_cov_14.670263	347..2002	Putative sulfatase Asl	CP022686	117	adk(20)	fumC(45)	gyrB(41)	icd(43)	mdh(5)	purA(32)	recA(2)	Non-ExPEC	Biofilm Formation Factors
ESC_AB9067AA	Animal		Ecuador	Escherichia coli	anr	95.77	213 / 213	ESC_FC6223AA_AS_NODE_93_length_16916_cov_20.961701	10894..11106	AraC negative regulator	AL391753	117	adk(20)	fumC(45)	gyrB(41)	icd(43)	mdh(5)	purA(32)	recA(2)	Non-ExPEC	Regulatory Proteins
ESC_AB9067AA	Animal		Ecuador	Escherichia coli	ast	100	117 / 117	ESC_FC6223AA_AS_NODE_56_length_30911_cov_13.005522	431..547	Heat-stable enterotoxin EAST-1	AY545598	117	adk(20)	fumC(45)	gyrB(41)	icd(43)	mdh(5)	purA(32)	recA(2)	Non-ExPEC	Toxins
ESC_AB9067AA	Animal		Ecuador	Escherichia coli	chu	100	1983 / 1983	ESC_FC6223AA_AS_NODE_7_length_97733_cov_12.865101	21497..23479	Outer membrane hemin receptor	UINR01000007	117	adk(20)	fumC(45)	gyrB(41)	icd(43)	mdh(5)	purA(32)	recA(2)	Non-ExPEC	Iron Acquisition Systems
ESC_AB9067AA	Animal		Ecuador	Escherichia coli	csg	97.6	459 / 456	ESC_FC6223AA_AS_NODE_25_length_50723_cov_9.871215	996..1454	curlin major subunit CsgA	CP069646	117	adk(20)	fumC(45)	gyrB(41)	icd(43)	mdh(5)	purA(32)	recA(2)	Non-ExPEC	Biofilm Formation Factors
ESC_AB9067AA	Animal		Ecuador	Escherichia coli	ets	100	1308 / 1308	ESC_FC6223AA_AS_NODE_143_length_8029_cov_16.670969	2700..4007	Putative type I secretion outer membrane protein	UGCO01000002	117	adk(20)	fumC(45)	gyrB(41)	icd(43)	mdh(5)	purA(32)	recA(2)	Non-ExPEC	Secreted Factors
ESC_AB9067AA	Animal		Ecuador	Escherichia coli	fde	92.31	4214 / 4254	ESC_FC6223AA_AS_NODE_79_length_20622_cov_9.202000	10472..14682	intimin-like adhesin FdeC	AP010953	117	adk(20)	fumC(45)	gyrB(41)	icd(43)	mdh(5)	purA(32)	recA(2)	Non-ExPEC	Adhesins
ESC_AB9067AA	Animal		Ecuador	Escherichia coli	fim	100	489 / 489	ESC_FC6223AA_AS_NODE_116_length_12497_cov_13.740097	6044..6532	Type 1 fimbriae		117	adk(20)	fumC(45)	gyrB(41)	icd(43)	mdh(5)	purA(32)	recA(2)	Non-ExPEC	Adhesins
ESC_AB9067AA	Animal		Ecuador	Escherichia coli	fyu	100	2022 / 2022	ESC_FC6223AA_AS_NODE_51_length_33168_cov_9.831754	192..2213	Siderophore receptor	UINR01000017	117	adk(20)	fumC(45)	gyrB(41)	icd(43)	mdh(5)	purA(32)	recA(2)	Non-ExPEC	Iron Acquisition Systems
ESC_AB9067AA	Animal		Ecuador	Escherichia coli	gad	99.71	1401 / 1401	ESC_FC6223AA_AS_NODE_7_length_97733_cov_12.865101	40349..41749	Glutamate decarboxylase	CP001671	117	adk(20)	fumC(45)	gyrB(41)	icd(43)	mdh(5)	purA(32)	recA(2)	Non-ExPEC	Regulatory Proteins
ESC_AB9067AA	Animal		Ecuador	Escherichia coli	hly	100	1110 / 1110	ESC_FC6223AA_AS_NODE_205_length_3507_cov_8.652959	1988..3097	Hemolysin F	NC_004998	117	adk(20)	fumC(45)	gyrB(41)	icd(43)	mdh(5)	purA(32)	recA(2)	Non-ExPEC	Toxins
ESC_AB9067AA	Animal		Ecuador	Escherichia coli	hra	97.71	741 / 741	ESC_FC6223AA_AS_NODE_87_length_18630_cov_12.147111	5324..6064	Heat-resistant agglutinin	CP040456	117	adk(20)	fumC(45)	gyrB(41)	icd(43)	mdh(5)	purA(32)	recA(2)	Non-ExPEC	Adhesins
ESC_AB9067AA	Animal		Ecuador	Escherichia coli	hra	99.87	747 / 747	ESC_FC6223AA_AS_NODE_176_length_4965_cov_4.789789	3368..4114	Heat-resistant agglutinin	LM995856	117	adk(20)	fumC(45)	gyrB(41)	icd(43)	mdh(5)	purA(32)	recA(2)	Non-ExPEC	Adhesins
ESC_AB9067AA	Animal		Ecuador	Escherichia coli	ire	99.95	2049 / 2049	ESC_FC6223AA_AS_NODE_188_length_4512_cov_9.485747	2215..4263	Siderophore receptor	AE014075	117	adk(20)	fumC(45)	gyrB(41)	icd(43)	mdh(5)	purA(32)	recA(2)	Non-ExPEC	Iron Acquisition Systems
ESC_AB9067AA	Animal		Ecuador	Escherichia coli	iro	100	2178 / 2178	ESC_FC6223AA_AS_NODE_86_length_19122_cov_20.117347	16813..18990	Enterobactin siderophore receptor protein	AY545598	117	adk(20)	fumC(45)	gyrB(41)	icd(43)	mdh(5)	purA(32)	recA(2)	Non-ExPEC	Iron Acquisition Systems
ESC_AB9067AA	Animal		Ecuador	Escherichia coli	irp	99.97	6108 / 6108	ESC_FC6223AA_AS_NODE_51_length_33168_cov_9.831754	15401..21508	High molecular weight protein 2 non-ribosomal peptide synthetase	QOEB01000023	117	adk(20)	fumC(45)	gyrB(41)	icd(43)	mdh(5)	purA(32)	recA(2)	Non-ExPEC	Iron Acquisition Systems
ESC_AB9067AA	Animal		Ecuador	Escherichia coli	iss	100	294 / 294	ESC_FC6223AA_AS_NODE_195_length_4005_cov_9.116039	712..1005	Increased serum survival	CP001846	117	adk(20)	fumC(45)	gyrB(41)	icd(43)	mdh(5)	purA(32)	recA(2)	Non-ExPEC	Protective Antigens
ESC_AB9067AA	Animal		Ecuador	Escherichia coli	iss	100	309 / 309	ESC_FC6223AA_AS_NODE_86_length_19122_cov_20.117347	6027..6335	Increased serum survival	DQ381420	117	adk(20)	fumC(45)	gyrB(41)	icd(43)	mdh(5)	purA(32)	recA(2)	Non-ExPEC	Protective Antigens
ESC_AB9067AA	Animal		Ecuador	Escherichia coli	iuc	100	1743 / 1743	ESC_FC6223AA_AS_NODE_102_length_15630_cov_19.378056	4009..5751	Aerobactin synthetase	CBTO010000002	117	adk(20)	fumC(45)	gyrB(41)	icd(43)	mdh(5)	purA(32)	recA(2)	Non-ExPEC	Iron Acquisition Systems
ESC_AB9067AA	Animal		Ecuador	Escherichia coli	iut	100	2202 / 2202	ESC_FC6223AA_AS_NODE_102_length_15630_cov_19.378056	452..2653	Ferric aerobactin receptor	NC_007675	117	adk(20)	fumC(45)	gyrB(41)	icd(43)	mdh(5)	purA(32)	recA(2)	Non-ExPEC	Iron Acquisition Systems
ESC_AB9067AA	Animal		Ecuador	Escherichia coli	lpf	98.95	573 / 573	ESC_FC6223AA_AS_NODE_187_length_4557_cov_11.515124	3865..4437	Long polar fimbriae	CP003034	117	adk(20)	fumC(45)	gyrB(41)	icd(43)	mdh(5)	purA(32)	recA(2)	Non-ExPEC	Adhesins
ESC_AB9067AA	Animal		Ecuador	Escherichia coli	nlp	99.66	885 / 885	ESC_FC6223AA_AS_NODE_16_length_80221_cov_13.338640	20666..21550	lipoprotein NlpI precursor	CP000243	117	adk(20)	fumC(45)	gyrB(41)	icd(43)	mdh(5)	purA(32)	recA(2)	Non-ExPEC	Protective Antigens
ESC_AB9067AA	Animal		Ecuador	Escherichia coli	omp	99.9	954 / 954	ESC_FC6223AA_AS_NODE_205_length_3507_cov_8.652959	602..1555	Outer membrane protease (protein protease 7)	LT985319	117	adk(20)	fumC(45)	gyrB(41)	icd(43)	mdh(5)	purA(32)	recA(2)	Non-ExPEC	Secreted Factors
ESC_AB9067AA	Animal		Ecuador	Escherichia coli	omp	100	954 / 954	ESC_FC6223AA_AS_NODE_1_length_178493_cov_10.904225	155982..156935	Outer membrane protease (protein protease 7)	UGFB01000004	117	adk(20)	fumC(45)	gyrB(41)	icd(43)	mdh(5)	purA(32)	recA(2)	Non-ExPEC	Secreted Factors
ESC_AB9067AA	Animal		Ecuador	Escherichia coli	pic	100	4116 / 4116	ESC_FC6223AA_AS_NODE_183_length_4782_cov_11.241461	536..4651	serine protease autotransporters of Enterobacteriaceae (SPATE)	AE014075	117	adk(20)	fumC(45)	gyrB(41)	icd(43)	mdh(5)	purA(32)	recA(2)	Non-ExPEC	Toxins
ESC_AB9067AA	Animal		Ecuador	Escherichia coli	shi	94.46	1028 / 1044	ESC_FC6223AA_AS_NODE_175_length_5050_cov_10.866545	3898..4925	homologs of the Shigella flexneri SHI-2 pathogenicity island gene shiA	AF141323	117	adk(20)	fumC(45)	gyrB(41)	icd(43)	mdh(5)	purA(32)	recA(2)	Non-ExPEC	Secreted Factors
ESC_AB9067AA	Animal		Ecuador	Escherichia coli	shi	94.46	1028 / 1044	ESC_FC6223AA_AS_NODE_175_length_5050_cov_10.866545	3898..4925	homologs of the Shigella flexneri SHI-2 pathogenicity island gene shiA	CP058222	117	adk(20)	fumC(45)	gyrB(41)	icd(43)	mdh(5)	purA(32)	recA(2)	Non-ExPEC	Secreted Factors
ESC_AB9067AA	Animal		Ecuador	Escherichia coli	shi	96.73	428 / 462	ESC_FC6223AA_AS_NODE_87_length_18630_cov_12.147111	10942..11369	homologs of the Shigella flexneri SHI-2 pathogenicity island gene shiA	AAD44732	117	adk(20)	fumC(45)	gyrB(41)	icd(43)	mdh(5)	purA(32)	recA(2)	Non-ExPEC	Secreted Factors
ESC_AB9067AA	Animal		Ecuador	Escherichia coli	sit	100	915 / 915	ESC_FC6223AA_AS_NODE_102_length_15630_cov_19.378056	14291..15205	Iron transport protein	ADTK01000286	117	adk(20)	fumC(45)	gyrB(41)	icd(43)	mdh(5)	purA(32)	recA(2)	Non-ExPEC	Iron Acquisition Systems
ESC_AB9067AA	Animal		Ecuador	Escherichia coli	ter	98.88	714 / 714	ESC_FC6223AA_AS_NODE_30_length_45792_cov_11.429607	33854..34567	Tellurium ion resistance protein	CP000468	117	adk(20)	fumC(45)	gyrB(41)	icd(43)	mdh(5)	purA(32)	recA(2)	Non-ExPEC	Protective Antigens
ESC_AB9067AA	Animal		Ecuador	Escherichia coli	ter	98.85	959 / 966	ESC_FC6223AA_AS_NODE_34_length_40373_cov_11.808701	26947..27905	Tellurium ion resistance protein	MG591698	117	adk(20)	fumC(45)	gyrB(41)	icd(43)	mdh(5)	purA(32)	recA(2)	Non-ExPEC	Protective Antigens
ESC_AB9067AA	Animal		Ecuador	Escherichia coli	tra	99.13	687 / 687	ESC_FC6223AA_AS_NODE_74_length_22132_cov_20.066258	8818..9504	Protein TraJ (Positive regulator of conjugal transfer operon)	AP019676	117	adk(20)	fumC(45)	gyrB(41)	icd(43)	mdh(5)	purA(32)	recA(2)	Non-ExPEC	Regulatory Proteins
ESC_AB9067AA	Animal		Ecuador	Escherichia coli	traT	98.85	174 / 177	ESC_FC6223AA_AS_NODE_347_length_510_cov_7.067885	330..503	Outer membrane protein complement resistance	AIGY01000005	117	adk(20)	fumC(45)	gyrB(41)	icd(43)	mdh(5)	purA(32)	recA(2)	Non-ExPEC	Protective Antigens
ESC_AB9067AA	Animal		Ecuador	Escherichia coli	traT	100	732 / 732	ESC_FC6223AA_AS_NODE_74_length_22132_cov_20.066258	19019..19750	Outer membrane protein complement resistance	NZ_QWNO01000268	117	adk(20)	fumC(45)	gyrB(41)	icd(43)	mdh(5)	purA(32)	recA(2)	Non-ExPEC	Protective Antigens
ESC_AB9067AA	Animal		Ecuador	Escherichia coli	tsh	99.89	2632 / 4134	ESC_FC6223AA_AS_NODE_108_length_14719_cov_19.348273	12088..14719	serine protease autotransporter of Enterobacteriaceae (SPATE)-Immunoglobulin A1 protease- Temperature-sensitive hemagglutinin	AY545598	117	adk(20)	fumC(45)	gyrB(41)	icd(43)	mdh(5)	purA(32)	recA(2)	Non-ExPEC	Toxins
ESC_AB9067AA	Animal		Ecuador	Escherichia coli	tsh	99.89	2632 / 4134	ESC_FC6223AA_AS_NODE_108_length_14719_cov_19.348273	12088..14719	serine protease autotransporter of Enterobacteriaceae (SPATE)-Immunoglobulin A1 protease- Temperature-sensitive hemagglutinin	EU330199	117	adk(20)	fumC(45)	gyrB(41)	icd(43)	mdh(5)	purA(32)	recA(2)	Non-ExPEC	Toxins
ESC_AB9067AA	Animal		Ecuador	Escherichia coli	vat	99.92	2629 / 4131	ESC_FC6223AA_AS_NODE_226_length_2668_cov_9.668634	1..2629	serine protease autotransporters of Enterobacteriaceae (SPATE)	AE014075	117	adk(20)	fumC(45)	gyrB(41)	icd(43)	mdh(5)	purA(32)	recA(2)	Non-ExPEC	Toxins
ESC_AB9067AA	Animal		Ecuador	Escherichia coli	yeh	97.87	1035 / 1035	ESC_FC6223AA_AS_NODE_88_length_18219_cov_8.929859	3962..4996	Outer membrane lipoprotein, YHD fimbriael cluster	CP042934	117	adk(20)	fumC(45)	gyrB(41)	icd(43)	mdh(5)	purA(32)	recA(2)	Non-ExPEC	Adhesins
ESC_AB9067AA	Animal		Ecuador	Escherichia coli	yeh	96.74	2481 / 2481	ESC_FC6223AA_AS_NODE_88_length_18219_cov_8.929859	1466..3946	Usher, YHD fimbriael cluster	CP042934	117	adk(20)	fumC(45)	gyrB(41)	icd(43)	mdh(5)	purA(32)	recA(2)	Non-ExPEC	Adhesins
ESC_AB9067AA	Animal		Ecuador	Escherichia coli	yeh	96.44	675 / 675	ESC_FC6223AA_AS_NODE_88_length_18219_cov_8.929859	776..1450	Chaperone, YHD fimbriael cluster	CP042934	117	adk(20)	fumC(45)	gyrB(41)	icd(43)	mdh(5)	purA(32)	recA(2)	Non-ExPEC	Adhesins
ESC_AB9067AA	Animal		Ecuador	Escherichia coli	yeh	96.32	543 / 543	ESC_FC6223AA_AS_NODE_88_length_18219_cov_8.929859	153..695	Major pilin subunit, YHD fimbriael cluster	CP042934	117	adk(20)	fumC(45)	gyrB(41)	icd(43)	mdh(5)	purA(32)	recA(2)	Non-ExPEC	Adhesins
ESC_AB9068AA	Animal		Ecuador	Escherichia coli	Asl	94.09	1657 / 1656	ESC_GC6791AA_AS_NODE_5_length_85260_cov_13.761644	49405..51060	Putative sulfatase Asl	CP054236	1638	adk(10)	fumC(11)	gyrB(4)	icd(12)	mdh(8)	purA(45)	recA(2)	Non-ExPEC	Biofilm Formation Factors
ESC_AB9068AA	Animal		Ecuador	Escherichia coli	cib	99.95	1881 / 1881	ESC_GC6791AA_AS_NODE_10_length_78245_cov_16.960419	78..1958	Colicin ib	KP198616	1638	adk(10)	fumC(11)	gyrB(4)	icd(12)	mdh(8)	purA(45)	recA(2)	Non-ExPEC	Secreted Factors
ESC_AB9068AA	Animal		Ecuador	Escherichia coli	csg	100	456 / 456	ESC_GC6791AA_AS_NODE_94_length_15328_cov_9.539438	14178..14633	curlin major subunit CsgA	CP069646	1638	adk(10)	fumC(11)	gyrB(4)	icd(12)	mdh(8)	purA(45)	recA(2)	Non-ExPEC	Biofilm Formation Factors
ESC_AB9068AA	Animal		Ecuador	Escherichia coli	fim	100	489 / 489	ESC_GC6791AA_AS_NODE_135_length_8918_cov_13.376294	6125..6613	Type 1 fimbriae		1638	adk(10)	fumC(11)	gyrB(4)	icd(12)	mdh(8)	purA(45)	recA(2)	Non-ExPEC	Adhesins
ESC_AB9068AA	Animal		Ecuador	Escherichia coli	gad	100	1133 / 1401	ESC_GC6791AA_AS_NODE_333_length_1133_cov_20.659046	1..1133	Glutamate decarboxylase	AP010953	1638	adk(10)	fumC(11)	gyrB(4)	icd(12)	mdh(8)	purA(45)	recA(2)	Non-ExPEC	Regulatory Proteins
ESC_AB9068AA	Animal		Ecuador	Escherichia coli	gad	100	1133 / 1401	ESC_GC6791AA_AS_NODE_333_length_1133_cov_20.659046	1..1133	Glutamate decarboxylase	CP002967	1638	adk(10)	fumC(11)	gyrB(4)	icd(12)	mdh(8)	purA(45)	recA(2)	Non-ExPEC	Regulatory Proteins
ESC_AB9068AA	Animal		Ecuador	Escherichia coli	gad	100	1133 / 1401	ESC_GC6791AA_AS_NODE_333_length_1133_cov_20.659046	1..1133	Glutamate decarboxylase	U00096	1638	adk(10)	fumC(11)	gyrB(4)	icd(12)	mdh(8)	purA(45)	recA(2)	Non-ExPEC	Regulatory Proteins
ESC_AB9068AA	Animal		Ecuador	Escherichia coli	hly	97.82	919 / 918	ESC_GC6791AA_AS_NODE_141_length_8436_cov_6.162835	7342..8248	Avian E. coli haemolysin	ECU57430	1638	adk(10)	fumC(11)	gyrB(4)	icd(12)	mdh(8)	purA(45)	recA(2)	Non-ExPEC	Toxins
ESC_AB9068AA	Animal		Ecuador	Escherichia coli	nlp	99.77	885 / 885	ESC_GC6791AA_AS_NODE_46_length_33218_cov_12.739839	12631..13515	lipoprotein NlpI precursor	CP000243	1638	adk(10)	fumC(11)	gyrB(4)	icd(12)	mdh(8)	purA(45)	recA(2)	Non-ExPEC	Protective Antigens
ESC_AB9068AA	Animal		Ecuador	Escherichia coli	omp	100	954 / 954	ESC_GC6791AA_AS_NODE_162_length_6257_cov_10.192007	129..1082	Outer membrane protease (protein protease 7)	AQFA01000028	1638	adk(10)	fumC(11)	gyrB(4)	icd(12)	mdh(8)	purA(45)	recA(2)	Non-ExPEC	Secreted Factors
ESC_AB9068AA	Animal		Ecuador	Escherichia coli	ter	100	714 / 714	ESC_GC6791AA_AS_NODE_22_length_47829_cov_12.403945	11229..11942	Tellurium ion resistance protein	CP007491	1638	adk(10)	fumC(11)	gyrB(4)	icd(12)	mdh(8)	purA(45)	recA(2)	Non-ExPEC	Protective Antigens
ESC_AB9068AA	Animal		Ecuador	Escherichia coli	ter	99.9	959 / 966	ESC_GC6791AA_AS_NODE_61_length_25355_cov_12.214365	10868..11826	Tellurium ion resistance protein	MG591698	1638	adk(10)	fumC(11)	gyrB(4)	icd(12)	mdh(8)	purA(45)	recA(2)	Non-ExPEC	Protective Antigens
ESC_AB9068AA	Animal		Ecuador	Escherichia coli	tra	99.13	687 / 687	ESC_GC6791AA_AS_NODE_10_length_78245_cov_16.960419	38916..39602	Protein TraJ (Positive regulator of conjugal transfer operon)	AP019676	1638	adk(10)	fumC(11)	gyrB(4)	icd(12)	mdh(8)	purA(45)	recA(2)	Non-ExPEC	Regulatory Proteins
ESC_AB9068AA	Animal		Ecuador	Escherichia coli	traT	100	735 / 735	ESC_GC6791AA_AS_NODE_10_length_78245_cov_16.960419	61656..62390	Outer membrane protein complement resistance	NC_019073	1638	adk(10)	fumC(11)	gyrB(4)	icd(12)	mdh(8)	purA(45)	recA(2)	Non-ExPEC	Protective Antigens
ESC_AB9068AA	Animal		Ecuador	Escherichia coli	yeh	98.26	1035 / 1035	ESC_GC6791AA_AS_NODE_73_length_22599_cov_7.815860	17752..18786	Outer membrane lipoprotein, YHD fimbriael cluster	CP042934	1638	adk(10)	fumC(11)	gyrB(4)	icd(12)	mdh(8)	purA(45)	recA(2)	Non-ExPEC	Adhesins
ESC_AB9068AA	Animal		Ecuador	Escherichia coli	yeh	98.71	2481 / 2481	ESC_GC6791AA_AS_NODE_73_length_22599_cov_7.815860	18802..21282	Usher, YHD fimbriael cluster	CP042934	1638	adk(10)	fumC(11)	gyrB(4)	icd(12)	mdh(8)	purA(45)	recA(2)	Non-ExPEC	Adhesins
ESC_AB9068AA	Animal		Ecuador	Escherichia coli	yeh	97.63	675 / 675	ESC_GC6791AA_AS_NODE_73_length_22599_cov_7.815860	21298..21972	Chaperone, YHD fimbriael cluster	CP042934	1638	adk(10)	fumC(11)	gyrB(4)	icd(12)	mdh(8)	purA(45)	recA(2)	Non-ExPEC	Adhesins
ESC_AB9068AA	Animal		Ecuador	Escherichia coli	yeh	98.53	543 / 543	ESC_GC6791AA_AS_NODE_73_length_22599_cov_7.815860	22052..22594	Major pilin subunit, YHD fimbriael cluster	CP042934	1638	adk(10)	fumC(11)	gyrB(4)	icd(12)	mdh(8)	purA(45)	recA(2)	Non-ExPEC	Adhesins
ESC_AB9069AA	Animal		Ecuador	Escherichia coli	Asl	94.69	1657 / 1656	ESC_GC6792AA_AS_NODE_27_length_60107_cov_15.668540	37616..39271	Putative sulfatase Asl	CP054236	1011	adk(6)	fumC(4)	gyrB(159)	icd(44)	mdh(112)	purA(1)	recA(17)	Non-ExPEC	Biofilm Formation Factors
ESC_AB9069AA	Animal		Ecuador	Escherichia coli	air	94.79	4606 / 4605	ESC_GC6792AA_AS_NODE_17_length_75521_cov_14.281150	10608..15213	Enteroaggegative immunoglobulin repeat protein	CP003034	1011	adk(6)	fumC(4)	gyrB(159)	icd(44)	mdh(112)	purA(1)	recA(17)	Non-ExPEC	Adhesins
ESC_AB9069AA	Animal		Ecuador	Escherichia coli	ast	100	117 / 117	ESC_GC6792AA_AS_NODE_63_length_30171_cov_16.627313	16814..16930	Heat-stable enterotoxin EAST-1	AF160998	1011	adk(6)	fumC(4)	gyrB(159)	icd(44)	mdh(112)	purA(1)	recA(17)	Non-ExPEC	Toxins
ESC_AB9069AA	Animal		Ecuador	Escherichia coli	chu	100	1983 / 1983	ESC_GC6792AA_AS_NODE_77_length_21653_cov_13.486203	17052..19034	Outer membrane hemin receptor	UEJS01000003	1011	adk(6)	fumC(4)	gyrB(159)	icd(44)	mdh(112)	purA(1)	recA(17)	Non-ExPEC	Iron Acquisition Systems
ESC_AB9069AA	Animal		Ecuador	Escherichia coli	cib	100	1881 / 1881	ESC_GC6792AA_AS_NODE_113_length_7084_cov_4.630444	4993..6873	Colicin ib	HQ114281	1011	adk(6)	fumC(4)	gyrB(159)	icd(44)	mdh(112)	purA(1)	recA(17)	Non-ExPEC	Secreted Factors
ESC_AB9069AA	Animal		Ecuador	Escherichia coli	cma	100	495 / 816	ESC_GC6792AA_AS_NODE_198_length_669_cov_3.433579	1..495	Colicin M activity	FJ664752	1011	adk(6)	fumC(4)	gyrB(159)	icd(44)	mdh(112)	purA(1)	recA(17)	Non-ExPEC	Secreted Factors
ESC_AB9069AA	Animal		Ecuador	Escherichia coli	csg	93.9	459 / 456	ESC_GC6792AA_AS_NODE_23_length_65504_cov_11.573627	939..1397	curlin major subunit CsgA	CP069646	1011	adk(6)	fumC(4)	gyrB(159)	icd(44)	mdh(112)	purA(1)	recA(17)	Non-ExPEC	Biofilm Formation Factors
ESC_AB9069AA	Animal		Ecuador	Escherichia coli	cva	100	93 / 93	ESC_GC6792AA_AS_NODE_161_length_2066_cov_2.751934	209..301	Microcin C	UDAL01000039	1011	adk(6)	fumC(4)	gyrB(159)	icd(44)	mdh(112)	purA(1)	recA(17)	Non-ExPEC	Secreted Factors
ESC_AB9069AA	Animal		Ecuador	Escherichia coli	eil	97.7	1698 / 1698	ESC_GC6792AA_AS_NODE_17_length_75521_cov_14.281150	2640..4337	Salmonella HilA homolog	CP000970	1011	adk(6)	fumC(4)	gyrB(159)	icd(44)	mdh(112)	purA(1)	recA(17)	Non-ExPEC	Regulatory Proteins
ESC_AB9069AA	Animal		Ecuador	Escherichia coli	fde	95.84	4254 / 4254	ESC_GC6792AA_AS_NODE_124_length_5390_cov_12.877066	291..4544	intimin-like adhesin FdeC	AP010953	1011	adk(6)	fumC(4)	gyrB(159)	icd(44)	mdh(112)	purA(1)	recA(17)	Non-ExPEC	Adhesins
ESC_AB9069AA	Animal		Ecuador	Escherichia coli	fim	100	489 / 489	ESC_GC6792AA_AS_NODE_93_length_13594_cov_15.225366	6092..6580	Type 1 fimbriae		1011	adk(6)	fumC(4)	gyrB(159)	icd(44)	mdh(112)	purA(1)	recA(17)	Non-ExPEC	Adhesins
ESC_AB9069AA	Animal		Ecuador	Escherichia coli	hly	98.91	918 / 918	ESC_GC6792AA_AS_NODE_3_length_127820_cov_10.546639	6311..7228	Avian E. coli haemolysin	ECU57430	1011	adk(6)	fumC(4)	gyrB(159)	icd(44)	mdh(112)	purA(1)	recA(17)	Non-ExPEC	Toxins
ESC_AB9069AA	Animal		Ecuador	Escherichia coli	hly	99.88	846 / 870	ESC_GC6792AA_AS_NODE_186_length_1003_cov_4.736301	158..1003	Hemolysin F	NC_011964	1011	adk(6)	fumC(4)	gyrB(159)	icd(44)	mdh(112)	purA(1)	recA(17)	Non-ExPEC	Toxins
ESC_AB9069AA	Animal		Ecuador	Escherichia coli	hra	100	792 / 792	ESC_GC6792AA_AS_NODE_48_length_41901_cov_13.199909	18054..18845	Heat-resistant agglutinin	CP006636	1011	adk(6)	fumC(4)	gyrB(159)	icd(44)	mdh(112)	purA(1)	recA(17)	Non-ExPEC	Adhesins
ESC_AB9069AA	Animal		Ecuador	Escherichia coli	iro	99.95	2178 / 2178	ESC_GC6792AA_AS_NODE_87_length_14458_cov_5.676994	12208..14385	Enterobactin siderophore receptor protein	AF449498	1011	adk(6)	fumC(4)	gyrB(159)	icd(44)	mdh(112)	purA(1)	recA(17)	Non-ExPEC	Iron Acquisition Systems
ESC_AB9069AA	Animal		Ecuador	Escherichia coli	iss	100	294 / 294	ESC_GC6792AA_AS_NODE_66_length_27381_cov_13.069971	1672..1965	Increased serum survival	CP001846	1011	adk(6)	fumC(4)	gyrB(159)	icd(44)	mdh(112)	purA(1)	recA(17)	Non-ExPEC	Protective Antigens
ESC_AB9069AA	Animal		Ecuador	Escherichia coli	iss	100	309 / 309	ESC_GC6792AA_AS_NODE_87_length_14458_cov_5.676994	1421..1729	Increased serum survival	DQ381420	1011	adk(6)	fumC(4)	gyrB(159)	icd(44)	mdh(112)	purA(1)	recA(17)	Non-ExPEC	Protective Antigens
ESC_AB9069AA	Animal		Ecuador	Escherichia coli	neu	99.91	1155 / 1155	ESC_GC6792AA_AS_NODE_145_length_2997_cov_4.308711	167..1321	Polysialic acid capsule biosynthesis protein	CYBD01000001	1011	adk(6)	fumC(4)	gyrB(159)	icd(44)	mdh(112)	purA(1)	recA(17)	Non-ExPEC	Protective Antigens
ESC_AB9069AA	Animal		Ecuador	Escherichia coli	nlp	99.77	885 / 885	ESC_GC6792AA_AS_NODE_2_length_148819_cov_14.328209	40754..41638	lipoprotein NlpI precursor	CP000243	1011	adk(6)	fumC(4)	gyrB(159)	icd(44)	mdh(112)	purA(1)	recA(17)	Non-ExPEC	Protective Antigens
ESC_AB9069AA	Animal		Ecuador	Escherichia coli	omp	99.9	954 / 954	ESC_GC6792AA_AS_NODE_174_length_1424_cov_4.626060	355..1308	Outer membrane protease (protein protease 7)	LT985319	1011	adk(6)	fumC(4)	gyrB(159)	icd(44)	mdh(112)	purA(1)	recA(17)	Non-ExPEC	Secreted Factors
ESC_AB9069AA	Animal		Ecuador	Escherichia coli	shi	94.43	700 / 1044	ESC_GC6792AA_AS_NODE_16_length_76703_cov_17.326277	128..827	homologs of the Shigella flexneri SHI-2 pathogenicity island gene shiA	AF141323	1011	adk(6)	fumC(4)	gyrB(159)	icd(44)	mdh(112)	purA(1)	recA(17)	Non-ExPEC	Secreted Factors
ESC_AB9069AA	Animal		Ecuador	Escherichia coli	shi	94.43	700 / 1044	ESC_GC6792AA_AS_NODE_16_length_76703_cov_17.326277	128..827	homologs of the Shigella flexneri SHI-2 pathogenicity island gene shiA	CP058222	1011	adk(6)	fumC(4)	gyrB(159)	icd(44)	mdh(112)	purA(1)	recA(17)	Non-ExPEC	Secreted Factors
ESC_AB9069AA	Animal		Ecuador	Escherichia coli	sit	100	915 / 915	ESC_GC6792AA_AS_NODE_116_length_6398_cov_5.005103	91..1005	Iron transport protein	ADTK01000286	1011	adk(6)	fumC(4)	gyrB(159)	icd(44)	mdh(112)	purA(1)	recA(17)	Non-ExPEC	Iron Acquisition Systems
ESC_AB9069AA	Animal		Ecuador	Escherichia coli	ter	99.02	714 / 714	ESC_GC6792AA_AS_NODE_12_length_89290_cov_13.072967	69208..69921	Tellurium ion resistance protein	CP007491	1011	adk(6)	fumC(4)	gyrB(159)	icd(44)	mdh(112)	purA(1)	recA(17)	Non-ExPEC	Protective Antigens
ESC_AB9069AA	Animal		Ecuador	Escherichia coli	ter	98.44	959 / 966	ESC_GC6792AA_AS_NODE_4_length_124299_cov_14.032737	29889..30847	Tellurium ion resistance protein	MG591698	1011	adk(6)	fumC(4)	gyrB(159)	icd(44)	mdh(112)	purA(1)	recA(17)	Non-ExPEC	Protective Antigens
ESC_AB9069AA	Animal		Ecuador	Escherichia coli	tia	99.86	738 / 738	ESC_GC6792AA_AS_NODE_75_length_22097_cov_25.616249	6993..7730	Tia Invasion determinant	CP012112	1011	adk(6)	fumC(4)	gyrB(159)	icd(44)	mdh(112)	purA(1)	recA(17)	Non-ExPEC	Invasion Factors
ESC_AB9069AA	Animal		Ecuador	Escherichia coli	yeh	98.16	1033 / 1035	ESC_GC6792AA_AS_NODE_30_length_54239_cov_11.113228	3953..4985	Outer membrane lipoprotein, YHD fimbriael cluster	CP042934	1011	adk(6)	fumC(4)	gyrB(159)	icd(44)	mdh(112)	purA(1)	recA(17)	Non-ExPEC	Adhesins
ESC_AB9069AA	Animal		Ecuador	Escherichia coli	yeh	97.86	2481 / 2481	ESC_GC6792AA_AS_NODE_30_length_54239_cov_11.113228	1457..3937	Usher, YHD fimbriael cluster	CP042934	1011	adk(6)	fumC(4)	gyrB(159)	icd(44)	mdh(112)	purA(1)	recA(17)	Non-ExPEC	Adhesins
ESC_AB9069AA	Animal		Ecuador	Escherichia coli	yeh	98.52	675 / 675	ESC_GC6792AA_AS_NODE_30_length_54239_cov_11.113228	767..1441	Chaperone, YHD fimbriael cluster	CP042934	1011	adk(6)	fumC(4)	gyrB(159)	icd(44)	mdh(112)	purA(1)	recA(17)	Non-ExPEC	Adhesins
ESC_AB9069AA	Animal		Ecuador	Escherichia coli	yeh	98.71	543 / 543	ESC_GC6792AA_AS_NODE_30_length_54239_cov_11.113228	144..686	Major pilin subunit, YHD fimbriael cluster	CP042934	1011	adk(6)	fumC(4)	gyrB(159)	icd(44)	mdh(112)	purA(1)	recA(17)	Non-ExPEC	Adhesins
ESC_AB9069AA	Animal		Ecuador	Escherichia coli	esp	98.6	570 / 570	ESC_GC6792AA_AS_NODE_1_length_194769_cov_13.651966	147209..147778	Type III secretions system		1011	adk(6)	fumC(4)	gyrB(159)	icd(44)	mdh(112)	purA(1)	recA(17)	Non-ExPEC	Secreted Factors
ESC_AB9070AA	Animal		Ecuador	Escherichia coli	Asl	94.03	1657 / 1656	ESC_FC6226AA_AS_NODE_39_length_35961_cov_18.463861	172..1827	Putative sulfatase Asl	CP054236	746	adk(10)	fumC(7)	gyrB(4)	icd(8)	mdh(12)	purA(8)	recA(2)	Non-ExPEC	Biofilm Formation Factors
ESC_AB9070AA	Animal		Ecuador	Escherichia coli	csg	100	456 / 456	ESC_FC6226AA_AS_NODE_13_length_65472_cov_13.456408	64030..64485	curlin major subunit CsgA	CP069646	746	adk(10)	fumC(7)	gyrB(4)	icd(8)	mdh(12)	purA(8)	recA(2)	Non-ExPEC	Biofilm Formation Factors
ESC_AB9070AA	Animal		Ecuador	Escherichia coli	fim	100	489 / 489	ESC_FC6226AA_AS_NODE_113_length_13521_cov_14.484919	6110..6598	Type 1 fimbriae		746	adk(10)	fumC(7)	gyrB(4)	icd(8)	mdh(12)	purA(8)	recA(2)	Non-ExPEC	Adhesins
ESC_AB9070AA	Animal		Ecuador	Escherichia coli	gad	99.86	1401 / 1401	ESC_FC6226AA_AS_NODE_78_length_20302_cov_12.978934	153..1553	Glutamate decarboxylase	AP010953	746	adk(10)	fumC(7)	gyrB(4)	icd(8)	mdh(12)	purA(8)	recA(2)	Non-ExPEC	Regulatory Proteins
ESC_AB9070AA	Animal		Ecuador	Escherichia coli	hha	93.33	180 / 213	ESC_FC6226AA_AS_NODE_30_length_41312_cov_12.721792	22075..22254	hemolysin expression modulator Hha (previous rmoA)	000453331	746	adk(10)	fumC(7)	gyrB(4)	icd(8)	mdh(12)	purA(8)	recA(2)	Non-ExPEC	Regulatory Proteins
ESC_AB9070AA	Animal		Ecuador	Escherichia coli	hly	97.82	918 / 918	ESC_FC6226AA_AS_NODE_106_length_14370_cov_10.236467	7157..8062	Avian E. coli haemolysin	ECU57430	746	adk(10)	fumC(7)	gyrB(4)	icd(8)	mdh(12)	purA(8)	recA(2)	Non-ExPEC	Toxins
ESC_AB9070AA	Animal		Ecuador	Escherichia coli	nlp	99.77	885 / 885	ESC_FC6226AA_AS_NODE_10_length_72601_cov_16.325717	19605..20489	lipoprotein NlpI precursor	CP000243	746	adk(10)	fumC(7)	gyrB(4)	icd(8)	mdh(12)	purA(8)	recA(2)	Non-ExPEC	Protective Antigens
ESC_AB9070AA	Animal		Ecuador	Escherichia coli	ter	100	714 / 714	ESC_FC6226AA_AS_NODE_25_length_48107_cov_15.678929	36163..36876	Tellurium ion resistance protein	CP007491	746	adk(10)	fumC(7)	gyrB(4)	icd(8)	mdh(12)	purA(8)	recA(2)	Non-ExPEC	Protective Antigens
ESC_AB9070AA	Animal		Ecuador	Escherichia coli	ter	99.9	959 / 966	ESC_FC6226AA_AS_NODE_15_length_60922_cov_15.784127	13487..14445	Tellurium ion resistance protein	MG591698	746	adk(10)	fumC(7)	gyrB(4)	icd(8)	mdh(12)	purA(8)	recA(2)	Non-ExPEC	Protective Antigens
ESC_AB9070AA	Animal		Ecuador	Escherichia coli	yeh	98.71	543 / 543	ESC_FC6226AA_AS_NODE_252_length_889_cov_7.805774	110..652	Major pilin subunit, YHD fimbriael cluster	CP042934	746	adk(10)	fumC(7)	gyrB(4)	icd(8)	mdh(12)	purA(8)	recA(2)	Non-ExPEC	Adhesins
ESC_AB9071AA	Animal		Ecuador	Escherichia coli	Asl	94.81	1657 / 1656	ESC_FC6227AA_AS_NODE_35_length_39378_cov_16.777764	37626..39281	Putative sulfatase Asl	CP054236	2847	adk(6)	fumC(266)	gyrB(83)	icd(24)	mdh(1)	purA(1)	recA(2)	Non-ExPEC	Biofilm Formation Factors
ESC_AB9071AA	Animal		Ecuador	Escherichia coli	air	94.62	4607 / 4605	ESC_FC6227AA_AS_NODE_66_length_26967_cov_14.445529	11053..15658	Enteroaggegative immunoglobulin repeat protein	CP003034	2847	adk(6)	fumC(266)	gyrB(83)	icd(24)	mdh(1)	purA(1)	recA(2)	Non-ExPEC	Adhesins
ESC_AB9071AA	Animal		Ecuador	Escherichia coli	anr	93.43	213 / 213	ESC_FC6227AA_AS_NODE_44_length_34139_cov_12.992209	17163..17375	AraC negative regulator	AL391753	2847	adk(6)	fumC(266)	gyrB(83)	icd(24)	mdh(1)	purA(1)	recA(2)	Non-ExPEC	Regulatory Proteins
ESC_AB9071AA	Animal		Ecuador	Escherichia coli	ast	100	117 / 117	ESC_FC6227AA_AS_NODE_211_length_3007_cov_17.278819	1680..1796	Heat-stable enterotoxin EAST-1	AF160998	2847	adk(6)	fumC(266)	gyrB(83)	icd(24)	mdh(1)	purA(1)	recA(2)	Non-ExPEC	Toxins
ESC_AB9071AA	Animal		Ecuador	Escherichia coli	ast	100	117 / 117	ESC_FC6227AA_AS_NODE_348_length_478_cov_19.814815	192..308	Heat-stable enterotoxin EAST-1	AY545598	2847	adk(6)	fumC(266)	gyrB(83)	icd(24)	mdh(1)	purA(1)	recA(2)	Non-ExPEC	Toxins
ESC_AB9071AA	Animal		Ecuador	Escherichia coli	chu	99.71	1736 / 1983	ESC_FC6227AA_AS_NODE_88_length_21194_cov_13.564152	16690..18425	Outer membrane hemin receptor	UCXO01000009	2847	adk(6)	fumC(266)	gyrB(83)	icd(24)	mdh(1)	purA(1)	recA(2)	Non-ExPEC	Iron Acquisition Systems
ESC_AB9071AA	Animal		Ecuador	Escherichia coli	cma	99.63	816 / 816	ESC_FC6227AA_AS_NODE_195_length_4272_cov_10.508323	3260..4075	Colicin M activity	FJ664724	2847	adk(6)	fumC(266)	gyrB(83)	icd(24)	mdh(1)	purA(1)	recA(2)	Non-ExPEC	Secreted Factors
ESC_AB9071AA	Animal		Ecuador	Escherichia coli	csg	94.13	460 / 456	ESC_FC6227AA_AS_NODE_101_length_17562_cov_12.072957	16173..16631	curlin major subunit CsgA	CP069646	2847	adk(6)	fumC(266)	gyrB(83)	icd(24)	mdh(1)	purA(1)	recA(2)	Non-ExPEC	Biofilm Formation Factors
ESC_AB9071AA	Animal		Ecuador	Escherichia coli	cva	98.51	202 / 201	ESC_FC6227AA_AS_NODE_254_length_1676_cov_4.052937	1382..1583	Microcin C	QOOR01000080	2847	adk(6)	fumC(266)	gyrB(83)	icd(24)	mdh(1)	purA(1)	recA(2)	Non-ExPEC	Secreted Factors
ESC_AB9071AA	Animal		Ecuador	Escherichia coli	eil	97.7	1698 / 1698	ESC_FC6227AA_AS_NODE_66_length_26967_cov_14.445529	23384..25081	Salmonella HilA homolog	CP000970	2847	adk(6)	fumC(266)	gyrB(83)	icd(24)	mdh(1)	purA(1)	recA(2)	Non-ExPEC	Regulatory Proteins
ESC_AB9071AA	Animal		Ecuador	Escherichia coli	ets	100	1371 / 1371	ESC_FC6227AA_AS_NODE_58_length_29224_cov_12.579682	21311..22681	Putative type I secretion outer membrane protein	DQ381420	2847	adk(6)	fumC(266)	gyrB(83)	icd(24)	mdh(1)	purA(1)	recA(2)	Non-ExPEC	Secreted Factors
ESC_AB9071AA	Animal		Ecuador	Escherichia coli	ets	99.89	942 / 942	ESC_FC6227AA_AS_NODE_58_length_29224_cov_12.579682	19573..20514	Putative type I secretion outer membrane protein	KU664810	2847	adk(6)	fumC(266)	gyrB(83)	icd(24)	mdh(1)	purA(1)	recA(2)	Non-ExPEC	Secreted Factors
ESC_AB9071AA	Animal		Ecuador	Escherichia coli	fde	95.58	4254 / 4254	ESC_FC6227AA_AS_NODE_24_length_50240_cov_12.020813	14212..18465	intimin-like adhesin FdeC	AP010953	2847	adk(6)	fumC(266)	gyrB(83)	icd(24)	mdh(1)	purA(1)	recA(2)	Non-ExPEC	Adhesins
ESC_AB9071AA	Animal		Ecuador	Escherichia coli	fim	100	489 / 489	ESC_FC6227AA_AS_NODE_112_length_14457_cov_14.557223	7040..7528	Type 1 fimbriae		2847	adk(6)	fumC(266)	gyrB(83)	icd(24)	mdh(1)	purA(1)	recA(2)	Non-ExPEC	Adhesins
ESC_AB9071AA	Animal		Ecuador	Escherichia coli	gad	98.43	1401 / 1401	ESC_FC6227AA_AS_NODE_10_length_83762_cov_14.176852	49496..50896	Glutamate decarboxylase	AP010953	2847	adk(6)	fumC(266)	gyrB(83)	icd(24)	mdh(1)	purA(1)	recA(2)	Non-ExPEC	Regulatory Proteins
ESC_AB9071AA	Animal		Ecuador	Escherichia coli	hha	93.33	180 / 213	ESC_FC6227AA_AS_NODE_85_length_21557_cov_13.501540	9401..9580	hemolysin expression modulator Hha (previous rmoA)	000453331	2847	adk(6)	fumC(266)	gyrB(83)	icd(24)	mdh(1)	purA(1)	recA(2)	Non-ExPEC	Regulatory Proteins
ESC_AB9071AA	Animal		Ecuador	Escherichia coli	hly	98.91	918 / 918	ESC_FC6227AA_AS_NODE_38_length_37933_cov_9.794504	13924..14841	Avian E. coli haemolysin	ECU57430	2847	adk(6)	fumC(266)	gyrB(83)	icd(24)	mdh(1)	purA(1)	recA(2)	Non-ExPEC	Toxins
ESC_AB9071AA	Animal		Ecuador	Escherichia coli	hly	99.88	825 / 870	ESC_FC6227AA_AS_NODE_287_length_1051_cov_6.530303	227..1051	Hemolysin F	NC_011964	2847	adk(6)	fumC(266)	gyrB(83)	icd(24)	mdh(1)	purA(1)	recA(2)	Non-ExPEC	Toxins
ESC_AB9071AA	Animal		Ecuador	Escherichia coli	hra	97.71	741 / 741	ESC_FC6227AA_AS_NODE_33_length_41699_cov_14.305951	36760..37500	Heat-resistant agglutinin	CP040456	2847	adk(6)	fumC(266)	gyrB(83)	icd(24)	mdh(1)	purA(1)	recA(2)	Non-ExPEC	Adhesins
ESC_AB9071AA	Animal		Ecuador	Escherichia coli	iha	99.95	2088 / 2088	ESC_FC6227AA_AS_NODE_34_length_40843_cov_10.163670	7467..9554	Adherence protein	CP000970	2847	adk(6)	fumC(266)	gyrB(83)	icd(24)	mdh(1)	purA(1)	recA(2)	Non-ExPEC	Adhesins
ESC_AB9071AA	Animal		Ecuador	Escherichia coli	iro	99.95	2178 / 2178	ESC_FC6227AA_AS_NODE_58_length_29224_cov_12.579682	90..2267	Enterobactin siderophore receptor protein	AF449498	2847	adk(6)	fumC(266)	gyrB(83)	icd(24)	mdh(1)	purA(1)	recA(2)	Non-ExPEC	Iron Acquisition Systems
ESC_AB9071AA	Animal		Ecuador	Escherichia coli	iss	100	294 / 294	ESC_FC6227AA_AS_NODE_265_length_1517_cov_15.412950	627..920	Increased serum survival	CP001665	2847	adk(6)	fumC(266)	gyrB(83)	icd(24)	mdh(1)	purA(1)	recA(2)	Non-ExPEC	Protective Antigens
ESC_AB9071AA	Animal		Ecuador	Escherichia coli	iss	100	309 / 309	ESC_FC6227AA_AS_NODE_58_length_29224_cov_12.579682	12748..13056	Increased serum survival	DQ381420	2847	adk(6)	fumC(266)	gyrB(83)	icd(24)	mdh(1)	purA(1)	recA(2)	Non-ExPEC	Protective Antigens
ESC_AB9071AA	Animal		Ecuador	Escherichia coli	iuc	100	1743 / 1743	ESC_FC6227AA_AS_NODE_55_length_29900_cov_14.984147	21487..23229	Aerobactin synthetase	UFZG01000001	2847	adk(6)	fumC(266)	gyrB(83)	icd(24)	mdh(1)	purA(1)	recA(2)	Non-ExPEC	Iron Acquisition Systems
ESC_AB9071AA	Animal		Ecuador	Escherichia coli	iut	99.95	2202 / 2202	ESC_FC6227AA_AS_NODE_55_length_29900_cov_14.984147	17930..20131	Ferric aerobactin receptor	UDIE01000100	2847	adk(6)	fumC(266)	gyrB(83)	icd(24)	mdh(1)	purA(1)	recA(2)	Non-ExPEC	Iron Acquisition Systems
ESC_AB9071AA	Animal		Ecuador	Escherichia coli	mchF	99.9	2097 / 2097	ESC_FC6227AA_AS_NODE_201_length_3837_cov_7.623720	216..2312	ABC transporter protein MchF	JX077110	2847	adk(6)	fumC(266)	gyrB(83)	icd(24)	mdh(1)	purA(1)	recA(2)	Non-ExPEC	Secreted Factors
ESC_AB9071AA	Animal		Ecuador	Escherichia coli	nlp	99.66	885 / 885	ESC_FC6227AA_AS_NODE_12_length_80094_cov_15.345705	20653..21537	lipoprotein NlpI precursor	CP000243	2847	adk(6)	fumC(266)	gyrB(83)	icd(24)	mdh(1)	purA(1)	recA(2)	Non-ExPEC	Protective Antigens
ESC_AB9071AA	Animal		Ecuador	Escherichia coli	omp	100	954 / 954	ESC_FC6227AA_AS_NODE_199_length_4073_cov_11.005575	2986..3939	Outer membrane protease (protein protease 7)	AQFA01000028	2847	adk(6)	fumC(266)	gyrB(83)	icd(24)	mdh(1)	purA(1)	recA(2)	Non-ExPEC	Secreted Factors
ESC_AB9071AA	Animal		Ecuador	Escherichia coli	omp	99.9	954 / 954	ESC_FC6227AA_AS_NODE_247_length_1811_cov_7.541568	607..1560	Outer membrane protease (protein protease 7)	LT985319	2847	adk(6)	fumC(266)	gyrB(83)	icd(24)	mdh(1)	purA(1)	recA(2)	Non-ExPEC	Secreted Factors
ESC_AB9071AA	Animal		Ecuador	Escherichia coli	shi	96.73	428 / 462	ESC_FC6227AA_AS_NODE_33_length_41699_cov_14.305951	31455..31882	homologs of the Shigella flexneri SHI-2 pathogenicity island gene shiA	AAD44732	2847	adk(6)	fumC(266)	gyrB(83)	icd(24)	mdh(1)	purA(1)	recA(2)	Non-ExPEC	Secreted Factors
ESC_AB9071AA	Animal		Ecuador	Escherichia coli	sit	100	915 / 915	ESC_FC6227AA_AS_NODE_55_length_29900_cov_14.984147	11870..12784	Iron transport protein	ADTK01000286	2847	adk(6)	fumC(266)	gyrB(83)	icd(24)	mdh(1)	purA(1)	recA(2)	Non-ExPEC	Iron Acquisition Systems
ESC_AB9071AA	Animal		Ecuador	Escherichia coli	sit	100	915 / 915	ESC_FC6227AA_AS_NODE_197_length_4200_cov_13.099435	1790..2704	Iron transport protein	UFZG01000001	2847	adk(6)	fumC(266)	gyrB(83)	icd(24)	mdh(1)	purA(1)	recA(2)	Non-ExPEC	Iron Acquisition Systems
ESC_AB9071AA	Animal		Ecuador	Escherichia coli	ter	98.88	714 / 714	ESC_FC6227AA_AS_NODE_8_length_85392_cov_14.019961	17222..17935	Tellurium ion resistance protein	CP007491	2847	adk(6)	fumC(266)	gyrB(83)	icd(24)	mdh(1)	purA(1)	recA(2)	Non-ExPEC	Protective Antigens
ESC_AB9071AA	Animal		Ecuador	Escherichia coli	ter	98.64	959 / 966	ESC_FC6227AA_AS_NODE_2_length_147073_cov_14.363930	118249..119207	Tellurium ion resistance protein	MG591698	2847	adk(6)	fumC(266)	gyrB(83)	icd(24)	mdh(1)	purA(1)	recA(2)	Non-ExPEC	Protective Antigens
ESC_AB9071AA	Animal		Ecuador	Escherichia coli	tra	100	645 / 690	ESC_FC6227AA_AS_NODE_269_length_1312_cov_4.122363	1..645	Protein TraJ (Positive regulator of conjugal transfer operon)	AF550679	2847	adk(6)	fumC(266)	gyrB(83)	icd(24)	mdh(1)	purA(1)	recA(2)	Non-ExPEC	Regulatory Proteins
ESC_AB9071AA	Animal		Ecuador	Escherichia coli	tra	100	645 / 690	ESC_FC6227AA_AS_NODE_269_length_1312_cov_4.122363	1..645	Protein TraJ (Positive regulator of conjugal transfer operon)	AY230886_AF237698	2847	adk(6)	fumC(266)	gyrB(83)	icd(24)	mdh(1)	purA(1)	recA(2)	Non-ExPEC	Regulatory Proteins
ESC_AB9071AA	Animal		Ecuador	Escherichia coli	tra	100	645 / 690	ESC_FC6227AA_AS_NODE_269_length_1312_cov_4.122363	1..645	Protein TraJ (Positive regulator of conjugal transfer operon)	CU928146	2847	adk(6)	fumC(266)	gyrB(83)	icd(24)	mdh(1)	purA(1)	recA(2)	Non-ExPEC	Regulatory Proteins
ESC_AB9071AA	Animal		Ecuador	Escherichia coli	traT	95.22	627 / 627	ESC_FC6227AA_AS_NODE_74_length_25390_cov_14.312592	15109..15735	Outer membrane protein complement resistance	AY686591	2847	adk(6)	fumC(266)	gyrB(83)	icd(24)	mdh(1)	purA(1)	recA(2)	Non-ExPEC	Protective Antigens
ESC_AB9071AA	Animal		Ecuador	Escherichia coli	traT	100	735 / 735	ESC_FC6227AA_AS_NODE_44_length_34139_cov_12.992209	6518..7252	Outer membrane protein complement resistance	HG977148	2847	adk(6)	fumC(266)	gyrB(83)	icd(24)	mdh(1)	purA(1)	recA(2)	Non-ExPEC	Protective Antigens
ESC_AB9071AA	Animal		Ecuador	Escherichia coli	traT	95.22	627 / 627	ESC_FC6227AA_AS_NODE_74_length_25390_cov_14.312592	15109..15735	Outer membrane protein complement resistance	MF156268	2847	adk(6)	fumC(266)	gyrB(83)	icd(24)	mdh(1)	purA(1)	recA(2)	Non-ExPEC	Protective Antigens
ESC_AB9071AA	Animal		Ecuador	Escherichia coli	yeh	98.26	1035 / 1035	ESC_FC6227AA_AS_NODE_13_length_79073_cov_11.782940	74221..75255	Outer membrane lipoprotein, YHD fimbriael cluster	CP042934	2847	adk(6)	fumC(266)	gyrB(83)	icd(24)	mdh(1)	purA(1)	recA(2)	Non-ExPEC	Adhesins
ESC_AB9071AA	Animal		Ecuador	Escherichia coli	yeh	98.67	2481 / 2481	ESC_FC6227AA_AS_NODE_13_length_79073_cov_11.782940	75271..77751	Usher, YHD fimbriael cluster	CP042934	2847	adk(6)	fumC(266)	gyrB(83)	icd(24)	mdh(1)	purA(1)	recA(2)	Non-ExPEC	Adhesins
ESC_AB9071AA	Animal		Ecuador	Escherichia coli	yeh	97.33	675 / 675	ESC_FC6227AA_AS_NODE_13_length_79073_cov_11.782940	77767..78441	Chaperone, YHD fimbriael cluster	CP042934	2847	adk(6)	fumC(266)	gyrB(83)	icd(24)	mdh(1)	purA(1)	recA(2)	Non-ExPEC	Adhesins
ESC_AB9071AA	Animal		Ecuador	Escherichia coli	yeh	98.71	543 / 543	ESC_FC6227AA_AS_NODE_13_length_79073_cov_11.782940	78521..79063	Major pilin subunit, YHD fimbriael cluster	CP042934	2847	adk(6)	fumC(266)	gyrB(83)	icd(24)	mdh(1)	purA(1)	recA(2)	Non-ExPEC	Adhesins
ESC_AB9071AA	Animal		Ecuador	Escherichia coli	esp	96.32	570 / 570	ESC_FC6227AA_AS_NODE_1_length_205622_cov_14.728285	148524..149093	Type III secretions system		2847	adk(6)	fumC(266)	gyrB(83)	icd(24)	mdh(1)	purA(1)	recA(2)	Non-ExPEC	Secreted Factors
ESC_AB9072AA	Animal		Ecuador	Escherichia coli	Asl	94.03	1657 / 1656	ESC_FC6228AA_AS_NODE_40_length_39903_cov_17.280395	256..1911	Putative sulfatase Asl	CP054236	100	adk(10)	fumC(27)	gyrB(5)	icd(10)	mdh(12)	purA(9)	recA(2)	Non-ExPEC	Biofilm Formation Factors
ESC_AB9072AA	Animal		Ecuador	Escherichia coli	anr	93.9	213 / 213	ESC_FC6228AA_AS_NODE_116_length_11399_cov_7.613023	7627..7839	AraC negative regulator	AL391753	100	adk(10)	fumC(27)	gyrB(5)	icd(10)	mdh(12)	purA(9)	recA(2)	Non-ExPEC	Regulatory Proteins
ESC_AB9072AA	Animal		Ecuador	Escherichia coli	ast	100	114 / 117	ESC_FC6228AA_AS_NODE_156_length_6883_cov_11.049734	5050..5163	Heat-stable enterotoxin EAST-1	AB042002	100	adk(10)	fumC(27)	gyrB(5)	icd(10)	mdh(12)	purA(9)	recA(2)	Non-ExPEC	Toxins
ESC_AB9072AA	Animal		Ecuador	Escherichia coli	cap	100	1089 / 1089	ESC_FC6228AA_AS_NODE_83_length_18486_cov_15.714091	10803..11891	Hexosyltransferase homolog	CP002729	100	adk(10)	fumC(27)	gyrB(5)	icd(10)	mdh(12)	purA(9)	recA(2)	Non-ExPEC	Protective Antigens
ESC_AB9072AA	Animal		Ecuador	Escherichia coli	cib	100	1881 / 1881	ESC_FC6228AA_AS_NODE_204_length_2697_cov_7.613619	147..2027	Colicin ib	KP198616	100	adk(10)	fumC(27)	gyrB(5)	icd(10)	mdh(12)	purA(9)	recA(2)	Non-ExPEC	Secreted Factors
ESC_AB9072AA	Animal		Ecuador	Escherichia coli	csg	100	456 / 456	ESC_FC6228AA_AS_NODE_86_length_17608_cov_13.873634	16206..16661	curlin major subunit CsgA	CP069646	100	adk(10)	fumC(27)	gyrB(5)	icd(10)	mdh(12)	purA(9)	recA(2)	Non-ExPEC	Biofilm Formation Factors
ESC_AB9072AA	Animal		Ecuador	Escherichia coli	fde	93.03	4259 / 4254	ESC_FC6228AA_AS_NODE_150_length_7294_cov_13.898842	2409..6660	intimin-like adhesin FdeC	AP010953	100	adk(10)	fumC(27)	gyrB(5)	icd(10)	mdh(12)	purA(9)	recA(2)	Non-ExPEC	Adhesins
ESC_AB9072AA	Animal		Ecuador	Escherichia coli	fim	100	489 / 489	ESC_FC6228AA_AS_NODE_115_length_11955_cov_16.461532	7178..7666	Type 1 fimbriae		100	adk(10)	fumC(27)	gyrB(5)	icd(10)	mdh(12)	purA(9)	recA(2)	Non-ExPEC	Adhesins
ESC_AB9072AA	Animal		Ecuador	Escherichia coli	gad	100	1133 / 1401	ESC_FC6228AA_AS_NODE_260_length_1133_cov_33.979125	1..1133	Glutamate decarboxylase	AP010953	100	adk(10)	fumC(27)	gyrB(5)	icd(10)	mdh(12)	purA(9)	recA(2)	Non-ExPEC	Regulatory Proteins
ESC_AB9072AA	Animal		Ecuador	Escherichia coli	gad	100	1133 / 1401	ESC_FC6228AA_AS_NODE_260_length_1133_cov_33.979125	1..1133	Glutamate decarboxylase	CP002967	100	adk(10)	fumC(27)	gyrB(5)	icd(10)	mdh(12)	purA(9)	recA(2)	Non-ExPEC	Regulatory Proteins
ESC_AB9072AA	Animal		Ecuador	Escherichia coli	gad	100	1133 / 1401	ESC_FC6228AA_AS_NODE_260_length_1133_cov_33.979125	1..1133	Glutamate decarboxylase	U00096	100	adk(10)	fumC(27)	gyrB(5)	icd(10)	mdh(12)	purA(9)	recA(2)	Non-ExPEC	Regulatory Proteins
ESC_AB9072AA	Animal		Ecuador	Escherichia coli	hha	90.45	157 / 213	ESC_FC6228AA_AS_NODE_148_length_7407_cov_15.530769	903..1058	hemolysin expression modulator Hha (previous rmoA)	000453331	100	adk(10)	fumC(27)	gyrB(5)	icd(10)	mdh(12)	purA(9)	recA(2)	Non-ExPEC	Regulatory Proteins
ESC_AB9072AA	Animal		Ecuador	Escherichia coli	hly	97.71	919 / 918	ESC_FC6228AA_AS_NODE_103_length_13727_cov_10.461176	6..912	Avian E. coli haemolysin	ECU57430	100	adk(10)	fumC(27)	gyrB(5)	icd(10)	mdh(12)	purA(9)	recA(2)	Non-ExPEC	Toxins
ESC_AB9072AA	Animal		Ecuador	Escherichia coli	mcb	94.2	207 / 207	ESC_FC6228AA_AS_NODE_301_length_699_cov_2.882867	89..283	Bacteriocin microcin B17	QOOR01000165	100	adk(10)	fumC(27)	gyrB(5)	icd(10)	mdh(12)	purA(9)	recA(2)	Non-ExPEC	Secreted Factors
ESC_AB9072AA	Animal		Ecuador	Escherichia coli	nlp	99.77	885 / 885	ESC_FC6228AA_AS_NODE_13_length_73824_cov_15.432650	51977..52861	lipoprotein NlpI precursor	CP000243	100	adk(10)	fumC(27)	gyrB(5)	icd(10)	mdh(12)	purA(9)	recA(2)	Non-ExPEC	Protective Antigens
ESC_AB9072AA	Animal		Ecuador	Escherichia coli	ter	99.3	714 / 714	ESC_FC6228AA_AS_NODE_10_length_81636_cov_15.323633	16263..16976	Tellurium ion resistance protein	CP007491	100	adk(10)	fumC(27)	gyrB(5)	icd(10)	mdh(12)	purA(9)	recA(2)	Non-ExPEC	Protective Antigens
ESC_AB9072AA	Animal		Ecuador	Escherichia coli	ter	99.37	959 / 966	ESC_FC6228AA_AS_NODE_18_length_64338_cov_14.631808	11470..12428	Tellurium ion resistance protein	MG591698	100	adk(10)	fumC(27)	gyrB(5)	icd(10)	mdh(12)	purA(9)	recA(2)	Non-ExPEC	Protective Antigens
ESC_AB9072AA	Animal		Ecuador	Escherichia coli	traT	100	738 / 738	ESC_FC6228AA_AS_NODE_57_length_29749_cov_12.921038	18621..19358	Outer membrane protein complement resistance	CP000796	100	adk(10)	fumC(27)	gyrB(5)	icd(10)	mdh(12)	purA(9)	recA(2)	Non-ExPEC	Protective Antigens
ESC_AB9072AA	Animal		Ecuador	Escherichia coli	traT	100	732 / 732	ESC_FC6228AA_AS_NODE_116_length_11399_cov_7.613023	191..922	Outer membrane protein complement resistance	UGFZ01000004	100	adk(10)	fumC(27)	gyrB(5)	icd(10)	mdh(12)	purA(9)	recA(2)	Non-ExPEC	Protective Antigens
ESC_AB9072AA	Animal		Ecuador	Escherichia coli	yeh	97.97	1035 / 1035	ESC_FC6228AA_AS_NODE_24_length_52667_cov_14.272897	47726..48760	Outer membrane lipoprotein, YHD fimbriael cluster	CP042934	100	adk(10)	fumC(27)	gyrB(5)	icd(10)	mdh(12)	purA(9)	recA(2)	Non-ExPEC	Adhesins
ESC_AB9072AA	Animal		Ecuador	Escherichia coli	yeh	97.7	2481 / 2481	ESC_FC6228AA_AS_NODE_24_length_52667_cov_14.272897	48776..51256	Usher, YHD fimbriael cluster	CP042934	100	adk(10)	fumC(27)	gyrB(5)	icd(10)	mdh(12)	purA(9)	recA(2)	Non-ExPEC	Adhesins
ESC_AB9072AA	Animal		Ecuador	Escherichia coli	yeh	97.78	675 / 675	ESC_FC6228AA_AS_NODE_24_length_52667_cov_14.272897	51272..51946	Chaperone, YHD fimbriael cluster	CP042934	100	adk(10)	fumC(27)	gyrB(5)	icd(10)	mdh(12)	purA(9)	recA(2)	Non-ExPEC	Adhesins
ESC_AB9072AA	Animal		Ecuador	Escherichia coli	yeh	98.53	543 / 543	ESC_FC6228AA_AS_NODE_24_length_52667_cov_14.272897	52026..52568	Major pilin subunit, YHD fimbriael cluster	CP042934	100	adk(10)	fumC(27)	gyrB(5)	icd(10)	mdh(12)	purA(9)	recA(2)	Non-ExPEC	Adhesins
ESC_AB9073AA	Animal		Ecuador	Escherichia coli	anr	95.77	213 / 213	ESC_FC6229AA_AS_NODE_92_length_17342_cov_19.309672	11713..11925	AraC negative regulator	AL391753	156	adk(6)	fumC(29)	gyrB(32)	icd(16)	mdh(11)	purA(8)	recA(44)	Non-ExPEC	Regulatory Proteins
ESC_AB9073AA	Animal		Ecuador	Escherichia coli	cea	99.94	1569 / 1569	ESC_FC6229AA_AS_NODE_164_length_6774_cov_124.717166	4226..5794	Colicin E1	LAUC01000234	156	adk(6)	fumC(29)	gyrB(32)	icd(16)	mdh(11)	purA(8)	recA(44)	Non-ExPEC	Secreted Factors
ESC_AB9073AA	Animal		Ecuador	Escherichia coli	csg	98.9	456 / 456	ESC_FC6229AA_AS_NODE_97_length_15587_cov_13.038551	14304..14759	curlin major subunit CsgA	CP069646	156	adk(6)	fumC(29)	gyrB(32)	icd(16)	mdh(11)	purA(8)	recA(44)	Non-ExPEC	Biofilm Formation Factors
ESC_AB9073AA	Animal		Ecuador	Escherichia coli	ets	100	1308 / 1308	ESC_FC6229AA_AS_NODE_149_length_8188_cov_15.967746	2863..4170	Putative type I secretion outer membrane protein	UGCO01000002	156	adk(6)	fumC(29)	gyrB(32)	icd(16)	mdh(11)	purA(8)	recA(44)	Non-ExPEC	Secreted Factors
ESC_AB9073AA	Animal		Ecuador	Escherichia coli	fde	95.89	4254 / 4254	ESC_FC6229AA_AS_NODE_76_length_21281_cov_11.934811	14201..18454	intimin-like adhesin FdeC	AP010953	156	adk(6)	fumC(29)	gyrB(32)	icd(16)	mdh(11)	purA(8)	recA(44)	Non-ExPEC	Adhesins
ESC_AB9073AA	Animal		Ecuador	Escherichia coli	fim	100	489 / 489	ESC_FC6229AA_AS_NODE_111_length_13670_cov_14.405819	6190..6678	Type 1 fimbriae		156	adk(6)	fumC(29)	gyrB(32)	icd(16)	mdh(11)	purA(8)	recA(44)	Non-ExPEC	Adhesins
ESC_AB9073AA	Animal		Ecuador	Escherichia coli	gad	99.91	1151 / 1401	ESC_FC6229AA_AS_NODE_258_length_1151_cov_32.434570	1..1151	Glutamate decarboxylase	AP010953	156	adk(6)	fumC(29)	gyrB(32)	icd(16)	mdh(11)	purA(8)	recA(44)	Non-ExPEC	Regulatory Proteins
ESC_AB9073AA	Animal		Ecuador	Escherichia coli	gad	99.91	1151 / 1401	ESC_FC6229AA_AS_NODE_258_length_1151_cov_32.434570	1..1151	Glutamate decarboxylase	CP003289	156	adk(6)	fumC(29)	gyrB(32)	icd(16)	mdh(11)	purA(8)	recA(44)	Non-ExPEC	Regulatory Proteins
ESC_AB9073AA	Animal		Ecuador	Escherichia coli	hly	99.13	918 / 918	ESC_FC6229AA_AS_NODE_107_length_13878_cov_10.206603	81..997	Avian E. coli haemolysin	ECU57430	156	adk(6)	fumC(29)	gyrB(32)	icd(16)	mdh(11)	purA(8)	recA(44)	Non-ExPEC	Toxins
ESC_AB9073AA	Animal		Ecuador	Escherichia coli	hly	100	750 / 750	ESC_FC6229AA_AS_NODE_217_length_2119_cov_6.655120	1050..1799	Hemolysin F	UDEG01000036	156	adk(6)	fumC(29)	gyrB(32)	icd(16)	mdh(11)	purA(8)	recA(44)	Non-ExPEC	Toxins
ESC_AB9073AA	Animal		Ecuador	Escherichia coli	hra	100	792 / 792	ESC_FC6229AA_AS_NODE_63_length_27081_cov_12.688172	8937..9728	Heat-resistant agglutinin	CP006636	156	adk(6)	fumC(29)	gyrB(32)	icd(16)	mdh(11)	purA(8)	recA(44)	Non-ExPEC	Adhesins
ESC_AB9073AA	Animal		Ecuador	Escherichia coli	iro	100	2178 / 2178	ESC_FC6229AA_AS_NODE_108_length_13825_cov_18.212732	11529..13706	Enterobactin siderophore receptor protein	AY545598	156	adk(6)	fumC(29)	gyrB(32)	icd(16)	mdh(11)	purA(8)	recA(44)	Non-ExPEC	Iron Acquisition Systems
ESC_AB9073AA	Animal		Ecuador	Escherichia coli	iss	100	294 / 294	ESC_FC6229AA_AS_NODE_41_length_39465_cov_12.982180	36560..36853	Increased serum survival	CP001665	156	adk(6)	fumC(29)	gyrB(32)	icd(16)	mdh(11)	purA(8)	recA(44)	Non-ExPEC	Protective Antigens
ESC_AB9073AA	Animal		Ecuador	Escherichia coli	iss	100	309 / 309	ESC_FC6229AA_AS_NODE_108_length_13825_cov_18.212732	743..1051	Increased serum survival	DQ381420	156	adk(6)	fumC(29)	gyrB(32)	icd(16)	mdh(11)	purA(8)	recA(44)	Non-ExPEC	Protective Antigens
ESC_AB9073AA	Animal		Ecuador	Escherichia coli	iuc	100	1743 / 1743	ESC_FC6229AA_AS_NODE_96_length_15631_cov_18.137900	4009..5751	Aerobactin synthetase	CBTO010000002	156	adk(6)	fumC(29)	gyrB(32)	icd(16)	mdh(11)	purA(8)	recA(44)	Non-ExPEC	Iron Acquisition Systems
ESC_AB9073AA	Animal		Ecuador	Escherichia coli	iut	100	2202 / 2202	ESC_FC6229AA_AS_NODE_96_length_15631_cov_18.137900	452..2653	Ferric aerobactin receptor	NC_007675	156	adk(6)	fumC(29)	gyrB(32)	icd(16)	mdh(11)	purA(8)	recA(44)	Non-ExPEC	Iron Acquisition Systems
ESC_AB9073AA	Animal		Ecuador	Escherichia coli	lpf	100	573 / 573	ESC_FC6229AA_AS_NODE_132_length_9986_cov_12.871792	9298..9870	Long polar fimbriae	AP010953	156	adk(6)	fumC(29)	gyrB(32)	icd(16)	mdh(11)	purA(8)	recA(44)	Non-ExPEC	Adhesins
ESC_AB9073AA	Animal		Ecuador	Escherichia coli	nlp	99.77	885 / 885	ESC_FC6229AA_AS_NODE_4_length_100116_cov_14.506516	40625..41509	lipoprotein NlpI precursor	CP000243	156	adk(6)	fumC(29)	gyrB(32)	icd(16)	mdh(11)	purA(8)	recA(44)	Non-ExPEC	Protective Antigens
ESC_AB9073AA	Animal		Ecuador	Escherichia coli	omp	100	954 / 954	ESC_FC6229AA_AS_NODE_150_length_8179_cov_10.022479	4049..5002	Outer membrane protease (protein protease 7)	HE962388	156	adk(6)	fumC(29)	gyrB(32)	icd(16)	mdh(11)	purA(8)	recA(44)	Non-ExPEC	Secreted Factors
ESC_AB9073AA	Animal		Ecuador	Escherichia coli	omp	99.9	954 / 954	ESC_FC6229AA_AS_NODE_218_length_1943_cov_8.263767	590..1543	Outer membrane protease (protein protease 7)	LT985319	156	adk(6)	fumC(29)	gyrB(32)	icd(16)	mdh(11)	purA(8)	recA(44)	Non-ExPEC	Secreted Factors
ESC_AB9073AA	Animal		Ecuador	Escherichia coli	sit	100	915 / 915	ESC_FC6229AA_AS_NODE_96_length_15631_cov_18.137900	14290..15204	Iron transport protein	ADTK01000286	156	adk(6)	fumC(29)	gyrB(32)	icd(16)	mdh(11)	purA(8)	recA(44)	Non-ExPEC	Iron Acquisition Systems
ESC_AB9073AA	Animal		Ecuador	Escherichia coli	ter	99.02	714 / 714	ESC_FC6229AA_AS_NODE_39_length_40968_cov_14.089518	22969..23682	Tellurium ion resistance protein	CP007491	156	adk(6)	fumC(29)	gyrB(32)	icd(16)	mdh(11)	purA(8)	recA(44)	Non-ExPEC	Protective Antigens
ESC_AB9073AA	Animal		Ecuador	Escherichia coli	ter	99.9	959 / 966	ESC_FC6229AA_AS_NODE_47_length_35002_cov_13.666323	21458..22416	Tellurium ion resistance protein	MG591698	156	adk(6)	fumC(29)	gyrB(32)	icd(16)	mdh(11)	purA(8)	recA(44)	Non-ExPEC	Protective Antigens
ESC_AB9073AA	Animal		Ecuador	Escherichia coli	tra	99.13	687 / 687	ESC_FC6229AA_AS_NODE_102_length_14448_cov_17.978353	4945..5631	Protein TraJ (Positive regulator of conjugal transfer operon)	AP019676	156	adk(6)	fumC(29)	gyrB(32)	icd(16)	mdh(11)	purA(8)	recA(44)	Non-ExPEC	Regulatory Proteins
ESC_AB9073AA	Animal		Ecuador	Escherichia coli	traT	98.85	174 / 177	ESC_FC6229AA_AS_NODE_334_length_512_cov_8.015584	1..174	Outer membrane protein complement resistance	AIGY01000005	156	adk(6)	fumC(29)	gyrB(32)	icd(16)	mdh(11)	purA(8)	recA(44)	Non-ExPEC	Protective Antigens
ESC_AB9073AA	Animal		Ecuador	Escherichia coli	traT	100	732 / 732	ESC_FC6229AA_AS_NODE_92_length_17342_cov_19.309672	106..837	Outer membrane protein complement resistance	NZ_QWNO01000268	156	adk(6)	fumC(29)	gyrB(32)	icd(16)	mdh(11)	purA(8)	recA(44)	Non-ExPEC	Protective Antigens
ESC_AB9073AA	Animal		Ecuador	Escherichia coli	tsh	99.93	4134 / 4134	ESC_FC6229AA_AS_NODE_71_length_22750_cov_17.543385	13389..17522	serine protease autotransporter of Enterobacteriaceae (SPATE)-Immunoglobulin A1 protease- Temperature-sensitive hemagglutinin	AY545598	156	adk(6)	fumC(29)	gyrB(32)	icd(16)	mdh(11)	purA(8)	recA(44)	Non-ExPEC	Toxins
ESC_AB9073AA	Animal		Ecuador	Escherichia coli	tsh	99.93	4134 / 4134	ESC_FC6229AA_AS_NODE_71_length_22750_cov_17.543385	13389..17522	serine protease autotransporter of Enterobacteriaceae (SPATE)-Immunoglobulin A1 protease- Temperature-sensitive hemagglutinin	EU330199	156	adk(6)	fumC(29)	gyrB(32)	icd(16)	mdh(11)	purA(8)	recA(44)	Non-ExPEC	Toxins
ESC_AB9073AA	Animal		Ecuador	Escherichia coli	yeh	98.74	1035 / 1035	ESC_FC6229AA_AS_NODE_2_length_135943_cov_13.491577	17717..18751	Outer membrane lipoprotein, YHD fimbriael cluster	CP042934	156	adk(6)	fumC(29)	gyrB(32)	icd(16)	mdh(11)	purA(8)	recA(44)	Non-ExPEC	Adhesins
ESC_AB9073AA	Animal		Ecuador	Escherichia coli	yeh	97.86	2481 / 2481	ESC_FC6229AA_AS_NODE_2_length_135943_cov_13.491577	18767..21247	Usher, YHD fimbriael cluster	CP042934	156	adk(6)	fumC(29)	gyrB(32)	icd(16)	mdh(11)	purA(8)	recA(44)	Non-ExPEC	Adhesins
ESC_AB9073AA	Animal		Ecuador	Escherichia coli	yeh	99.41	675 / 675	ESC_FC6229AA_AS_NODE_2_length_135943_cov_13.491577	21263..21937	Chaperone, YHD fimbriael cluster	CP042934	156	adk(6)	fumC(29)	gyrB(32)	icd(16)	mdh(11)	purA(8)	recA(44)	Non-ExPEC	Adhesins
ESC_AB9073AA	Animal		Ecuador	Escherichia coli	yeh	98.53	543 / 543	ESC_FC6229AA_AS_NODE_2_length_135943_cov_13.491577	22018..22560	Major pilin subunit, YHD fimbriael cluster	CP042934	156	adk(6)	fumC(29)	gyrB(32)	icd(16)	mdh(11)	purA(8)	recA(44)	Non-ExPEC	Adhesins
ESC_AB9074AA	Animal		Ecuador	Escherichia coli	Asl	94.21	1657 / 1656	ESC_FC6230AA_AS_NODE_33_length_56255_cov_18.280484	37522..39177	Putative sulfatase Asl	CP054236	13527	adk(10)	fumC(11)	gyrB(4)	icd(1275)	mdh(8)	purA(8)	recA(2)	Non-ExPEC	Biofilm Formation Factors
ESC_AB9074AA	Animal		Ecuador	Escherichia coli	csg	100	456 / 456	ESC_FC6230AA_AS_NODE_28_length_65429_cov_14.250590	941..1396	curlin major subunit CsgA	CP069646	13527	adk(10)	fumC(11)	gyrB(4)	icd(1275)	mdh(8)	purA(8)	recA(2)	Non-ExPEC	Biofilm Formation Factors
ESC_AB9074AA	Animal		Ecuador	Escherichia coli	fim	100	489 / 489	ESC_FC6230AA_AS_NODE_88_length_14529_cov_17.328218	7027..7515	Type 1 fimbriae		13527	adk(10)	fumC(11)	gyrB(4)	icd(1275)	mdh(8)	purA(8)	recA(2)	Non-ExPEC	Adhesins
ESC_AB9074AA	Animal		Ecuador	Escherichia coli	gad	100	1133 / 1401	ESC_FC6230AA_AS_NODE_140_length_1133_cov_33.436382	1..1133	Glutamate decarboxylase	AP010953	13527	adk(10)	fumC(11)	gyrB(4)	icd(1275)	mdh(8)	purA(8)	recA(2)	Non-ExPEC	Regulatory Proteins
ESC_AB9074AA	Animal		Ecuador	Escherichia coli	gad	100	1133 / 1401	ESC_FC6230AA_AS_NODE_140_length_1133_cov_33.436382	1..1133	Glutamate decarboxylase	CP002967	13527	adk(10)	fumC(11)	gyrB(4)	icd(1275)	mdh(8)	purA(8)	recA(2)	Non-ExPEC	Regulatory Proteins
ESC_AB9074AA	Animal		Ecuador	Escherichia coli	gad	100	1133 / 1401	ESC_FC6230AA_AS_NODE_140_length_1133_cov_33.436382	1..1133	Glutamate decarboxylase	U00096	13527	adk(10)	fumC(11)	gyrB(4)	icd(1275)	mdh(8)	purA(8)	recA(2)	Non-ExPEC	Regulatory Proteins
ESC_AB9074AA	Animal		Ecuador	Escherichia coli	hly	100	918 / 918	ESC_FC6230AA_AS_NODE_21_length_73137_cov_12.638159	15341..16258	Avian E. coli haemolysin	ECU57430	13527	adk(10)	fumC(11)	gyrB(4)	icd(1275)	mdh(8)	purA(8)	recA(2)	Non-ExPEC	Toxins
ESC_AB9074AA	Animal		Ecuador	Escherichia coli	iss	98.98	294 / 294	ESC_FC6230AA_AS_NODE_112_length_3936_cov_11.799947	1557..1850	Increased serum survival	CP001509	13527	adk(10)	fumC(11)	gyrB(4)	icd(1275)	mdh(8)	purA(8)	recA(2)	Non-ExPEC	Protective Antigens
ESC_AB9074AA	Animal		Ecuador	Escherichia coli	nlp	99.77	885 / 885	ESC_FC6230AA_AS_NODE_9_length_99096_cov_16.472896	40536..41420	lipoprotein NlpI precursor	CP000243	13527	adk(10)	fumC(11)	gyrB(4)	icd(1275)	mdh(8)	purA(8)	recA(2)	Non-ExPEC	Protective Antigens
ESC_AB9074AA	Animal		Ecuador	Escherichia coli	ter	100	714 / 714	ESC_FC6230AA_AS_NODE_19_length_76726_cov_16.257340	64755..65468	Tellurium ion resistance protein	CP007491	13527	adk(10)	fumC(11)	gyrB(4)	icd(1275)	mdh(8)	purA(8)	recA(2)	Non-ExPEC	Protective Antigens
ESC_AB9074AA	Animal		Ecuador	Escherichia coli	ter	99.9	966 / 966	ESC_FC6230AA_AS_NODE_17_length_80115_cov_15.606566	27870..28835	Tellurium ion resistance protein	MG591698	13527	adk(10)	fumC(11)	gyrB(4)	icd(1275)	mdh(8)	purA(8)	recA(2)	Non-ExPEC	Protective Antigens
ESC_AB9074AA	Animal		Ecuador	Escherichia coli	ter	100	1041 / 1041	ESC_FC6230AA_AS_NODE_42_length_50285_cov_14.811296	23545..24585	Tellurium ion resistance protein	UGER01000002	13527	adk(10)	fumC(11)	gyrB(4)	icd(1275)	mdh(8)	purA(8)	recA(2)	Non-ExPEC	Protective Antigens
ESC_AB9074AA	Animal		Ecuador	Escherichia coli	yeh	98.65	1035 / 1035	ESC_FC6230AA_AS_NODE_22_length_70305_cov_13.517356	4030..5064	Outer membrane lipoprotein, YHD fimbriael cluster	CP042934	13527	adk(10)	fumC(11)	gyrB(4)	icd(1275)	mdh(8)	purA(8)	recA(2)	Non-ExPEC	Adhesins
ESC_AB9074AA	Animal		Ecuador	Escherichia coli	yeh	98.79	2481 / 2481	ESC_FC6230AA_AS_NODE_22_length_70305_cov_13.517356	1534..4014	Usher, YHD fimbriael cluster	CP042934	13527	adk(10)	fumC(11)	gyrB(4)	icd(1275)	mdh(8)	purA(8)	recA(2)	Non-ExPEC	Adhesins
ESC_AB9074AA	Animal		Ecuador	Escherichia coli	yeh	97.63	675 / 675	ESC_FC6230AA_AS_NODE_22_length_70305_cov_13.517356	844..1518	Chaperone, YHD fimbriael cluster	CP042934	13527	adk(10)	fumC(11)	gyrB(4)	icd(1275)	mdh(8)	purA(8)	recA(2)	Non-ExPEC	Adhesins
ESC_AB9074AA	Animal		Ecuador	Escherichia coli	yeh	98.53	543 / 543	ESC_FC6230AA_AS_NODE_22_length_70305_cov_13.517356	222..764	Major pilin subunit, YHD fimbriael cluster	CP042934	13527	adk(10)	fumC(11)	gyrB(4)	icd(1275)	mdh(8)	purA(8)	recA(2)	Non-ExPEC	Adhesins
ESC_AB9075AA	Animal		Ecuador	Escherichia coli	Asl	94.21	1657 / 1656	ESC_FC6231AA_AS_NODE_45_length_39619_cov_14.577357	103..1758	Putative sulfatase Asl	CP054236	13683	adk(10)	fumC(11)	gyrB(4)	icd(1707)	mdh(8)	purA(8)	recA(2)	Non-ExPEC	Biofilm Formation Factors
ESC_AB9075AA	Animal		Ecuador	Escherichia coli	clp	99.86	2787 / 2883	ESC_FC6231AA_AS_NODE_76_length_20035_cov_3.766827	5643..8429	heat shock survival AAA family ATPase ClpK. thermal stress survival	WP_053271808	13683	adk(10)	fumC(11)	gyrB(4)	icd(1707)	mdh(8)	purA(8)	recA(2)	Non-ExPEC	Protective Antigens
ESC_AB9075AA	Animal		Ecuador	Escherichia coli	col	100	144 / 144	ESC_FC6231AA_AS_NODE_130_length_6202_cov_510.092675	3077..3220	Colicin E7	M57540	13683	adk(10)	fumC(11)	gyrB(4)	icd(1707)	mdh(8)	purA(8)	recA(2)	Non-ExPEC	Secreted Factors
ESC_AB9075AA	Animal		Ecuador	Escherichia coli	csg	100	456 / 456	ESC_FC6231AA_AS_NODE_87_length_16252_cov_13.267535	1575..2030	curlin major subunit CsgA	CP069646	13683	adk(10)	fumC(11)	gyrB(4)	icd(1707)	mdh(8)	purA(8)	recA(2)	Non-ExPEC	Biofilm Formation Factors
ESC_AB9075AA	Animal		Ecuador	Escherichia coli	fim	100	489 / 489	ESC_FC6231AA_AS_NODE_62_length_26191_cov_13.558817	19608..20096	Type 1 fimbriae		13683	adk(10)	fumC(11)	gyrB(4)	icd(1707)	mdh(8)	purA(8)	recA(2)	Non-ExPEC	Adhesins
ESC_AB9075AA	Animal		Ecuador	Escherichia coli	fim	100	489 / 489	ESC_FC6231AA_AS_NODE_62_length_26191_cov_13.558817	19608..20096	Type 1 fimbriae		13683	adk(10)	fumC(11)	gyrB(4)	icd(1707)	mdh(8)	purA(8)	recA(2)	Non-ExPEC	Adhesins
ESC_AB9075AA	Animal		Ecuador	Escherichia coli	gad	99.79	1401 / 1401	ESC_FC6231AA_AS_NODE_52_length_32938_cov_12.709640	12452..13852	Glutamate decarboxylase	U00096	13683	adk(10)	fumC(11)	gyrB(4)	icd(1707)	mdh(8)	purA(8)	recA(2)	Non-ExPEC	Regulatory Proteins
ESC_AB9075AA	Animal		Ecuador	Escherichia coli	hly	98.8	918 / 918	ESC_FC6231AA_AS_NODE_105_length_11043_cov_9.613137	10015..10932	Avian E. coli haemolysin	ECU57430	13683	adk(10)	fumC(11)	gyrB(4)	icd(1707)	mdh(8)	purA(8)	recA(2)	Non-ExPEC	Toxins
ESC_AB9075AA	Animal		Ecuador	Escherichia coli	iss	99.32	294 / 294	ESC_FC6231AA_AS_NODE_7_length_88882_cov_12.010073	83314..83607	Increased serum survival	CP001509	13683	adk(10)	fumC(11)	gyrB(4)	icd(1707)	mdh(8)	purA(8)	recA(2)	Non-ExPEC	Protective Antigens
ESC_AB9075AA	Animal		Ecuador	Escherichia coli	nlp	99.77	885 / 885	ESC_FC6231AA_AS_NODE_11_length_73620_cov_14.114147	52114..52998	lipoprotein NlpI precursor	CP000243	13683	adk(10)	fumC(11)	gyrB(4)	icd(1707)	mdh(8)	purA(8)	recA(2)	Non-ExPEC	Protective Antigens
ESC_AB9075AA	Animal		Ecuador	Escherichia coli	ter	100	714 / 714	ESC_FC6231AA_AS_NODE_8_length_83340_cov_14.397991	64717..65430	Tellurium ion resistance protein	CP007491	13683	adk(10)	fumC(11)	gyrB(4)	icd(1707)	mdh(8)	purA(8)	recA(2)	Non-ExPEC	Protective Antigens
ESC_AB9075AA	Animal		Ecuador	Escherichia coli	ter	99.9	966 / 966	ESC_FC6231AA_AS_NODE_23_length_60073_cov_13.557752	45731..46696	Tellurium ion resistance protein	MG591698	13683	adk(10)	fumC(11)	gyrB(4)	icd(1707)	mdh(8)	purA(8)	recA(2)	Non-ExPEC	Protective Antigens
ESC_AB9075AA	Animal		Ecuador	Escherichia coli	yeh	98.65	1035 / 1035	ESC_FC6231AA_AS_NODE_91_length_15127_cov_12.211000	10164..11198	Outer membrane lipoprotein, YHD fimbriael cluster	CP042934	13683	adk(10)	fumC(11)	gyrB(4)	icd(1707)	mdh(8)	purA(8)	recA(2)	Non-ExPEC	Adhesins
ESC_AB9075AA	Animal		Ecuador	Escherichia coli	yeh	97.66	2481 / 2481	ESC_FC6231AA_AS_NODE_91_length_15127_cov_12.211000	11214..13694	Usher, YHD fimbriael cluster	CP042934	13683	adk(10)	fumC(11)	gyrB(4)	icd(1707)	mdh(8)	purA(8)	recA(2)	Non-ExPEC	Adhesins
ESC_AB9075AA	Animal		Ecuador	Escherichia coli	yeh	91.56	675 / 675	ESC_FC6231AA_AS_NODE_91_length_15127_cov_12.211000	13710..14384	Chaperone, YHD fimbriael cluster	CP042934	13683	adk(10)	fumC(11)	gyrB(4)	icd(1707)	mdh(8)	purA(8)	recA(2)	Non-ExPEC	Adhesins
ESC_AB9075AA	Animal		Ecuador	Escherichia coli	mrk	95.93	615 / 597	ESC_FC6231AA_AS_NODE_93_length_15038_cov_10.408692	1358..1972	associated with type 3 fimbriae		13683	adk(10)	fumC(11)	gyrB(4)	icd(1707)	mdh(8)	purA(8)	recA(2)	Non-ExPEC	Adhesins
ESC_AB9077AA	Environment		Ecuador	Escherichia coli	Asl	94.03	1657 / 1656	ESC_FC6233AA_AS_NODE_17_length_67454_cov_16.325338	43650..45305	Putative sulfatase Asl	CP054236	1286	adk(10)	fumC(174)	gyrB(4)	icd(8)	mdh(8)	purA(8)	recA(2)	Non-ExPEC	Biofilm Formation Factors
ESC_AB9077AA	Environment		Ecuador	Escherichia coli	cia	99.32	147 / 147	ESC_FC6233AA_AS_NODE_126_length_7816_cov_7.249837	1797..1943	Colicin ia	QMGM01000002	1286	adk(10)	fumC(174)	gyrB(4)	icd(8)	mdh(8)	purA(8)	recA(2)	Non-ExPEC	Secreted Factors
ESC_AB9077AA	Environment		Ecuador	Escherichia coli	csg	100	456 / 456	ESC_FC6233AA_AS_NODE_8_length_99093_cov_11.717731	91317..91772	curlin major subunit CsgA	CP069646	1286	adk(10)	fumC(174)	gyrB(4)	icd(8)	mdh(8)	purA(8)	recA(2)	Non-ExPEC	Biofilm Formation Factors
ESC_AB9077AA	Environment		Ecuador	Escherichia coli	fde	92.81	4258 / 4254	ESC_FC6233AA_AS_NODE_28_length_48274_cov_12.345546	37126..41375	intimin-like adhesin FdeC	AP010953	1286	adk(10)	fumC(174)	gyrB(4)	icd(8)	mdh(8)	purA(8)	recA(2)	Non-ExPEC	Adhesins
ESC_AB9077AA	Environment		Ecuador	Escherichia coli	fim	99.59	489 / 489	ESC_FC6233AA_AS_NODE_92_length_12608_cov_8.870203	5719..6207	Type 1 fimbriae		1286	adk(10)	fumC(174)	gyrB(4)	icd(8)	mdh(8)	purA(8)	recA(2)	Non-ExPEC	Adhesins
ESC_AB9077AA	Environment		Ecuador	Escherichia coli	fim	99.59	489 / 489	ESC_FC6233AA_AS_NODE_92_length_12608_cov_8.870203	5719..6207	Type 1 fimbriae		1286	adk(10)	fumC(174)	gyrB(4)	icd(8)	mdh(8)	purA(8)	recA(2)	Non-ExPEC	Adhesins
ESC_AB9077AA	Environment		Ecuador	Escherichia coli	fim	99.59	489 / 488	ESC_FC6233AA_AS_NODE_92_length_12608_cov_8.870203	5719..6207	Type 1 fimbriae		1286	adk(10)	fumC(174)	gyrB(4)	icd(8)	mdh(8)	purA(8)	recA(2)	Non-ExPEC	Adhesins
ESC_AB9077AA	Environment		Ecuador	Escherichia coli	fyu	100	1275 / 2022	ESC_FC6233AA_AS_NODE_282_length_1275_cov_3.456446	1..1275	Siderophore receptor	ADTR01000532	1286	adk(10)	fumC(174)	gyrB(4)	icd(8)	mdh(8)	purA(8)	recA(2)	Non-ExPEC	Iron Acquisition Systems
ESC_AB9077AA	Environment		Ecuador	Escherichia coli	fyu	100	1275 / 2022	ESC_FC6233AA_AS_NODE_282_length_1275_cov_3.456446	1..1275	Siderophore receptor	CXZL01000049	1286	adk(10)	fumC(174)	gyrB(4)	icd(8)	mdh(8)	purA(8)	recA(2)	Non-ExPEC	Iron Acquisition Systems
ESC_AB9077AA	Environment		Ecuador	Escherichia coli	fyu	100	1275 / 2022	ESC_FC6233AA_AS_NODE_282_length_1275_cov_3.456446	1..1275	Siderophore receptor	CYCV01000020	1286	adk(10)	fumC(174)	gyrB(4)	icd(8)	mdh(8)	purA(8)	recA(2)	Non-ExPEC	Iron Acquisition Systems
ESC_AB9077AA	Environment		Ecuador	Escherichia coli	fyu	100	1275 / 2022	ESC_FC6233AA_AS_NODE_282_length_1275_cov_3.456446	1..1275	Siderophore receptor	NZ_QNSX01000328	1286	adk(10)	fumC(174)	gyrB(4)	icd(8)	mdh(8)	purA(8)	recA(2)	Non-ExPEC	Iron Acquisition Systems
ESC_AB9077AA	Environment		Ecuador	Escherichia coli	fyu	100	1275 / 2022	ESC_FC6233AA_AS_NODE_282_length_1275_cov_3.456446	1..1275	Siderophore receptor	NZ_QOOQ01000067	1286	adk(10)	fumC(174)	gyrB(4)	icd(8)	mdh(8)	purA(8)	recA(2)	Non-ExPEC	Iron Acquisition Systems
ESC_AB9077AA	Environment		Ecuador	Escherichia coli	fyu	100	1275 / 2022	ESC_FC6233AA_AS_NODE_282_length_1275_cov_3.456446	1..1275	Siderophore receptor	OEEX01000169	1286	adk(10)	fumC(174)	gyrB(4)	icd(8)	mdh(8)	purA(8)	recA(2)	Non-ExPEC	Iron Acquisition Systems
ESC_AB9077AA	Environment		Ecuador	Escherichia coli	fyu	100	1275 / 2022	ESC_FC6233AA_AS_NODE_282_length_1275_cov_3.456446	1..1275	Siderophore receptor	Z35105	1286	adk(10)	fumC(174)	gyrB(4)	icd(8)	mdh(8)	purA(8)	recA(2)	Non-ExPEC	Iron Acquisition Systems
ESC_AB9077AA	Environment		Ecuador	Escherichia coli	fyu	100	1275 / 2022	ESC_FC6233AA_AS_NODE_282_length_1275_cov_3.456446	1..1275	Siderophore receptor	Z38064	1286	adk(10)	fumC(174)	gyrB(4)	icd(8)	mdh(8)	purA(8)	recA(2)	Non-ExPEC	Iron Acquisition Systems
ESC_AB9077AA	Environment		Ecuador	Escherichia coli	gad	99.91	1133 / 1401	ESC_FC6233AA_AS_NODE_299_length_1133_cov_21.877734	1..1133	Glutamate decarboxylase	U00096	1286	adk(10)	fumC(174)	gyrB(4)	icd(8)	mdh(8)	purA(8)	recA(2)	Non-ExPEC	Regulatory Proteins
ESC_AB9077AA	Environment		Ecuador	Escherichia coli	hha	97.65	213 / 213	ESC_FC6233AA_AS_NODE_124_length_8049_cov_8.356349	3524..3736	hemolysin expression modulator Hha (previous rmoA)	000453331	1286	adk(10)	fumC(174)	gyrB(4)	icd(8)	mdh(8)	purA(8)	recA(2)	Non-ExPEC	Regulatory Proteins
ESC_AB9077AA	Environment		Ecuador	Escherichia coli	hly	97.82	919 / 918	ESC_FC6233AA_AS_NODE_1_length_226443_cov_11.186951	209576..210482	Avian E. coli haemolysin	ECU57430	1286	adk(10)	fumC(174)	gyrB(4)	icd(8)	mdh(8)	purA(8)	recA(2)	Non-ExPEC	Toxins
ESC_AB9077AA	Environment		Ecuador	Escherichia coli	irp	99.97	6108 / 6108	ESC_FC6233AA_AS_NODE_55_length_29055_cov_4.885682	12252..18359	High molecular weight protein 2 non-ribosomal peptide synthetase	NZ_PQJF01000011	1286	adk(10)	fumC(174)	gyrB(4)	icd(8)	mdh(8)	purA(8)	recA(2)	Non-ExPEC	Iron Acquisition Systems
ESC_AB9077AA	Environment		Ecuador	Escherichia coli	iss	98.64	294 / 294	ESC_FC6233AA_AS_NODE_146_length_5739_cov_7.874376	5216..5509	Increased serum survival	CP001665	1286	adk(10)	fumC(174)	gyrB(4)	icd(8)	mdh(8)	purA(8)	recA(2)	Non-ExPEC	Protective Antigens
ESC_AB9077AA	Environment		Ecuador	Escherichia coli	iss	98.64	294 / 294	ESC_FC6233AA_AS_NODE_146_length_5739_cov_7.874376	5216..5509	Increased serum survival	CP001846	1286	adk(10)	fumC(174)	gyrB(4)	icd(8)	mdh(8)	purA(8)	recA(2)	Non-ExPEC	Protective Antigens
ESC_AB9077AA	Environment		Ecuador	Escherichia coli	nlp	99.77	885 / 885	ESC_FC6233AA_AS_NODE_6_length_136090_cov_15.606584	113600..114484	lipoprotein NlpI precursor	CP000243	1286	adk(10)	fumC(174)	gyrB(4)	icd(8)	mdh(8)	purA(8)	recA(2)	Non-ExPEC	Protective Antigens
ESC_AB9077AA	Environment		Ecuador	Escherichia coli	ter	100	714 / 714	ESC_FC6233AA_AS_NODE_21_length_64049_cov_13.865836	46190..46903	Tellurium ion resistance protein	CP007491	1286	adk(10)	fumC(174)	gyrB(4)	icd(8)	mdh(8)	purA(8)	recA(2)	Non-ExPEC	Protective Antigens
ESC_AB9077AA	Environment		Ecuador	Escherichia coli	ter	99.9	966 / 966	ESC_FC6233AA_AS_NODE_9_length_97365_cov_14.688928	46433..47398	Tellurium ion resistance protein	MG591698	1286	adk(10)	fumC(174)	gyrB(4)	icd(8)	mdh(8)	purA(8)	recA(2)	Non-ExPEC	Protective Antigens
ESC_AB9077AA	Environment		Ecuador	Escherichia coli	tib	99.59	1221 / 1221	ESC_FC6233AA_AS_NODE_118_length_8679_cov_8.577526	2683..3903	Glycosyltransferase	CP015229	1286	adk(10)	fumC(174)	gyrB(4)	icd(8)	mdh(8)	purA(8)	recA(2)	Non-ExPEC	Adhesins
ESC_AB9077AA	Environment		Ecuador	Escherichia coli	yeh	97.97	1035 / 1035	ESC_FC6233AA_AS_NODE_67_length_21751_cov_9.247133	5786..6820	Outer membrane lipoprotein, YHD fimbriael cluster	CP042934	1286	adk(10)	fumC(174)	gyrB(4)	icd(8)	mdh(8)	purA(8)	recA(2)	Non-ExPEC	Adhesins
ESC_AB9077AA	Environment		Ecuador	Escherichia coli	yeh	97.86	2481 / 2481	ESC_FC6233AA_AS_NODE_67_length_21751_cov_9.247133	3290..5770	Usher, YHD fimbriael cluster	CP042934	1286	adk(10)	fumC(174)	gyrB(4)	icd(8)	mdh(8)	purA(8)	recA(2)	Non-ExPEC	Adhesins
ESC_AB9077AA	Environment		Ecuador	Escherichia coli	yeh	97.78	675 / 675	ESC_FC6233AA_AS_NODE_67_length_21751_cov_9.247133	2600..3274	Chaperone, YHD fimbriael cluster	CP042934	1286	adk(10)	fumC(174)	gyrB(4)	icd(8)	mdh(8)	purA(8)	recA(2)	Non-ExPEC	Adhesins
ESC_AB9077AA	Environment		Ecuador	Escherichia coli	yeh	98.53	543 / 543	ESC_FC6233AA_AS_NODE_67_length_21751_cov_9.247133	1978..2520	Major pilin subunit, YHD fimbriael cluster	CP042934	1286	adk(10)	fumC(174)	gyrB(4)	icd(8)	mdh(8)	purA(8)	recA(2)	Non-ExPEC	Adhesins
ESC_AB9078AA	Environment		Ecuador	Escherichia coli	Asl	98.25	1656 / 1656	ESC_FC6234AA_AS_NODE_15_length_102868_cov_13.193808	37648..39303	Putative sulfatase Asl	CP022686	2705	adk(10)	fumC(11)	gyrB(4)	icd(10)	mdh(7)	purA(8)	recA(2)	Non-ExPEC	Biofilm Formation Factors
ESC_AB9078AA	Environment		Ecuador	Escherichia coli	csg	100	456 / 456	ESC_FC6234AA_AS_NODE_19_length_89180_cov_9.766925	81553..82008	curlin major subunit CsgA	CP069646	2705	adk(10)	fumC(11)	gyrB(4)	icd(10)	mdh(7)	purA(8)	recA(2)	Non-ExPEC	Biofilm Formation Factors
ESC_AB9078AA	Environment		Ecuador	Escherichia coli	fim	100	489 / 489	ESC_FC6234AA_AS_NODE_39_length_39375_cov_11.737719	19692..20180	Type 1 fimbriae		2705	adk(10)	fumC(11)	gyrB(4)	icd(10)	mdh(7)	purA(8)	recA(2)	Non-ExPEC	Adhesins
ESC_AB9078AA	Environment		Ecuador	Escherichia coli	hly	97.71	919 / 918	ESC_FC6234AA_AS_NODE_42_length_37585_cov_9.152624	26883..27789	Avian E. coli haemolysin	ECU57430	2705	adk(10)	fumC(11)	gyrB(4)	icd(10)	mdh(7)	purA(8)	recA(2)	Non-ExPEC	Toxins
ESC_AB9078AA	Environment		Ecuador	Escherichia coli	nlp	99.77	885 / 885	ESC_FC6234AA_AS_NODE_1_length_431581_cov_12.067052	108436..109320	lipoprotein NlpI precursor	CP000243	2705	adk(10)	fumC(11)	gyrB(4)	icd(10)	mdh(7)	purA(8)	recA(2)	Non-ExPEC	Protective Antigens
ESC_AB9078AA	Environment		Ecuador	Escherichia coli	omp	100	954 / 954	ESC_FC6234AA_AS_NODE_32_length_50629_cov_10.644153	46033..46986	Outer membrane protease (protein protease 7)	AQFA01000028	2705	adk(10)	fumC(11)	gyrB(4)	icd(10)	mdh(7)	purA(8)	recA(2)	Non-ExPEC	Secreted Factors
ESC_AB9078AA	Environment		Ecuador	Escherichia coli	ter	98.74	714 / 714	ESC_FC6234AA_AS_NODE_10_length_124007_cov_11.506095	89869..90582	Tellurium ion resistance protein	CP007491	2705	adk(10)	fumC(11)	gyrB(4)	icd(10)	mdh(7)	purA(8)	recA(2)	Non-ExPEC	Protective Antigens
ESC_AB9078AA	Environment		Ecuador	Escherichia coli	ter	99.28	966 / 966	ESC_FC6234AA_AS_NODE_1_length_431581_cov_12.067052	180008..180973	Tellurium ion resistance protein	MG591698	2705	adk(10)	fumC(11)	gyrB(4)	icd(10)	mdh(7)	purA(8)	recA(2)	Non-ExPEC	Protective Antigens
ESC_AB9078AA	Environment		Ecuador	Escherichia coli	yeh	98.16	1035 / 1035	ESC_FC6234AA_AS_NODE_21_length_82240_cov_9.802504	13317..14351	Outer membrane lipoprotein, YHD fimbriael cluster	CP042934	2705	adk(10)	fumC(11)	gyrB(4)	icd(10)	mdh(7)	purA(8)	recA(2)	Non-ExPEC	Adhesins
ESC_AB9078AA	Environment		Ecuador	Escherichia coli	yeh	98.67	2481 / 2481	ESC_FC6234AA_AS_NODE_21_length_82240_cov_9.802504	10821..13301	Usher, YHD fimbriael cluster	CP042934	2705	adk(10)	fumC(11)	gyrB(4)	icd(10)	mdh(7)	purA(8)	recA(2)	Non-ExPEC	Adhesins
ESC_AB9078AA	Environment		Ecuador	Escherichia coli	yeh	97.78	675 / 675	ESC_FC6234AA_AS_NODE_21_length_82240_cov_9.802504	10131..10805	Chaperone, YHD fimbriael cluster	CP042934	2705	adk(10)	fumC(11)	gyrB(4)	icd(10)	mdh(7)	purA(8)	recA(2)	Non-ExPEC	Adhesins
ESC_AB9078AA	Environment		Ecuador	Escherichia coli	yeh	98.34	543 / 543	ESC_FC6234AA_AS_NODE_21_length_82240_cov_9.802504	9509..10051	Major pilin subunit, YHD fimbriael cluster	CP042934	2705	adk(10)	fumC(11)	gyrB(4)	icd(10)	mdh(7)	purA(8)	recA(2)	Non-ExPEC	Adhesins
ESC_AB9079AA	Environment		Ecuador	Escherichia coli	Asl	98.25	1656 / 1656	ESC_FC6235AA_AS_NODE_16_length_102868_cov_18.196533	63566..65221	Putative sulfatase Asl	CP022686	2705	adk(10)	fumC(11)	gyrB(4)	icd(10)	mdh(7)	purA(8)	recA(2)	Non-ExPEC	Biofilm Formation Factors
ESC_AB9079AA	Environment		Ecuador	Escherichia coli	csg	100	456 / 456	ESC_FC6235AA_AS_NODE_11_length_127726_cov_12.320841	7173..7628	curlin major subunit CsgA	CP069646	2705	adk(10)	fumC(11)	gyrB(4)	icd(10)	mdh(7)	purA(8)	recA(2)	Non-ExPEC	Biofilm Formation Factors
ESC_AB9079AA	Environment		Ecuador	Escherichia coli	fim	100	489 / 489	ESC_FC6235AA_AS_NODE_32_length_39375_cov_15.450622	19196..19684	Type 1 fimbriae		2705	adk(10)	fumC(11)	gyrB(4)	icd(10)	mdh(7)	purA(8)	recA(2)	Non-ExPEC	Adhesins
ESC_AB9079AA	Environment		Ecuador	Escherichia coli	hly	97.71	919 / 918	ESC_FC6235AA_AS_NODE_11_length_127726_cov_12.320841	117024..117930	Avian E. coli haemolysin	ECU57430	2705	adk(10)	fumC(11)	gyrB(4)	icd(10)	mdh(7)	purA(8)	recA(2)	Non-ExPEC	Toxins
ESC_AB9079AA	Environment		Ecuador	Escherichia coli	nlp	99.77	885 / 885	ESC_FC6235AA_AS_NODE_1_length_431581_cov_15.712732	108436..109320	lipoprotein NlpI precursor	CP000243	2705	adk(10)	fumC(11)	gyrB(4)	icd(10)	mdh(7)	purA(8)	recA(2)	Non-ExPEC	Protective Antigens
ESC_AB9079AA	Environment		Ecuador	Escherichia coli	omp	100	954 / 954	ESC_FC6235AA_AS_NODE_27_length_50744_cov_13.262264	46033..46986	Outer membrane protease (protein protease 7)	AQFA01000028	2705	adk(10)	fumC(11)	gyrB(4)	icd(10)	mdh(7)	purA(8)	recA(2)	Non-ExPEC	Secreted Factors
ESC_AB9079AA	Environment		Ecuador	Escherichia coli	ter	98.74	714 / 714	ESC_FC6235AA_AS_NODE_13_length_124007_cov_14.663166	33426..34139	Tellurium ion resistance protein	CP007491	2705	adk(10)	fumC(11)	gyrB(4)	icd(10)	mdh(7)	purA(8)	recA(2)	Non-ExPEC	Protective Antigens
ESC_AB9079AA	Environment		Ecuador	Escherichia coli	ter	99.28	966 / 966	ESC_FC6235AA_AS_NODE_1_length_431581_cov_15.712732	180008..180973	Tellurium ion resistance protein	MG591698	2705	adk(10)	fumC(11)	gyrB(4)	icd(10)	mdh(7)	purA(8)	recA(2)	Non-ExPEC	Protective Antigens
ESC_AB9079AA	Environment		Ecuador	Escherichia coli	yeh	98.16	1035 / 1035	ESC_FC6235AA_AS_NODE_7_length_184303_cov_13.089528	115372..116406	Outer membrane lipoprotein, YHD fimbriael cluster	CP042934	2705	adk(10)	fumC(11)	gyrB(4)	icd(10)	mdh(7)	purA(8)	recA(2)	Non-ExPEC	Adhesins
ESC_AB9079AA	Environment		Ecuador	Escherichia coli	yeh	98.67	2481 / 2481	ESC_FC6235AA_AS_NODE_7_length_184303_cov_13.089528	112876..115356	Usher, YHD fimbriael cluster	CP042934	2705	adk(10)	fumC(11)	gyrB(4)	icd(10)	mdh(7)	purA(8)	recA(2)	Non-ExPEC	Adhesins
ESC_AB9079AA	Environment		Ecuador	Escherichia coli	yeh	97.78	675 / 675	ESC_FC6235AA_AS_NODE_7_length_184303_cov_13.089528	112186..112860	Chaperone, YHD fimbriael cluster	CP042934	2705	adk(10)	fumC(11)	gyrB(4)	icd(10)	mdh(7)	purA(8)	recA(2)	Non-ExPEC	Adhesins
ESC_AB9079AA	Environment		Ecuador	Escherichia coli	yeh	98.34	543 / 543	ESC_FC6235AA_AS_NODE_7_length_184303_cov_13.089528	111564..112106	Major pilin subunit, YHD fimbriael cluster	CP042934	2705	adk(10)	fumC(11)	gyrB(4)	icd(10)	mdh(7)	purA(8)	recA(2)	Non-ExPEC	Adhesins
ESC_AB9080AA	Environment		Ecuador	Escherichia coli	Asl	94.03	1657 / 1656	ESC_FC6438AA_AS_NODE_14_length_88389_cov_14.461864	49112..50767	Putative sulfatase Asl	CP054236	10	adk(10)	fumC(11)	gyrB(4)	icd(8)	mdh(8)	purA(8)	recA(2)	Non-ExPEC	Biofilm Formation Factors
ESC_AB9080AA	Environment		Ecuador	Escherichia coli	csg	99.78	456 / 456	ESC_FC6438AA_AS_NODE_2_length_204684_cov_9.957171	53978..54433	curlin major subunit CsgA	CP069646	10	adk(10)	fumC(11)	gyrB(4)	icd(8)	mdh(8)	purA(8)	recA(2)	Non-ExPEC	Biofilm Formation Factors
ESC_AB9080AA	Environment		Ecuador	Escherichia coli	csg	98.52	338 / 456	ESC_FC6438AA_AS_NODE_824_length_524_cov_4.491184	187..524	curlin major subunit CsgA	CP069646	10	adk(10)	fumC(11)	gyrB(4)	icd(8)	mdh(8)	purA(8)	recA(2)	Non-ExPEC	Biofilm Formation Factors
ESC_AB9080AA	Environment		Ecuador	Escherichia coli	fde	92.53	4258 / 4254	ESC_FC6438AA_AS_NODE_69_length_22211_cov_12.600344	735..4985	intimin-like adhesin FdeC	AP010953	10	adk(10)	fumC(11)	gyrB(4)	icd(8)	mdh(8)	purA(8)	recA(2)	Non-ExPEC	Adhesins
ESC_AB9080AA	Environment		Ecuador	Escherichia coli	fim	99.8	489 / 489	ESC_FC6438AA_AS_NODE_74_length_20915_cov_12.374302	1433..1921	Type 1 fimbriae		10	adk(10)	fumC(11)	gyrB(4)	icd(8)	mdh(8)	purA(8)	recA(2)	Non-ExPEC	Adhesins
ESC_AB9080AA	Environment		Ecuador	Escherichia coli	gad	100	1133 / 1401	ESC_FC6438AA_AS_NODE_405_length_1133_cov_28.142147	1..1133	Glutamate decarboxylase	AP010953	10	adk(10)	fumC(11)	gyrB(4)	icd(8)	mdh(8)	purA(8)	recA(2)	Non-ExPEC	Regulatory Proteins
ESC_AB9080AA	Environment		Ecuador	Escherichia coli	gad	100	1133 / 1401	ESC_FC6438AA_AS_NODE_405_length_1133_cov_28.142147	1..1133	Glutamate decarboxylase	CP002967	10	adk(10)	fumC(11)	gyrB(4)	icd(8)	mdh(8)	purA(8)	recA(2)	Non-ExPEC	Regulatory Proteins
ESC_AB9080AA	Environment		Ecuador	Escherichia coli	gad	100	1133 / 1401	ESC_FC6438AA_AS_NODE_405_length_1133_cov_28.142147	1..1133	Glutamate decarboxylase	U00096	10	adk(10)	fumC(11)	gyrB(4)	icd(8)	mdh(8)	purA(8)	recA(2)	Non-ExPEC	Regulatory Proteins
ESC_AB9080AA	Environment		Ecuador	Escherichia coli	hha	93.33	180 / 213	ESC_FC6438AA_AS_NODE_127_length_4785_cov_5.147059	3882..4061	hemolysin expression modulator Hha (previous rmoA)	000453331	10	adk(10)	fumC(11)	gyrB(4)	icd(8)	mdh(8)	purA(8)	recA(2)	Non-ExPEC	Regulatory Proteins
ESC_AB9080AA	Environment		Ecuador	Escherichia coli	hly	99.89	918 / 918	ESC_FC6438AA_AS_NODE_2_length_204684_cov_9.957171	163808..164725	Avian E. coli haemolysin	ECU57430	10	adk(10)	fumC(11)	gyrB(4)	icd(8)	mdh(8)	purA(8)	recA(2)	Non-ExPEC	Toxins
ESC_AB9080AA	Environment		Ecuador	Escherichia coli	iss	98.98	294 / 294	ESC_FC6438AA_AS_NODE_203_length_2611_cov_11.283011	1293..1586	Increased serum survival	CP001665	10	adk(10)	fumC(11)	gyrB(4)	icd(8)	mdh(8)	purA(8)	recA(2)	Non-ExPEC	Protective Antigens
ESC_AB9080AA	Environment		Ecuador	Escherichia coli	iss	98.98	294 / 294	ESC_FC6438AA_AS_NODE_203_length_2611_cov_11.283011	1293..1586	Increased serum survival	CP001846	10	adk(10)	fumC(11)	gyrB(4)	icd(8)	mdh(8)	purA(8)	recA(2)	Non-ExPEC	Protective Antigens
ESC_AB9080AA	Environment		Ecuador	Escherichia coli	lpf	100	573 / 573	ESC_FC6438AA_AS_NODE_412_length_1119_cov_9.248992	133..705	Long polar fimbriae	KC207123	10	adk(10)	fumC(11)	gyrB(4)	icd(8)	mdh(8)	purA(8)	recA(2)	Non-ExPEC	Adhesins
ESC_AB9080AA	Environment		Ecuador	Escherichia coli	nlp	99.77	885 / 885	ESC_FC6438AA_AS_NODE_3_length_179132_cov_14.121505	64133..65017	lipoprotein NlpI precursor	CP000243	10	adk(10)	fumC(11)	gyrB(4)	icd(8)	mdh(8)	purA(8)	recA(2)	Non-ExPEC	Protective Antigens
ESC_AB9080AA	Environment		Ecuador	Escherichia coli	sit	100	915 / 915	ESC_FC6438AA_AS_NODE_78_length_19074_cov_8.672455	3432..4346	Iron transport protein	HG977190	10	adk(10)	fumC(11)	gyrB(4)	icd(8)	mdh(8)	purA(8)	recA(2)	Non-ExPEC	Iron Acquisition Systems
ESC_AB9080AA	Environment		Ecuador	Escherichia coli	ter	100	714 / 714	ESC_FC6438AA_AS_NODE_11_length_94660_cov_12.655570	21928..22641	Tellurium ion resistance protein	CP007491	10	adk(10)	fumC(11)	gyrB(4)	icd(8)	mdh(8)	purA(8)	recA(2)	Non-ExPEC	Protective Antigens
ESC_AB9080AA	Environment		Ecuador	Escherichia coli	ter	99.9	959 / 966	ESC_FC6438AA_AS_NODE_19_length_66755_cov_12.838011	58739..59697	Tellurium ion resistance protein	MG591698	10	adk(10)	fumC(11)	gyrB(4)	icd(8)	mdh(8)	purA(8)	recA(2)	Non-ExPEC	Protective Antigens
ESC_AB9080AA	Environment		Ecuador	Escherichia coli	ter	100	882 / 1041	ESC_FC6438AA_AS_NODE_480_length_882_cov_3.845033	1..882	Tellurium ion resistance protein	UGER01000002	10	adk(10)	fumC(11)	gyrB(4)	icd(8)	mdh(8)	purA(8)	recA(2)	Non-ExPEC	Protective Antigens
ESC_AB9080AA	Environment		Ecuador	Escherichia coli	traT	99.88	831 / 831	ESC_FC6438AA_AS_NODE_202_length_2631_cov_3.013179	246..1076	Outer membrane protein complement resistance	MG515250	10	adk(10)	fumC(11)	gyrB(4)	icd(8)	mdh(8)	purA(8)	recA(2)	Non-ExPEC	Protective Antigens
ESC_AB9080AA	Environment		Ecuador	Escherichia coli	yeh	98.65	1035 / 1035	ESC_FC6438AA_AS_NODE_10_length_99191_cov_9.521037	82493..83526	Outer membrane lipoprotein, YHD fimbriael cluster	CP042934	10	adk(10)	fumC(11)	gyrB(4)	icd(8)	mdh(8)	purA(8)	recA(2)	Non-ExPEC	Adhesins
ESC_AB9080AA	Environment		Ecuador	Escherichia coli	yeh	99.23	2481 / 2481	ESC_FC6438AA_AS_NODE_10_length_99191_cov_9.521037	83542..86022	Usher, YHD fimbriael cluster	CP042934	10	adk(10)	fumC(11)	gyrB(4)	icd(8)	mdh(8)	purA(8)	recA(2)	Non-ExPEC	Adhesins
ESC_AB9080AA	Environment		Ecuador	Escherichia coli	yeh	96.89	675 / 675	ESC_FC6438AA_AS_NODE_10_length_99191_cov_9.521037	86038..86712	Chaperone, YHD fimbriael cluster	CP042934	10	adk(10)	fumC(11)	gyrB(4)	icd(8)	mdh(8)	purA(8)	recA(2)	Non-ExPEC	Adhesins
ESC_AB9080AA	Environment		Ecuador	Escherichia coli	yeh	97.79	543 / 543	ESC_FC6438AA_AS_NODE_10_length_99191_cov_9.521037	86792..87334	Major pilin subunit, YHD fimbriael cluster	CP042934	10	adk(10)	fumC(11)	gyrB(4)	icd(8)	mdh(8)	purA(8)	recA(2)	Non-ExPEC	Adhesins
ESC_AB9080AA	Environment		Ecuador	Escherichia coli	esp	94.21	570 / 570	ESC_FC6438AA_AS_NODE_22_length_60076_cov_11.532553	54615..55184	Type III secretions system		10	adk(10)	fumC(11)	gyrB(4)	icd(8)	mdh(8)	purA(8)	recA(2)	Non-ExPEC	Secreted Factors
ESC_AB9083AA	Environment		Ecuador	Escherichia coli	anr	95.77	213 / 213	ESC_FC6239AA_AS_NODE_41_length_31866_cov_7.807272	26027..26239	AraC negative regulator	AL391753	191	adk(6)	fumC(29)	gyrB(5)	icd(18)	mdh(11)	purA(8)	recA(41)	Non-ExPEC	Regulatory Proteins
ESC_AB9083AA	Environment		Ecuador	Escherichia coli	csg	98.9	456 / 456	ESC_FC6239AA_AS_NODE_60_length_23372_cov_7.328630	8527..8982	curlin major subunit CsgA	CP069646	191	adk(6)	fumC(29)	gyrB(5)	icd(18)	mdh(11)	purA(8)	recA(41)	Non-ExPEC	Biofilm Formation Factors
ESC_AB9083AA	Environment		Ecuador	Escherichia coli	cva	100	312 / 312	ESC_FC6239AA_AS_NODE_32_length_42371_cov_7.473298	20350..20661	Microcin C	X57525	191	adk(6)	fumC(29)	gyrB(5)	icd(18)	mdh(11)	purA(8)	recA(41)	Non-ExPEC	Secreted Factors
ESC_AB9083AA	Environment		Ecuador	Escherichia coli	ets	100	1371 / 1371	ESC_FC6239AA_AS_NODE_126_length_6357_cov_6.495024	1265..2635	Putative type I secretion outer membrane protein	DQ381420	191	adk(6)	fumC(29)	gyrB(5)	icd(18)	mdh(11)	purA(8)	recA(41)	Non-ExPEC	Secreted Factors
ESC_AB9083AA	Environment		Ecuador	Escherichia coli	fde	96.69	4254 / 4254	ESC_FC6239AA_AS_NODE_7_length_137916_cov_9.113913	88029..92282	intimin-like adhesin FdeC	AP010953	191	adk(6)	fumC(29)	gyrB(5)	icd(18)	mdh(11)	purA(8)	recA(41)	Non-ExPEC	Adhesins
ESC_AB9083AA	Environment		Ecuador	Escherichia coli	fim	100	489 / 489	ESC_FC6239AA_AS_NODE_1_length_234599_cov_9.880109	100447..100935	Type 1 fimbriae		191	adk(6)	fumC(29)	gyrB(5)	icd(18)	mdh(11)	purA(8)	recA(41)	Non-ExPEC	Adhesins
ESC_AB9083AA	Environment		Ecuador	Escherichia coli	gad	99.43	1394 / 1401	ESC_FC6239AA_AS_NODE_10_length_102104_cov_10.278935	100711..102104	Glutamate decarboxylase	AP010953	191	adk(6)	fumC(29)	gyrB(5)	icd(18)	mdh(11)	purA(8)	recA(41)	Non-ExPEC	Regulatory Proteins
ESC_AB9083AA	Environment		Ecuador	Escherichia coli	gad	99.43	1394 / 1401	ESC_FC6239AA_AS_NODE_10_length_102104_cov_10.278935	100711..102104	Glutamate decarboxylase	CU928160	191	adk(6)	fumC(29)	gyrB(5)	icd(18)	mdh(11)	purA(8)	recA(41)	Non-ExPEC	Regulatory Proteins
ESC_AB9083AA	Environment		Ecuador	Escherichia coli	hly	99.13	918 / 918	ESC_FC6239AA_AS_NODE_63_length_22417_cov_8.005159	11837..12753	Avian E. coli haemolysin	ECU57430	191	adk(6)	fumC(29)	gyrB(5)	icd(18)	mdh(11)	purA(8)	recA(41)	Non-ExPEC	Toxins
ESC_AB9083AA	Environment		Ecuador	Escherichia coli	hly	100	1110 / 1110	ESC_FC6239AA_AS_NODE_90_length_11934_cov_7.865758	5697..6806	Hemolysin F	CP006635	191	adk(6)	fumC(29)	gyrB(5)	icd(18)	mdh(11)	purA(8)	recA(41)	Non-ExPEC	Toxins
ESC_AB9083AA	Environment		Ecuador	Escherichia coli	iro	99.95	2178 / 2178	ESC_FC6239AA_AS_NODE_32_length_42371_cov_7.473298	28119..30296	Enterobactin siderophore receptor protein	AF449498	191	adk(6)	fumC(29)	gyrB(5)	icd(18)	mdh(11)	purA(8)	recA(41)	Non-ExPEC	Iron Acquisition Systems
ESC_AB9083AA	Environment		Ecuador	Escherichia coli	iss	98.98	294 / 294	ESC_FC6239AA_AS_NODE_7_length_137916_cov_9.113913	131658..131951	Increased serum survival	CP001665	191	adk(6)	fumC(29)	gyrB(5)	icd(18)	mdh(11)	purA(8)	recA(41)	Non-ExPEC	Protective Antigens
ESC_AB9083AA	Environment		Ecuador	Escherichia coli	iss	98.98	294 / 294	ESC_FC6239AA_AS_NODE_7_length_137916_cov_9.113913	131658..131951	Increased serum survival	CP001846	191	adk(6)	fumC(29)	gyrB(5)	icd(18)	mdh(11)	purA(8)	recA(41)	Non-ExPEC	Protective Antigens
ESC_AB9083AA	Environment		Ecuador	Escherichia coli	iss	100	309 / 309	ESC_FC6239AA_AS_NODE_32_length_42371_cov_7.473298	40775..41083	Increased serum survival	DQ381420	191	adk(6)	fumC(29)	gyrB(5)	icd(18)	mdh(11)	purA(8)	recA(41)	Non-ExPEC	Protective Antigens
ESC_AB9083AA	Environment		Ecuador	Escherichia coli	iuc	100	1743 / 1743	ESC_FC6239AA_AS_NODE_88_length_12143_cov_8.701065	9881..11623	Aerobactin synthetase	CBTO010000002	191	adk(6)	fumC(29)	gyrB(5)	icd(18)	mdh(11)	purA(8)	recA(41)	Non-ExPEC	Iron Acquisition Systems
ESC_AB9083AA	Environment		Ecuador	Escherichia coli	iut	100	2202 / 2202	ESC_FC6239AA_AS_NODE_171_length_3469_cov_7.509874	817..3018	Ferric aerobactin receptor	CXZO01000056	191	adk(6)	fumC(29)	gyrB(5)	icd(18)	mdh(11)	purA(8)	recA(41)	Non-ExPEC	Iron Acquisition Systems
ESC_AB9083AA	Environment		Ecuador	Escherichia coli	lpf	100	573 / 573	ESC_FC6239AA_AS_NODE_5_length_183614_cov_10.990719	152795..153367	Long polar fimbriae	AP010953	191	adk(6)	fumC(29)	gyrB(5)	icd(18)	mdh(11)	purA(8)	recA(41)	Non-ExPEC	Adhesins
ESC_AB9083AA	Environment		Ecuador	Escherichia coli	mchF	100	2097 / 2097	ESC_FC6239AA_AS_NODE_32_length_42371_cov_7.473298	20831..22927	ABC transporter protein MchF	AF449498	191	adk(6)	fumC(29)	gyrB(5)	icd(18)	mdh(11)	purA(8)	recA(41)	Non-ExPEC	Secreted Factors
ESC_AB9083AA	Environment		Ecuador	Escherichia coli	nlp	99.77	885 / 885	ESC_FC6239AA_AS_NODE_18_length_74578_cov_10.086916	35437..36321	lipoprotein NlpI precursor	CP000243	191	adk(6)	fumC(29)	gyrB(5)	icd(18)	mdh(11)	purA(8)	recA(41)	Non-ExPEC	Protective Antigens
ESC_AB9083AA	Environment		Ecuador	Escherichia coli	omp	99.9	954 / 954	ESC_FC6239AA_AS_NODE_90_length_11934_cov_7.865758	7239..8192	Outer membrane protease (protein protease 7)	LT985319	191	adk(6)	fumC(29)	gyrB(5)	icd(18)	mdh(11)	purA(8)	recA(41)	Non-ExPEC	Secreted Factors
ESC_AB9083AA	Environment		Ecuador	Escherichia coli	sit	100	915 / 915	ESC_FC6239AA_AS_NODE_88_length_12143_cov_8.701065	428..1342	Iron transport protein	ADTK01000286	191	adk(6)	fumC(29)	gyrB(5)	icd(18)	mdh(11)	purA(8)	recA(41)	Non-ExPEC	Iron Acquisition Systems
ESC_AB9083AA	Environment		Ecuador	Escherichia coli	sit	97.99	648 / 648	ESC_FC6239AA_AS_NODE_116_length_7193_cov_7.140391	6533..7179	Iron transport protein	UFYX01000005	191	adk(6)	fumC(29)	gyrB(5)	icd(18)	mdh(11)	purA(8)	recA(41)	Non-ExPEC	Iron Acquisition Systems
ESC_AB9083AA	Environment		Ecuador	Escherichia coli	ter	100	714 / 714	ESC_FC6239AA_AS_NODE_27_length_48699_cov_9.163057	25028..25741	Tellurium ion resistance protein	CP007491	191	adk(6)	fumC(29)	gyrB(5)	icd(18)	mdh(11)	purA(8)	recA(41)	Non-ExPEC	Protective Antigens
ESC_AB9083AA	Environment		Ecuador	Escherichia coli	ter	99.27	959 / 966	ESC_FC6239AA_AS_NODE_34_length_40998_cov_9.867339	4042..5000	Tellurium ion resistance protein	MG591698	191	adk(6)	fumC(29)	gyrB(5)	icd(18)	mdh(11)	purA(8)	recA(41)	Non-ExPEC	Protective Antigens
ESC_AB9083AA	Environment		Ecuador	Escherichia coli	traT	100	831 / 831	ESC_FC6239AA_AS_NODE_41_length_31866_cov_7.807272	14321..15151	Outer membrane protein complement resistance	NC_011964	191	adk(6)	fumC(29)	gyrB(5)	icd(18)	mdh(11)	purA(8)	recA(41)	Non-ExPEC	Protective Antigens
ESC_AB9083AA	Environment		Ecuador	Escherichia coli	tsh	100	4134 / 4134	ESC_FC6239AA_AS_NODE_32_length_42371_cov_7.473298	10576..14709	serine protease autotransporter of Enterobacteriaceae (SPATE)-Immunoglobulin A1 protease- Temperature-sensitive hemagglutinin	AF218073	191	adk(6)	fumC(29)	gyrB(5)	icd(18)	mdh(11)	purA(8)	recA(41)	Non-ExPEC	Toxins
ESC_AB9083AA	Environment		Ecuador	Escherichia coli	yeh	98.65	1035 / 1035	ESC_FC6239AA_AS_NODE_23_length_57264_cov_7.899855	53452..54486	Outer membrane lipoprotein, YHD fimbriael cluster	CP042934	191	adk(6)	fumC(29)	gyrB(5)	icd(18)	mdh(11)	purA(8)	recA(41)	Non-ExPEC	Adhesins
ESC_AB9083AA	Environment		Ecuador	Escherichia coli	yeh	97.86	2481 / 2481	ESC_FC6239AA_AS_NODE_23_length_57264_cov_7.899855	54502..56982	Usher, YHD fimbriael cluster	CP042934	191	adk(6)	fumC(29)	gyrB(5)	icd(18)	mdh(11)	purA(8)	recA(41)	Non-ExPEC	Adhesins
ESC_AB9083AA	Environment		Ecuador	Escherichia coli	yeh	99.32	444 / 675	ESC_FC6239AA_AS_NODE_97_length_10295_cov_7.880311	1..444	Chaperone, YHD fimbriael cluster	CP042934	191	adk(6)	fumC(29)	gyrB(5)	icd(18)	mdh(11)	purA(8)	recA(41)	Non-ExPEC	Adhesins
ESC_AB9083AA	Environment		Ecuador	Escherichia coli	yeh	98.71	543 / 543	ESC_FC6239AA_AS_NODE_97_length_10295_cov_7.880311	525..1067	Major pilin subunit, YHD fimbriael cluster	CP042934	191	adk(6)	fumC(29)	gyrB(5)	icd(18)	mdh(11)	purA(8)	recA(41)	Non-ExPEC	Adhesins
ESC_AB9084AA	Environment		Ecuador	Escherichia coli	Asl	94.81	1657 / 1656	ESC_FC6240AA_AS_NODE_21_length_91151_cov_14.868804	51872..53527	Putative sulfatase Asl	CP054236	2847	adk(6)	fumC(266)	gyrB(83)	icd(24)	mdh(1)	purA(1)	recA(2)	Non-ExPEC	Biofilm Formation Factors
ESC_AB9084AA	Environment		Ecuador	Escherichia coli	air	94.62	4607 / 4605	ESC_FC6240AA_AS_NODE_1_length_306500_cov_14.960587	115495..120100	Enteroaggegative immunoglobulin repeat protein	CP003034	2847	adk(6)	fumC(266)	gyrB(83)	icd(24)	mdh(1)	purA(1)	recA(2)	Non-ExPEC	Adhesins
ESC_AB9084AA	Environment		Ecuador	Escherichia coli	anr	93.43	213 / 213	ESC_FC6240AA_AS_NODE_26_length_64604_cov_10.790685	16765..16977	AraC negative regulator	AL391753	2847	adk(6)	fumC(266)	gyrB(83)	icd(24)	mdh(1)	purA(1)	recA(2)	Non-ExPEC	Regulatory Proteins
ESC_AB9084AA	Environment		Ecuador	Escherichia coli	ast	100	117 / 117	ESC_FC6240AA_AS_NODE_53_length_16211_cov_14.258020	1680..1796	Heat-stable enterotoxin EAST-1	AF160998	2847	adk(6)	fumC(266)	gyrB(83)	icd(24)	mdh(1)	purA(1)	recA(2)	Non-ExPEC	Toxins
ESC_AB9084AA	Environment		Ecuador	Escherichia coli	ast	100	117 / 117	ESC_FC6240AA_AS_NODE_132_length_763_cov_12.569182	217..333	Heat-stable enterotoxin EAST-1	AY545598	2847	adk(6)	fumC(266)	gyrB(83)	icd(24)	mdh(1)	purA(1)	recA(2)	Non-ExPEC	Toxins
ESC_AB9084AA	Environment		Ecuador	Escherichia coli	chu	99.65	1983 / 1983	ESC_FC6240AA_AS_NODE_30_length_46250_cov_15.416148	17053..19035	Outer membrane hemin receptor	UCXO01000009	2847	adk(6)	fumC(266)	gyrB(83)	icd(24)	mdh(1)	purA(1)	recA(2)	Non-ExPEC	Iron Acquisition Systems
ESC_AB9084AA	Environment		Ecuador	Escherichia coli	cma	100	816 / 816	ESC_FC6240AA_AS_NODE_68_length_10382_cov_10.855875	6308..7123	Colicin M activity	FJ664758	2847	adk(6)	fumC(266)	gyrB(83)	icd(24)	mdh(1)	purA(1)	recA(2)	Non-ExPEC	Secreted Factors
ESC_AB9084AA	Environment		Ecuador	Escherichia coli	csg	94.13	460 / 456	ESC_FC6240AA_AS_NODE_19_length_110421_cov_10.972211	10874..11332	curlin major subunit CsgA	CP069646	2847	adk(6)	fumC(266)	gyrB(83)	icd(24)	mdh(1)	purA(1)	recA(2)	Non-ExPEC	Biofilm Formation Factors
ESC_AB9084AA	Environment		Ecuador	Escherichia coli	cva	100	312 / 312	ESC_FC6240AA_AS_NODE_68_length_10382_cov_10.855875	3909..4220	Microcin C	AF062845	2847	adk(6)	fumC(266)	gyrB(83)	icd(24)	mdh(1)	purA(1)	recA(2)	Non-ExPEC	Secreted Factors
ESC_AB9084AA	Environment		Ecuador	Escherichia coli	eil	97.7	1698 / 1698	ESC_FC6240AA_AS_NODE_1_length_306500_cov_14.960587	124334..126031	Salmonella HilA homolog	CP000970	2847	adk(6)	fumC(266)	gyrB(83)	icd(24)	mdh(1)	purA(1)	recA(2)	Non-ExPEC	Regulatory Proteins
ESC_AB9084AA	Environment		Ecuador	Escherichia coli	ets	100	1371 / 1371	ESC_FC6240AA_AS_NODE_56_length_13563_cov_9.936291	5600..6970	Putative type I secretion outer membrane protein	DQ381420	2847	adk(6)	fumC(266)	gyrB(83)	icd(24)	mdh(1)	purA(1)	recA(2)	Non-ExPEC	Secreted Factors
ESC_AB9084AA	Environment		Ecuador	Escherichia coli	ets	99.89	942 / 942	ESC_FC6240AA_AS_NODE_56_length_13563_cov_9.936291	7767..8708	Putative type I secretion outer membrane protein	KU664810	2847	adk(6)	fumC(266)	gyrB(83)	icd(24)	mdh(1)	purA(1)	recA(2)	Non-ExPEC	Secreted Factors
ESC_AB9084AA	Environment		Ecuador	Escherichia coli	fde	95.56	4254 / 4254	ESC_FC6240AA_AS_NODE_3_length_248062_cov_12.702124	175935..180188	intimin-like adhesin FdeC	AP010953	2847	adk(6)	fumC(266)	gyrB(83)	icd(24)	mdh(1)	purA(1)	recA(2)	Non-ExPEC	Adhesins
ESC_AB9084AA	Environment		Ecuador	Escherichia coli	fim	100	489 / 489	ESC_FC6240AA_AS_NODE_13_length_161161_cov_13.812704	44917..45405	Type 1 fimbriae		2847	adk(6)	fumC(266)	gyrB(83)	icd(24)	mdh(1)	purA(1)	recA(2)	Non-ExPEC	Adhesins
ESC_AB9084AA	Environment		Ecuador	Escherichia coli	gad	98.97	1067 / 1401	ESC_FC6240AA_AS_NODE_122_length_1067_cov_19.690426	1..1067	Glutamate decarboxylase	AP010953	2847	adk(6)	fumC(266)	gyrB(83)	icd(24)	mdh(1)	purA(1)	recA(2)	Non-ExPEC	Regulatory Proteins
ESC_AB9084AA	Environment		Ecuador	Escherichia coli	gad	98.97	1067 / 1401	ESC_FC6240AA_AS_NODE_122_length_1067_cov_19.690426	1..1067	Glutamate decarboxylase	BA000007	2847	adk(6)	fumC(266)	gyrB(83)	icd(24)	mdh(1)	purA(1)	recA(2)	Non-ExPEC	Regulatory Proteins
ESC_AB9084AA	Environment		Ecuador	Escherichia coli	gad	98.97	1067 / 1401	ESC_FC6240AA_AS_NODE_122_length_1067_cov_19.690426	1..1067	Glutamate decarboxylase	CP000802	2847	adk(6)	fumC(266)	gyrB(83)	icd(24)	mdh(1)	purA(1)	recA(2)	Non-ExPEC	Regulatory Proteins
ESC_AB9084AA	Environment		Ecuador	Escherichia coli	gad	98.97	1067 / 1401	ESC_FC6240AA_AS_NODE_122_length_1067_cov_19.690426	1..1067	Glutamate decarboxylase	CP002967	2847	adk(6)	fumC(266)	gyrB(83)	icd(24)	mdh(1)	purA(1)	recA(2)	Non-ExPEC	Regulatory Proteins
ESC_AB9084AA	Environment		Ecuador	Escherichia coli	gad	98.97	1067 / 1401	ESC_FC6240AA_AS_NODE_122_length_1067_cov_19.690426	1..1067	Glutamate decarboxylase	FN554766	2847	adk(6)	fumC(266)	gyrB(83)	icd(24)	mdh(1)	purA(1)	recA(2)	Non-ExPEC	Regulatory Proteins
ESC_AB9084AA	Environment		Ecuador	Escherichia coli	gad	98.97	1067 / 1401	ESC_FC6240AA_AS_NODE_122_length_1067_cov_19.690426	1..1067	Glutamate decarboxylase	FN649414	2847	adk(6)	fumC(266)	gyrB(83)	icd(24)	mdh(1)	purA(1)	recA(2)	Non-ExPEC	Regulatory Proteins
ESC_AB9084AA	Environment		Ecuador	Escherichia coli	gad	98.97	1067 / 1401	ESC_FC6240AA_AS_NODE_122_length_1067_cov_19.690426	1..1067	Glutamate decarboxylase	U00096	2847	adk(6)	fumC(266)	gyrB(83)	icd(24)	mdh(1)	purA(1)	recA(2)	Non-ExPEC	Regulatory Proteins
ESC_AB9084AA	Environment		Ecuador	Escherichia coli	hha	93.33	180 / 213	ESC_FC6240AA_AS_NODE_24_length_69078_cov_12.522182	890..1069	hemolysin expression modulator Hha (previous rmoA)	000453331	2847	adk(6)	fumC(266)	gyrB(83)	icd(24)	mdh(1)	purA(1)	recA(2)	Non-ExPEC	Regulatory Proteins
ESC_AB9084AA	Environment		Ecuador	Escherichia coli	hha	91.67	180 / 213	ESC_FC6240AA_AS_NODE_80_length_6775_cov_12.284747	5735..5914	hemolysin expression modulator Hha (previous rmoA)	000453331	2847	adk(6)	fumC(266)	gyrB(83)	icd(24)	mdh(1)	purA(1)	recA(2)	Non-ExPEC	Regulatory Proteins
ESC_AB9084AA	Environment		Ecuador	Escherichia coli	hly	98.91	918 / 918	ESC_FC6240AA_AS_NODE_29_length_51647_cov_10.378688	9409..10326	Avian E. coli haemolysin	ECU57430	2847	adk(6)	fumC(266)	gyrB(83)	icd(24)	mdh(1)	purA(1)	recA(2)	Non-ExPEC	Toxins
ESC_AB9084AA	Environment		Ecuador	Escherichia coli	hly	100	1110 / 1110	ESC_FC6240AA_AS_NODE_70_length_9933_cov_10.442892	3128..4237	Hemolysin F	NC_004998	2847	adk(6)	fumC(266)	gyrB(83)	icd(24)	mdh(1)	purA(1)	recA(2)	Non-ExPEC	Toxins
ESC_AB9084AA	Environment		Ecuador	Escherichia coli	hra	97.71	741 / 741	ESC_FC6240AA_AS_NODE_23_length_78382_cov_14.041007	73443..74183	Heat-resistant agglutinin	CP040456	2847	adk(6)	fumC(266)	gyrB(83)	icd(24)	mdh(1)	purA(1)	recA(2)	Non-ExPEC	Adhesins
ESC_AB9084AA	Environment		Ecuador	Escherichia coli	iha	99.95	2088 / 2088	ESC_FC6240AA_AS_NODE_7_length_206332_cov_9.646337	6754..8841	Adherence protein	CP000970	2847	adk(6)	fumC(266)	gyrB(83)	icd(24)	mdh(1)	purA(1)	recA(2)	Non-ExPEC	Adhesins
ESC_AB9084AA	Environment		Ecuador	Escherichia coli	iro	99.95	2178 / 2178	ESC_FC6240AA_AS_NODE_61_length_11915_cov_10.676705	536..2713	Enterobactin siderophore receptor protein	AF449498	2847	adk(6)	fumC(266)	gyrB(83)	icd(24)	mdh(1)	purA(1)	recA(2)	Non-ExPEC	Iron Acquisition Systems
ESC_AB9084AA	Environment		Ecuador	Escherichia coli	iss	100	294 / 294	ESC_FC6240AA_AS_NODE_51_length_16831_cov_10.202227	231..524	Increased serum survival	CP001665	2847	adk(6)	fumC(266)	gyrB(83)	icd(24)	mdh(1)	purA(1)	recA(2)	Non-ExPEC	Protective Antigens
ESC_AB9084AA	Environment		Ecuador	Escherichia coli	iss	100	309 / 309	ESC_FC6240AA_AS_NODE_103_length_2459_cov_10.854631	1505..1813	Increased serum survival	DQ381420	2847	adk(6)	fumC(266)	gyrB(83)	icd(24)	mdh(1)	purA(1)	recA(2)	Non-ExPEC	Protective Antigens
ESC_AB9084AA	Environment		Ecuador	Escherichia coli	iuc	100	1743 / 1743	ESC_FC6240AA_AS_NODE_49_length_19518_cov_10.345109	6672..8414	Aerobactin synthetase	UFZG01000001	2847	adk(6)	fumC(266)	gyrB(83)	icd(24)	mdh(1)	purA(1)	recA(2)	Non-ExPEC	Iron Acquisition Systems
ESC_AB9084AA	Environment		Ecuador	Escherichia coli	iut	99.95	2202 / 2202	ESC_FC6240AA_AS_NODE_49_length_19518_cov_10.345109	9770..11971	Ferric aerobactin receptor	UDIE01000100	2847	adk(6)	fumC(266)	gyrB(83)	icd(24)	mdh(1)	purA(1)	recA(2)	Non-ExPEC	Iron Acquisition Systems
ESC_AB9084AA	Environment		Ecuador	Escherichia coli	mchF	99.9	2097 / 2097	ESC_FC6240AA_AS_NODE_68_length_10382_cov_10.855875	1643..3739	ABC transporter protein MchF	JX077110	2847	adk(6)	fumC(266)	gyrB(83)	icd(24)	mdh(1)	purA(1)	recA(2)	Non-ExPEC	Secreted Factors
ESC_AB9084AA	Environment		Ecuador	Escherichia coli	nlp	99.66	885 / 885	ESC_FC6240AA_AS_NODE_14_length_159387_cov_13.792873	50320..51204	lipoprotein NlpI precursor	CP000243	2847	adk(6)	fumC(266)	gyrB(83)	icd(24)	mdh(1)	purA(1)	recA(2)	Non-ExPEC	Protective Antigens
ESC_AB9084AA	Environment		Ecuador	Escherichia coli	omp	100	954 / 954	ESC_FC6240AA_AS_NODE_75_length_8043_cov_13.824659	2986..3939	Outer membrane protease (protein protease 7)	AQFA01000028	2847	adk(6)	fumC(266)	gyrB(83)	icd(24)	mdh(1)	purA(1)	recA(2)	Non-ExPEC	Secreted Factors
ESC_AB9084AA	Environment		Ecuador	Escherichia coli	omp	99.9	954 / 954	ESC_FC6240AA_AS_NODE_70_length_9933_cov_10.442892	1742..2695	Outer membrane protease (protein protease 7)	LT985319	2847	adk(6)	fumC(266)	gyrB(83)	icd(24)	mdh(1)	purA(1)	recA(2)	Non-ExPEC	Secreted Factors
ESC_AB9084AA	Environment		Ecuador	Escherichia coli	shi	96.73	428 / 462	ESC_FC6240AA_AS_NODE_23_length_78382_cov_14.041007	68138..68565	homologs of the Shigella flexneri SHI-2 pathogenicity island gene shiA	AAD44732	2847	adk(6)	fumC(266)	gyrB(83)	icd(24)	mdh(1)	purA(1)	recA(2)	Non-ExPEC	Secreted Factors
ESC_AB9084AA	Environment		Ecuador	Escherichia coli	sit	100	915 / 915	ESC_FC6240AA_AS_NODE_84_length_5512_cov_13.088765	4173..5087	Iron transport protein	ADTK01000286	2847	adk(6)	fumC(266)	gyrB(83)	icd(24)	mdh(1)	purA(1)	recA(2)	Non-ExPEC	Iron Acquisition Systems
ESC_AB9084AA	Environment		Ecuador	Escherichia coli	sit	100	915 / 915	ESC_FC6240AA_AS_NODE_49_length_19518_cov_10.345109	17117..18031	Iron transport protein	UFZG01000001	2847	adk(6)	fumC(266)	gyrB(83)	icd(24)	mdh(1)	purA(1)	recA(2)	Non-ExPEC	Iron Acquisition Systems
ESC_AB9084AA	Environment		Ecuador	Escherichia coli	ter	98.88	714 / 714	ESC_FC6240AA_AS_NODE_32_length_45503_cov_13.913082	23141..23854	Tellurium ion resistance protein	CP007491	2847	adk(6)	fumC(266)	gyrB(83)	icd(24)	mdh(1)	purA(1)	recA(2)	Non-ExPEC	Protective Antigens
ESC_AB9084AA	Environment		Ecuador	Escherichia coli	ter	98.64	959 / 966	ESC_FC6240AA_AS_NODE_9_length_173832_cov_13.694787	152034..152992	Tellurium ion resistance protein	MG591698	2847	adk(6)	fumC(266)	gyrB(83)	icd(24)	mdh(1)	purA(1)	recA(2)	Non-ExPEC	Protective Antigens
ESC_AB9084AA	Environment		Ecuador	Escherichia coli	tra	100	690 / 690	ESC_FC6240AA_AS_NODE_26_length_64604_cov_10.790685	48703..49392	Protein TraJ (Positive regulator of conjugal transfer operon)	AF550679	2847	adk(6)	fumC(266)	gyrB(83)	icd(24)	mdh(1)	purA(1)	recA(2)	Non-ExPEC	Regulatory Proteins
ESC_AB9084AA	Environment		Ecuador	Escherichia coli	traT	100	735 / 735	ESC_FC6240AA_AS_NODE_26_length_64604_cov_10.790685	26888..27622	Outer membrane protein complement resistance	HG977148	2847	adk(6)	fumC(266)	gyrB(83)	icd(24)	mdh(1)	purA(1)	recA(2)	Non-ExPEC	Protective Antigens
ESC_AB9084AA	Environment		Ecuador	Escherichia coli	yeh	98.06	1033 / 1035	ESC_FC6240AA_AS_NODE_17_length_136259_cov_10.873946	64115..65147	Outer membrane lipoprotein, YHD fimbriael cluster	CP042934	2847	adk(6)	fumC(266)	gyrB(83)	icd(24)	mdh(1)	purA(1)	recA(2)	Non-ExPEC	Adhesins
ESC_AB9084AA	Environment		Ecuador	Escherichia coli	yeh	97.86	2481 / 2481	ESC_FC6240AA_AS_NODE_17_length_136259_cov_10.873946	61619..64099	Usher, YHD fimbriael cluster	CP042934	2847	adk(6)	fumC(266)	gyrB(83)	icd(24)	mdh(1)	purA(1)	recA(2)	Non-ExPEC	Adhesins
ESC_AB9084AA	Environment		Ecuador	Escherichia coli	yeh	97.33	675 / 675	ESC_FC6240AA_AS_NODE_17_length_136259_cov_10.873946	60929..61603	Chaperone, YHD fimbriael cluster	CP042934	2847	adk(6)	fumC(266)	gyrB(83)	icd(24)	mdh(1)	purA(1)	recA(2)	Non-ExPEC	Adhesins
ESC_AB9084AA	Environment		Ecuador	Escherichia coli	yeh	98.71	543 / 543	ESC_FC6240AA_AS_NODE_17_length_136259_cov_10.873946	60307..60849	Major pilin subunit, YHD fimbriael cluster	CP042934	2847	adk(6)	fumC(266)	gyrB(83)	icd(24)	mdh(1)	purA(1)	recA(2)	Non-ExPEC	Adhesins
ESC_AB9084AA	Environment		Ecuador	Escherichia coli	esp	96.32	570 / 570	ESC_FC6240AA_AS_NODE_6_length_207935_cov_13.623965	148524..149093	Type III secretions system		2847	adk(6)	fumC(266)	gyrB(83)	icd(24)	mdh(1)	purA(1)	recA(2)	Non-ExPEC	Secreted Factors
ESC_AB9085AA	Environment		Ecuador	Escherichia coli	Asl	94.09	1657 / 1656	ESC_FC6241AA_AS_NODE_29_length_56715_cov_14.320033	37768..39423	Putative sulfatase Asl	CP054236	10	adk(10)	fumC(11)	gyrB(4)	icd(8)	mdh(8)	purA(8)	recA(2)	Non-ExPEC	Biofilm Formation Factors
ESC_AB9085AA	Environment		Ecuador	Escherichia coli	csg	100	456 / 456	ESC_FC6241AA_AS_NODE_3_length_172590_cov_10.382505	12749..13204	curlin major subunit CsgA	CP069646	10	adk(10)	fumC(11)	gyrB(4)	icd(8)	mdh(8)	purA(8)	recA(2)	Non-ExPEC	Biofilm Formation Factors
ESC_AB9085AA	Environment		Ecuador	Escherichia coli	fim	100	489 / 489	ESC_FC6241AA_AS_NODE_68_length_10039_cov_13.103410	6337..6825	Type 1 fimbriae		10	adk(10)	fumC(11)	gyrB(4)	icd(8)	mdh(8)	purA(8)	recA(2)	Non-ExPEC	Adhesins
ESC_AB9085AA	Environment		Ecuador	Escherichia coli	gad	100	1133 / 1401	ESC_FC6241AA_AS_NODE_112_length_1133_cov_20.518887	1..1133	Glutamate decarboxylase	AP010953	10	adk(10)	fumC(11)	gyrB(4)	icd(8)	mdh(8)	purA(8)	recA(2)	Non-ExPEC	Regulatory Proteins
ESC_AB9085AA	Environment		Ecuador	Escherichia coli	gad	100	1133 / 1401	ESC_FC6241AA_AS_NODE_112_length_1133_cov_20.518887	1..1133	Glutamate decarboxylase	CP002967	10	adk(10)	fumC(11)	gyrB(4)	icd(8)	mdh(8)	purA(8)	recA(2)	Non-ExPEC	Regulatory Proteins
ESC_AB9085AA	Environment		Ecuador	Escherichia coli	gad	100	1133 / 1401	ESC_FC6241AA_AS_NODE_112_length_1133_cov_20.518887	1..1133	Glutamate decarboxylase	U00096	10	adk(10)	fumC(11)	gyrB(4)	icd(8)	mdh(8)	purA(8)	recA(2)	Non-ExPEC	Regulatory Proteins
ESC_AB9085AA	Environment		Ecuador	Escherichia coli	hly	100	762 / 918	ESC_FC6241AA_AS_NODE_3_length_172590_cov_10.382505	122583..123344	Avian E. coli haemolysin	ECU57430	10	adk(10)	fumC(11)	gyrB(4)	icd(8)	mdh(8)	purA(8)	recA(2)	Non-ExPEC	Toxins
ESC_AB9085AA	Environment		Ecuador	Escherichia coli	nlp	99.77	885 / 885	ESC_FC6241AA_AS_NODE_39_length_33089_cov_13.623081	12386..13270	lipoprotein NlpI precursor	CP000243	10	adk(10)	fumC(11)	gyrB(4)	icd(8)	mdh(8)	purA(8)	recA(2)	Non-ExPEC	Protective Antigens
ESC_AB9085AA	Environment		Ecuador	Escherichia coli	omp	100	954 / 954	ESC_FC6241AA_AS_NODE_54_length_19625_cov_12.611447	10086..11039	Outer membrane protease (protein protease 7)	NZ_MJAL01000206	10	adk(10)	fumC(11)	gyrB(4)	icd(8)	mdh(8)	purA(8)	recA(2)	Non-ExPEC	Secreted Factors
ESC_AB9085AA	Environment		Ecuador	Escherichia coli	ter	99.86	714 / 714	ESC_FC6241AA_AS_NODE_20_length_100299_cov_12.216837	16183..16896	Tellurium ion resistance protein	CP007491	10	adk(10)	fumC(11)	gyrB(4)	icd(8)	mdh(8)	purA(8)	recA(2)	Non-ExPEC	Protective Antigens
ESC_AB9085AA	Environment		Ecuador	Escherichia coli	ter	99.9	966 / 966	ESC_FC6241AA_AS_NODE_19_length_101720_cov_13.028378	65328..66293	Tellurium ion resistance protein	MG591698	10	adk(10)	fumC(11)	gyrB(4)	icd(8)	mdh(8)	purA(8)	recA(2)	Non-ExPEC	Protective Antigens
ESC_AB9085AA	Environment		Ecuador	Escherichia coli	yeh	98.26	1035 / 1035	ESC_FC6241AA_AS_NODE_60_length_16124_cov_11.311621	1946..2980	Outer membrane lipoprotein, YHD fimbriael cluster	CP042934	10	adk(10)	fumC(11)	gyrB(4)	icd(8)	mdh(8)	purA(8)	recA(2)	Non-ExPEC	Adhesins
ESC_AB9085AA	Environment		Ecuador	Escherichia coli	yeh	98.56	1806 / 2481	ESC_FC6241AA_AS_NODE_60_length_16124_cov_11.311621	125..1930	Usher, YHD fimbriael cluster	CP042934	10	adk(10)	fumC(11)	gyrB(4)	icd(8)	mdh(8)	purA(8)	recA(2)	Non-ExPEC	Adhesins
ESC_AB9086AA	Human		Ecuador	Escherichia coli	Asl	94.09	1657 / 1656	ESC_FC6242AA_AS_NODE_83_length_2411_cov_18.570053	247..1902	Putative sulfatase Asl	CP054236	10865	adk(6)	fumC(11)	gyrB(4)	icd(92)	mdh(7)	purA(18)	recA(6)	ExPEC	Biofilm Formation Factors
ESC_AB9086AA	Human		Ecuador	Escherichia coli	anr	95.77	213 / 213	ESC_FC6242AA_AS_NODE_28_length_45645_cov_18.348390	40296..40508	AraC negative regulator	AL391753	10865	adk(6)	fumC(11)	gyrB(4)	icd(92)	mdh(7)	purA(18)	recA(6)	ExPEC	Regulatory Proteins
ESC_AB9086AA	Human		Ecuador	Escherichia coli	cib	100	1881 / 1881	ESC_FC6242AA_AS_NODE_51_length_20849_cov_10.612296	13280..15160	Colicin ib	KP198616	10865	adk(6)	fumC(11)	gyrB(4)	icd(92)	mdh(7)	purA(18)	recA(6)	ExPEC	Secreted Factors
ESC_AB9086AA	Human		Ecuador	Escherichia coli	csg	100	456 / 456	ESC_FC6242AA_AS_NODE_16_length_101175_cov_16.241628	7354..7809	curlin major subunit CsgA	CP069646	10865	adk(6)	fumC(11)	gyrB(4)	icd(92)	mdh(7)	purA(18)	recA(6)	ExPEC	Biofilm Formation Factors
ESC_AB9086AA	Human		Ecuador	Escherichia coli	cva	100	312 / 312	ESC_FC6242AA_AS_NODE_46_length_25729_cov_18.655300	22669..22980	Microcin C	X57525	10865	adk(6)	fumC(11)	gyrB(4)	icd(92)	mdh(7)	purA(18)	recA(6)	ExPEC	Secreted Factors
ESC_AB9086AA	Human		Ecuador	Escherichia coli	ets	99.79	942 / 942	ESC_FC6242AA_AS_NODE_61_length_12111_cov_19.201435	4027..4968	Putative type I secretion outer membrane protein	KU664810	10865	adk(6)	fumC(11)	gyrB(4)	icd(92)	mdh(7)	purA(18)	recA(6)	ExPEC	Secreted Factors
ESC_AB9086AA	Human		Ecuador	Escherichia coli	ets	100	1308 / 1308	ESC_FC6242AA_AS_NODE_61_length_12111_cov_19.201435	6542..7849	Putative type I secretion outer membrane protein	UGFJ01000001	10865	adk(6)	fumC(11)	gyrB(4)	icd(92)	mdh(7)	purA(18)	recA(6)	ExPEC	Secreted Factors
ESC_AB9086AA	Human		Ecuador	Escherichia coli	fde	92.95	4258 / 4254	ESC_FC6242AA_AS_NODE_13_length_110454_cov_19.167448	39427..43677	intimin-like adhesin FdeC	AP010953	10865	adk(6)	fumC(11)	gyrB(4)	icd(92)	mdh(7)	purA(18)	recA(6)	ExPEC	Adhesins
ESC_AB9086AA	Human		Ecuador	Escherichia coli	fim	100	489 / 489	ESC_FC6242AA_AS_NODE_39_length_31590_cov_21.129867	17625..18113	Type 1 fimbriae		10865	adk(6)	fumC(11)	gyrB(4)	icd(92)	mdh(7)	purA(18)	recA(6)	ExPEC	Adhesins
ESC_AB9086AA	Human		Ecuador	Escherichia coli	gad	100	1034 / 1401	ESC_FC6242AA_AS_NODE_94_length_1034_cov_39.798236	1..1034	Glutamate decarboxylase	AP010953	10865	adk(6)	fumC(11)	gyrB(4)	icd(92)	mdh(7)	purA(18)	recA(6)	ExPEC	Regulatory Proteins
ESC_AB9086AA	Human		Ecuador	Escherichia coli	gad	100	1034 / 1401	ESC_FC6242AA_AS_NODE_94_length_1034_cov_39.798236	1..1034	Glutamate decarboxylase	CP002967	10865	adk(6)	fumC(11)	gyrB(4)	icd(92)	mdh(7)	purA(18)	recA(6)	ExPEC	Regulatory Proteins
ESC_AB9086AA	Human		Ecuador	Escherichia coli	gad	100	1034 / 1401	ESC_FC6242AA_AS_NODE_94_length_1034_cov_39.798236	1..1034	Glutamate decarboxylase	FN649414	10865	adk(6)	fumC(11)	gyrB(4)	icd(92)	mdh(7)	purA(18)	recA(6)	ExPEC	Regulatory Proteins
ESC_AB9086AA	Human		Ecuador	Escherichia coli	gad	100	1034 / 1401	ESC_FC6242AA_AS_NODE_94_length_1034_cov_39.798236	1..1034	Glutamate decarboxylase	U00096	10865	adk(6)	fumC(11)	gyrB(4)	icd(92)	mdh(7)	purA(18)	recA(6)	ExPEC	Regulatory Proteins
ESC_AB9086AA	Human		Ecuador	Escherichia coli	hly	97.82	919 / 918	ESC_FC6242AA_AS_NODE_26_length_54110_cov_15.531093	40009..40915	Avian E. coli haemolysin	ECU57430	10865	adk(6)	fumC(11)	gyrB(4)	icd(92)	mdh(7)	purA(18)	recA(6)	ExPEC	Toxins
ESC_AB9086AA	Human		Ecuador	Escherichia coli	hly	100	1110 / 1110	ESC_FC6242AA_AS_NODE_64_length_9631_cov_19.314710	3504..4613	Hemolysin F	UGFJ01000001	10865	adk(6)	fumC(11)	gyrB(4)	icd(92)	mdh(7)	purA(18)	recA(6)	ExPEC	Toxins
ESC_AB9086AA	Human		Ecuador	Escherichia coli	iro	100	2178 / 2178	ESC_FC6242AA_AS_NODE_46_length_25729_cov_18.655300	11717..13894	Enterobactin siderophore receptor protein	AY545598	10865	adk(6)	fumC(11)	gyrB(4)	icd(92)	mdh(7)	purA(18)	recA(6)	ExPEC	Iron Acquisition Systems
ESC_AB9086AA	Human		Ecuador	Escherichia coli	iss	100	294 / 294	ESC_FC6242AA_AS_NODE_19_length_72932_cov_19.295667	34380..34673	Increased serum survival	CP001665	10865	adk(6)	fumC(11)	gyrB(4)	icd(92)	mdh(7)	purA(18)	recA(6)	ExPEC	Protective Antigens
ESC_AB9086AA	Human		Ecuador	Escherichia coli	iss	100	309 / 309	ESC_FC6242AA_AS_NODE_46_length_25729_cov_18.655300	931..1239	Increased serum survival	DQ381420	10865	adk(6)	fumC(11)	gyrB(4)	icd(92)	mdh(7)	purA(18)	recA(6)	ExPEC	Protective Antigens
ESC_AB9086AA	Human		Ecuador	Escherichia coli	iuc	100	1743 / 1743	ESC_FC6242AA_AS_NODE_55_length_15500_cov_17.573431	4007..5749	Aerobactin synthetase	CBTO010000002	10865	adk(6)	fumC(11)	gyrB(4)	icd(92)	mdh(7)	purA(18)	recA(6)	ExPEC	Iron Acquisition Systems
ESC_AB9086AA	Human		Ecuador	Escherichia coli	iut	100	2202 / 2202	ESC_FC6242AA_AS_NODE_55_length_15500_cov_17.573431	450..2651	Ferric aerobactin receptor	NC_020271	10865	adk(6)	fumC(11)	gyrB(4)	icd(92)	mdh(7)	purA(18)	recA(6)	ExPEC	Iron Acquisition Systems
ESC_AB9086AA	Human		Ecuador	Escherichia coli	kps	100	1149 / 1149	ESC_FC6242AA_AS_NODE_2_length_458452_cov_20.147609	119034..120182	Capsule polysaccharide export inner-membrane protein	AAJU02000009	10865	adk(6)	fumC(11)	gyrB(4)	icd(92)	mdh(7)	purA(18)	recA(6)	ExPEC	Protective Antigens
ESC_AB9086AA	Human		Ecuador	Escherichia coli	kps	100	777 / 777	ESC_FC6242AA_AS_NODE_2_length_458452_cov_20.147609	134402..135178	Polysialic acid transport protein; Group 2 capsule	QOOR01000049	10865	adk(6)	fumC(11)	gyrB(4)	icd(92)	mdh(7)	purA(18)	recA(6)	ExPEC	Protective Antigens
ESC_AB9086AA	Human		Ecuador	Escherichia coli	mchF	100	2097 / 2097	ESC_FC6242AA_AS_NODE_46_length_25729_cov_18.655300	20403..22499	ABC transporter protein MchF	X57524	10865	adk(6)	fumC(11)	gyrB(4)	icd(92)	mdh(7)	purA(18)	recA(6)	ExPEC	Secreted Factors
ESC_AB9086AA	Human		Ecuador	Escherichia coli	nlp	99.77	885 / 885	ESC_FC6242AA_AS_NODE_2_length_458452_cov_20.147609	349885..350769	lipoprotein NlpI precursor	CP000243	10865	adk(6)	fumC(11)	gyrB(4)	icd(92)	mdh(7)	purA(18)	recA(6)	ExPEC	Protective Antigens
ESC_AB9086AA	Human		Ecuador	Escherichia coli	omp	100	954 / 954	ESC_FC6242AA_AS_NODE_19_length_72932_cov_19.295667	44342..45295	Outer membrane protease (protein protease 7)	AP009048	10865	adk(6)	fumC(11)	gyrB(4)	icd(92)	mdh(7)	purA(18)	recA(6)	ExPEC	Secreted Factors
ESC_AB9086AA	Human		Ecuador	Escherichia coli	omp	99.9	954 / 954	ESC_FC6242AA_AS_NODE_64_length_9631_cov_19.314710	2118..3071	Outer membrane protease (protein protease 7)	MG692627	10865	adk(6)	fumC(11)	gyrB(4)	icd(92)	mdh(7)	purA(18)	recA(6)	ExPEC	Secreted Factors
ESC_AB9086AA	Human		Ecuador	Escherichia coli	sit	100	915 / 915	ESC_FC6242AA_AS_NODE_55_length_15500_cov_17.573431	14288..15202	Iron transport protein	ADTK01000286	10865	adk(6)	fumC(11)	gyrB(4)	icd(92)	mdh(7)	purA(18)	recA(6)	ExPEC	Iron Acquisition Systems
ESC_AB9086AA	Human		Ecuador	Escherichia coli	ter	98.88	714 / 714	ESC_FC6242AA_AS_NODE_15_length_105924_cov_19.153312	17074..17787	Tellurium ion resistance protein	CP007491	10865	adk(6)	fumC(11)	gyrB(4)	icd(92)	mdh(7)	purA(18)	recA(6)	ExPEC	Protective Antigens
ESC_AB9086AA	Human		Ecuador	Escherichia coli	ter	99.37	959 / 966	ESC_FC6242AA_AS_NODE_2_length_458452_cov_20.147609	278009..278967	Tellurium ion resistance protein	MG591698	10865	adk(6)	fumC(11)	gyrB(4)	icd(92)	mdh(7)	purA(18)	recA(6)	ExPEC	Protective Antigens
ESC_AB9086AA	Human		Ecuador	Escherichia coli	tra	99.86	690 / 690	ESC_FC6242AA_AS_NODE_28_length_45645_cov_18.348390	6889..7578	Protein TraJ (Positive regulator of conjugal transfer operon)	AF550679	10865	adk(6)	fumC(11)	gyrB(4)	icd(92)	mdh(7)	purA(18)	recA(6)	ExPEC	Regulatory Proteins
ESC_AB9086AA	Human		Ecuador	Escherichia coli	traT	98.88	178 / 177	ESC_FC6242AA_AS_NODE_28_length_45645_cov_18.348390	28653..28830	Outer membrane protein complement resistance	AIGY01000005	10865	adk(6)	fumC(11)	gyrB(4)	icd(92)	mdh(7)	purA(18)	recA(6)	ExPEC	Protective Antigens
ESC_AB9086AA	Human		Ecuador	Escherichia coli	traT	100	303 / 303	ESC_FC6242AA_AS_NODE_28_length_45645_cov_18.348390	29064..29366	Outer membrane protein complement resistance	UEKA01000045	10865	adk(6)	fumC(11)	gyrB(4)	icd(92)	mdh(7)	purA(18)	recA(6)	ExPEC	Protective Antigens
ESC_AB9086AA	Human		Ecuador	Escherichia coli	tsh	99.95	4134 / 4134	ESC_FC6242AA_AS_NODE_36_length_37083_cov_19.118168	29859..33992	serine protease autotransporter of Enterobacteriaceae (SPATE)-Immunoglobulin A1 protease- Temperature-sensitive hemagglutinin	AY545598	10865	adk(6)	fumC(11)	gyrB(4)	icd(92)	mdh(7)	purA(18)	recA(6)	ExPEC	Toxins
ESC_AB9086AA	Human		Ecuador	Escherichia coli	tsh	99.95	4134 / 4134	ESC_FC6242AA_AS_NODE_36_length_37083_cov_19.118168	29859..33992	serine protease autotransporter of Enterobacteriaceae (SPATE)-Immunoglobulin A1 protease- Temperature-sensitive hemagglutinin	EU330199	10865	adk(6)	fumC(11)	gyrB(4)	icd(92)	mdh(7)	purA(18)	recA(6)	ExPEC	Toxins
ESC_AB9086AA	Human		Ecuador	Escherichia coli	yeh	98.55	1035 / 1035	ESC_FC6242AA_AS_NODE_1_length_593179_cov_17.330689	481065..482099	Outer membrane lipoprotein, YHD fimbriael cluster	CP042934	10865	adk(6)	fumC(11)	gyrB(4)	icd(92)	mdh(7)	purA(18)	recA(6)	ExPEC	Adhesins
ESC_AB9086AA	Human		Ecuador	Escherichia coli	yeh	98.79	2481 / 2481	ESC_FC6242AA_AS_NODE_1_length_593179_cov_17.330689	478569..481049	Usher, YHD fimbriael cluster	CP042934	10865	adk(6)	fumC(11)	gyrB(4)	icd(92)	mdh(7)	purA(18)	recA(6)	ExPEC	Adhesins
ESC_AB9086AA	Human		Ecuador	Escherichia coli	yeh	97.78	675 / 675	ESC_FC6242AA_AS_NODE_1_length_593179_cov_17.330689	477879..478553	Chaperone, YHD fimbriael cluster	CP042934	10865	adk(6)	fumC(11)	gyrB(4)	icd(92)	mdh(7)	purA(18)	recA(6)	ExPEC	Adhesins
ESC_AB9086AA	Human		Ecuador	Escherichia coli	yeh	98.53	543 / 543	ESC_FC6242AA_AS_NODE_1_length_593179_cov_17.330689	477257..477799	Major pilin subunit, YHD fimbriael cluster	CP042934	10865	adk(6)	fumC(11)	gyrB(4)	icd(92)	mdh(7)	purA(18)	recA(6)	ExPEC	Adhesins
ESC_AB9087AA	Environment		Ecuador	Escherichia coli	aal	92.26	788 / 798	ESC_GC6794AA_AS_NODE_67_length_4315_cov_32.025549	1..788	CS23 Minor structural subunit	JQ434477	12427	adk(339)	fumC(19)	gyrB(3)	icd(18)	mdh(9)	purA(8)	recA(6)	Non-ExPEC	Adhesins
ESC_AB9087AA	Environment		Ecuador	Escherichia coli	aal	98.71	464 / 464	ESC_GC6794AA_AS_NODE_67_length_4315_cov_32.025549	1120..1583	CS23 Minor structural subunit	JQ434477	12427	adk(339)	fumC(19)	gyrB(3)	icd(18)	mdh(9)	purA(8)	recA(6)	Non-ExPEC	Adhesins
ESC_AB9087AA	Environment		Ecuador	Escherichia coli	csg	98.9	456 / 456	ESC_GC6794AA_AS_NODE_6_length_208674_cov_11.466729	109498..109953	curlin major subunit CsgA	CP069646	12427	adk(339)	fumC(19)	gyrB(3)	icd(18)	mdh(9)	purA(8)	recA(6)	Non-ExPEC	Biofilm Formation Factors
ESC_AB9087AA	Environment		Ecuador	Escherichia coli	fae	96.32	543 / 543	ESC_GC6794AA_AS_NODE_42_length_32251_cov_15.367420	31541..32083	F4 (K88) Minor fimbrial subunits	CP056356	12427	adk(339)	fumC(19)	gyrB(3)	icd(18)	mdh(9)	purA(8)	recA(6)	Non-ExPEC	Adhesins
ESC_AB9087AA	Environment		Ecuador	Escherichia coli	fae	96.5	543 / 543	ESC_GC6794AA_AS_NODE_79_length_1940_cov_17.284611	1230..1772	F4 (K88) Minor fimbrial subunits	CP056356	12427	adk(339)	fumC(19)	gyrB(3)	icd(18)	mdh(9)	purA(8)	recA(6)	Non-ExPEC	Adhesins
ESC_AB9087AA	Environment		Ecuador	Escherichia coli	fae	98.45	711 / 777	ESC_GC6794AA_AS_NODE_91_length_826_cov_34.987124	116..826	F4 (K88) Chaperone	CP057646	12427	adk(339)	fumC(19)	gyrB(3)	icd(18)	mdh(9)	purA(8)	recA(6)	Non-ExPEC	Adhesins
ESC_AB9087AA	Environment		Ecuador	Escherichia coli	fae	100	317 / 492	ESC_GC6794AA_AS_NODE_106_length_559_cov_15.979167	243..559	F4 (K88) Minor fimbrial subunit	CP057646	12427	adk(339)	fumC(19)	gyrB(3)	icd(18)	mdh(9)	purA(8)	recA(6)	Non-ExPEC	Adhesins
ESC_AB9087AA	Environment		Ecuador	Escherichia coli	fae	97.79	317 / 492	ESC_GC6794AA_AS_NODE_107_length_544_cov_17.935252	1..317	F4 (K88) Minor fimbrial subunit	CP057646	12427	adk(339)	fumC(19)	gyrB(3)	icd(18)	mdh(9)	purA(8)	recA(6)	Non-ExPEC	Adhesins
ESC_AB9087AA	Environment		Ecuador	Escherichia coli	fae	100	302 / 492	ESC_GC6794AA_AS_NODE_113_length_469_cov_28.216374	1..302	F4 (K88) Minor fimbrial subunit	CP057646	12427	adk(339)	fumC(19)	gyrB(3)	icd(18)	mdh(9)	purA(8)	recA(6)	Non-ExPEC	Adhesins
ESC_AB9087AA	Environment		Ecuador	Escherichia coli	fae	96.12	774 / 774	ESC_GC6794AA_AS_NODE_67_length_4315_cov_32.025549	1600..2373	F4 (K88) Fimbria minor subunit	CP057646	12427	adk(339)	fumC(19)	gyrB(3)	icd(18)	mdh(9)	purA(8)	recA(6)	Non-ExPEC	Adhesins
ESC_AB9087AA	Environment		Ecuador	Escherichia coli	fde	94.84	4248 / 4254	ESC_GC6794AA_AS_NODE_22_length_90867_cov_13.808287	53012..57259	intimin-like adhesin FdeC	AP010953	12427	adk(339)	fumC(19)	gyrB(3)	icd(18)	mdh(9)	purA(8)	recA(6)	Non-ExPEC	Adhesins
ESC_AB9087AA	Environment		Ecuador	Escherichia coli	fim	100	489 / 489	ESC_GC6794AA_AS_NODE_7_length_191009_cov_15.437516	95645..96133	Type 1 fimbriae		12427	adk(339)	fumC(19)	gyrB(3)	icd(18)	mdh(9)	purA(8)	recA(6)	Non-ExPEC	Adhesins
ESC_AB9087AA	Environment		Ecuador	Escherichia coli	gad	100	1151 / 1401	ESC_GC6794AA_AS_NODE_85_length_1151_cov_34.561523	1..1151	Glutamate decarboxylase	CU928160	12427	adk(339)	fumC(19)	gyrB(3)	icd(18)	mdh(9)	purA(8)	recA(6)	Non-ExPEC	Regulatory Proteins
ESC_AB9087AA	Environment		Ecuador	Escherichia coli	hha	94.84	213 / 213	ESC_GC6794AA_AS_NODE_59_length_7341_cov_16.421957	5479..5691	hemolysin expression modulator Hha (previous rmoA)	000453331	12427	adk(339)	fumC(19)	gyrB(3)	icd(18)	mdh(9)	purA(8)	recA(6)	Non-ExPEC	Regulatory Proteins
ESC_AB9087AA	Environment		Ecuador	Escherichia coli	hly	99.13	918 / 918	ESC_GC6794AA_AS_NODE_31_length_59248_cov_10.883375	47513..48429	Avian E. coli haemolysin	ECU57430	12427	adk(339)	fumC(19)	gyrB(3)	icd(18)	mdh(9)	purA(8)	recA(6)	Non-ExPEC	Toxins
ESC_AB9087AA	Environment		Ecuador	Escherichia coli	hra	99.75	792 / 792	ESC_GC6794AA_AS_NODE_26_length_77113_cov_14.819941	440..1231	Heat-resistant agglutinin	CP043942	12427	adk(339)	fumC(19)	gyrB(3)	icd(18)	mdh(9)	purA(8)	recA(6)	Non-ExPEC	Adhesins
ESC_AB9087AA	Environment		Ecuador	Escherichia coli	lpf	100	573 / 573	ESC_GC6794AA_AS_NODE_16_length_111368_cov_17.168948	80547..81119	Long polar fimbriae	AP010953	12427	adk(339)	fumC(19)	gyrB(3)	icd(18)	mdh(9)	purA(8)	recA(6)	Non-ExPEC	Adhesins
ESC_AB9087AA	Environment		Ecuador	Escherichia coli	nlp	99.77	885 / 885	ESC_GC6794AA_AS_NODE_2_length_334718_cov_15.531383	106707..107591	lipoprotein NlpI precursor	CP000243	12427	adk(339)	fumC(19)	gyrB(3)	icd(18)	mdh(9)	purA(8)	recA(6)	Non-ExPEC	Protective Antigens
ESC_AB9087AA	Environment		Ecuador	Escherichia coli	ter	99.02	714 / 714	ESC_GC6794AA_AS_NODE_18_length_101782_cov_13.734297	22985..23698	Tellurium ion resistance protein	CP007491	12427	adk(339)	fumC(19)	gyrB(3)	icd(18)	mdh(9)	purA(8)	recA(6)	Non-ExPEC	Protective Antigens
ESC_AB9087AA	Environment		Ecuador	Escherichia coli	ter	99.27	959 / 966	ESC_GC6794AA_AS_NODE_2_length_334718_cov_15.531383	184177..185135	Tellurium ion resistance protein	MG591698	12427	adk(339)	fumC(19)	gyrB(3)	icd(18)	mdh(9)	purA(8)	recA(6)	Non-ExPEC	Protective Antigens
ESC_AB9087AA	Environment		Ecuador	Escherichia coli	yeh	98.55	1035 / 1035	ESC_GC6794AA_AS_NODE_1_length_346818_cov_11.571653	108737..109771	Outer membrane lipoprotein, YHD fimbriael cluster	CP042934	12427	adk(339)	fumC(19)	gyrB(3)	icd(18)	mdh(9)	purA(8)	recA(6)	Non-ExPEC	Adhesins
ESC_AB9087AA	Environment		Ecuador	Escherichia coli	yeh	97.82	2481 / 2481	ESC_GC6794AA_AS_NODE_1_length_346818_cov_11.571653	109787..112267	Usher, YHD fimbriael cluster	CP042934	12427	adk(339)	fumC(19)	gyrB(3)	icd(18)	mdh(9)	purA(8)	recA(6)	Non-ExPEC	Adhesins
ESC_AB9087AA	Environment		Ecuador	Escherichia coli	yeh	98.52	675 / 675	ESC_GC6794AA_AS_NODE_1_length_346818_cov_11.571653	112283..112957	Chaperone, YHD fimbriael cluster	CP042934	12427	adk(339)	fumC(19)	gyrB(3)	icd(18)	mdh(9)	purA(8)	recA(6)	Non-ExPEC	Adhesins
ESC_AB9087AA	Environment		Ecuador	Escherichia coli	yeh	98.71	543 / 543	ESC_GC6794AA_AS_NODE_1_length_346818_cov_11.571653	113038..113580	Major pilin subunit, YHD fimbriael cluster	CP042934	12427	adk(339)	fumC(19)	gyrB(3)	icd(18)	mdh(9)	purA(8)	recA(6)	Non-ExPEC	Adhesins
ESC_AB9088AA	Environment		Ecuador	Escherichia coli	Asl	97.4	1656 / 1656	ESC_FC6244AA_AS_NODE_69_length_10563_cov_13.587965	8729..10384	Putative sulfatase Asl	CP022686	394	adk(21)	fumC(35)	gyrB(61)	icd(52)	mdh(5)	purA(5)	recA(4)	Non-ExPEC	Biofilm Formation Factors
ESC_AB9088AA	Environment		Ecuador	Escherichia coli	air	99.95	10257 / 10257	ESC_FC6244AA_AS_NODE_8_length_178623_cov_14.198862	162063..172319	Enteroaggegative immunoglobulin repeat protein	CU928163	394	adk(21)	fumC(35)	gyrB(61)	icd(52)	mdh(5)	purA(5)	recA(4)	Non-ExPEC	Adhesins
ESC_AB9088AA	Environment		Ecuador	Escherichia coli	anr	95.31	213 / 213	ESC_FC6244AA_AS_NODE_99_length_3151_cov_6.811839	346..558	AraC negative regulator	AL391753	394	adk(21)	fumC(35)	gyrB(61)	icd(52)	mdh(5)	purA(5)	recA(4)	Non-ExPEC	Regulatory Proteins
ESC_AB9088AA	Environment		Ecuador	Escherichia coli	cap	99.63	1089 / 1089	ESC_FC6244AA_AS_NODE_86_length_5596_cov_8.750594	2636..3724	Hexosyltransferase homolog	CU928145	394	adk(21)	fumC(35)	gyrB(61)	icd(52)	mdh(5)	purA(5)	recA(4)	Non-ExPEC	Protective Antigens
ESC_AB9088AA	Environment		Ecuador	Escherichia coli	chu	100	1983 / 1983	ESC_FC6244AA_AS_NODE_6_length_207877_cov_13.782758	16995..18977	Outer membrane hemin receptor	UCZM01000007	394	adk(21)	fumC(35)	gyrB(61)	icd(52)	mdh(5)	purA(5)	recA(4)	Non-ExPEC	Iron Acquisition Systems
ESC_AB9088AA	Environment		Ecuador	Escherichia coli	cia	98.86	264 / 264	ESC_FC6244AA_AS_NODE_74_length_8540_cov_6.119696	7688..7950	Colicin ia	UGDH01000002	394	adk(21)	fumC(35)	gyrB(61)	icd(52)	mdh(5)	purA(5)	recA(4)	Non-ExPEC	Secreted Factors
ESC_AB9088AA	Environment		Ecuador	Escherichia coli	csg	93.64	456 / 456	ESC_FC6244AA_AS_NODE_15_length_101495_cov_9.334770	10753..11208	curlin major subunit CsgA	CP069646	394	adk(21)	fumC(35)	gyrB(61)	icd(52)	mdh(5)	purA(5)	recA(4)	Non-ExPEC	Biofilm Formation Factors
ESC_AB9088AA	Environment		Ecuador	Escherichia coli	eil	100	1698 / 1698	ESC_FC6244AA_AS_NODE_8_length_178623_cov_14.198862	160314..162011	Salmonella HilA homolog	FN554766	394	adk(21)	fumC(35)	gyrB(61)	icd(52)	mdh(5)	purA(5)	recA(4)	Non-ExPEC	Regulatory Proteins
ESC_AB9088AA	Environment		Ecuador	Escherichia coli	fde	93.98	4254 / 4254	ESC_FC6244AA_AS_NODE_2_length_337175_cov_11.896190	314489..318742	intimin-like adhesin FdeC	AP010953	394	adk(21)	fumC(35)	gyrB(61)	icd(52)	mdh(5)	purA(5)	recA(4)	Non-ExPEC	Adhesins
ESC_AB9088AA	Environment		Ecuador	Escherichia coli	fim	100	489 / 489	ESC_FC6244AA_AS_NODE_7_length_180746_cov_13.306773	99332..99820	Type 1 fimbriae		394	adk(21)	fumC(35)	gyrB(61)	icd(52)	mdh(5)	purA(5)	recA(4)	Non-ExPEC	Adhesins
ESC_AB9088AA	Environment		Ecuador	Escherichia coli	fyu	100	2022 / 2022	ESC_FC6244AA_AS_NODE_33_length_39853_cov_10.201455	37371..39392	Siderophore receptor	CAY233333	394	adk(21)	fumC(35)	gyrB(61)	icd(52)	mdh(5)	purA(5)	recA(4)	Non-ExPEC	Iron Acquisition Systems
ESC_AB9088AA	Environment		Ecuador	Escherichia coli	gad	100	889 / 1401	ESC_FC6244AA_AS_NODE_43_length_32099_cov_13.718660	31211..32099	Glutamate decarboxylase	CU928163	394	adk(21)	fumC(35)	gyrB(61)	icd(52)	mdh(5)	purA(5)	recA(4)	Non-ExPEC	Regulatory Proteins
ESC_AB9088AA	Environment		Ecuador	Escherichia coli	hha	91.67	180 / 213	ESC_FC6244AA_AS_NODE_63_length_14100_cov_10.243470	6813..6992	hemolysin expression modulator Hha (previous rmoA)	000453331	394	adk(21)	fumC(35)	gyrB(61)	icd(52)	mdh(5)	purA(5)	recA(4)	Non-ExPEC	Regulatory Proteins
ESC_AB9088AA	Environment		Ecuador	Escherichia coli	hly	98.69	918 / 918	ESC_FC6244AA_AS_NODE_81_length_6279_cov_8.813394	4584..5501	Avian E. coli haemolysin	ECU57430	394	adk(21)	fumC(35)	gyrB(61)	icd(52)	mdh(5)	purA(5)	recA(4)	Non-ExPEC	Toxins
ESC_AB9088AA	Environment		Ecuador	Escherichia coli	irp	100	6108 / 6108	ESC_FC6244AA_AS_NODE_33_length_39853_cov_10.201455	18076..24183	High molecular weight protein 2 non-ribosomal peptide synthetase	NZ_QGIE01000012	394	adk(21)	fumC(35)	gyrB(61)	icd(52)	mdh(5)	purA(5)	recA(4)	Non-ExPEC	Iron Acquisition Systems
ESC_AB9088AA	Environment		Ecuador	Escherichia coli	iss	100	294 / 294	ESC_FC6244AA_AS_NODE_2_length_337175_cov_11.896190	28095..28388	Increased serum survival	CP001846	394	adk(21)	fumC(35)	gyrB(61)	icd(52)	mdh(5)	purA(5)	recA(4)	Non-ExPEC	Protective Antigens
ESC_AB9088AA	Environment		Ecuador	Escherichia coli	kps	99.91	1149 / 1149	ESC_FC6244AA_AS_NODE_31_length_44851_cov_13.137063	11657..12805	Capsule polysaccharide export inner-membrane protein	AM946981	394	adk(21)	fumC(35)	gyrB(61)	icd(52)	mdh(5)	purA(5)	recA(4)	Non-ExPEC	Protective Antigens
ESC_AB9088AA	Environment		Ecuador	Escherichia coli	lpf	100	573 / 573	ESC_FC6244AA_AS_NODE_14_length_105697_cov_13.902179	74870..75442	Long polar fimbriae	AB198066	394	adk(21)	fumC(35)	gyrB(61)	icd(52)	mdh(5)	purA(5)	recA(4)	Non-ExPEC	Adhesins
ESC_AB9088AA	Environment		Ecuador	Escherichia coli	nlp	99.66	885 / 885	ESC_FC6244AA_AS_NODE_9_length_173402_cov_13.462329	108155..109039	lipoprotein NlpI precursor	CP000243	394	adk(21)	fumC(35)	gyrB(61)	icd(52)	mdh(5)	purA(5)	recA(4)	Non-ExPEC	Protective Antigens
ESC_AB9088AA	Environment		Ecuador	Escherichia coli	omp	100	954 / 954	ESC_FC6244AA_AS_NODE_21_length_81313_cov_11.310090	74278..75231	Outer membrane protease (protein protease 7)	JHDO01000060	394	adk(21)	fumC(35)	gyrB(61)	icd(52)	mdh(5)	purA(5)	recA(4)	Non-ExPEC	Secreted Factors
ESC_AB9088AA	Environment		Ecuador	Escherichia coli	shi	96.03	428 / 462	ESC_FC6244AA_AS_NODE_7_length_180746_cov_13.306773	69433..69860	homologs of the Shigella flexneri SHI-2 pathogenicity island gene shiA	AAD44732	394	adk(21)	fumC(35)	gyrB(61)	icd(52)	mdh(5)	purA(5)	recA(4)	Non-ExPEC	Secreted Factors
ESC_AB9088AA	Environment		Ecuador	Escherichia coli	sit	99.89	915 / 915	ESC_FC6244AA_AS_NODE_54_length_20789_cov_8.471978	16772..17686	Iron transport protein	HG977190	394	adk(21)	fumC(35)	gyrB(61)	icd(52)	mdh(5)	purA(5)	recA(4)	Non-ExPEC	Iron Acquisition Systems
ESC_AB9088AA	Environment		Ecuador	Escherichia coli	ter	97.62	714 / 714	ESC_FC6244AA_AS_NODE_3_length_309180_cov_12.096679	89931..90644	Tellurium ion resistance protein	CP000468	394	adk(21)	fumC(35)	gyrB(61)	icd(52)	mdh(5)	purA(5)	recA(4)	Non-ExPEC	Protective Antigens
ESC_AB9088AA	Environment		Ecuador	Escherichia coli	ter	97.62	714 / 714	ESC_FC6244AA_AS_NODE_3_length_309180_cov_12.096679	89931..90644	Tellurium ion resistance protein	CP007491	394	adk(21)	fumC(35)	gyrB(61)	icd(52)	mdh(5)	purA(5)	recA(4)	Non-ExPEC	Protective Antigens
ESC_AB9088AA	Environment		Ecuador	Escherichia coli	ter	98.23	959 / 966	ESC_FC6244AA_AS_NODE_12_length_115172_cov_12.682368	14108..15066	Tellurium ion resistance protein	MG591698	394	adk(21)	fumC(35)	gyrB(61)	icd(52)	mdh(5)	purA(5)	recA(4)	Non-ExPEC	Protective Antigens
ESC_AB9088AA	Environment		Ecuador	Escherichia coli	traT	99.86	735 / 735	ESC_FC6244AA_AS_NODE_71_length_10151_cov_10.032322	9310..10044	Outer membrane protein complement resistance	NZ_UIKU01000027	394	adk(21)	fumC(35)	gyrB(61)	icd(52)	mdh(5)	purA(5)	recA(4)	Non-ExPEC	Protective Antigens
ESC_AB9088AA	Environment		Ecuador	Escherichia coli	yeh	96.23	1035 / 1035	ESC_FC6244AA_AS_NODE_18_length_86388_cov_9.884919	11406..12440	Outer membrane lipoprotein, YHD fimbriael cluster	CP042934	394	adk(21)	fumC(35)	gyrB(61)	icd(52)	mdh(5)	purA(5)	recA(4)	Non-ExPEC	Adhesins
ESC_AB9088AA	Environment		Ecuador	Escherichia coli	yeh	97.66	2481 / 2481	ESC_FC6244AA_AS_NODE_18_length_86388_cov_9.884919	8910..11390	Usher, YHD fimbriael cluster	CP042934	394	adk(21)	fumC(35)	gyrB(61)	icd(52)	mdh(5)	purA(5)	recA(4)	Non-ExPEC	Adhesins
ESC_AB9088AA	Environment		Ecuador	Escherichia coli	yeh	96	675 / 675	ESC_FC6244AA_AS_NODE_18_length_86388_cov_9.884919	8220..8894	Chaperone, YHD fimbriael cluster	CP042934	394	adk(21)	fumC(35)	gyrB(61)	icd(52)	mdh(5)	purA(5)	recA(4)	Non-ExPEC	Adhesins
ESC_AB9088AA	Environment		Ecuador	Escherichia coli	yeh	97.24	543 / 543	ESC_FC6244AA_AS_NODE_18_length_86388_cov_9.884919	7597..8139	Major pilin subunit, YHD fimbriael cluster	CP042934	394	adk(21)	fumC(35)	gyrB(61)	icd(52)	mdh(5)	purA(5)	recA(4)	Non-ExPEC	Adhesins
ESC_AB9089AA	Environment		Ecuador	Escherichia coli	Asl	98.49	1656 / 1656	ESC_FC6245AA_AS_NODE_30_length_54307_cov_15.046641	36881..38536	Putative sulfatase Asl	CP022686	69	adk(21)	fumC(35)	gyrB(27)	icd(6)	mdh(5)	purA(5)	recA(4)	ExPEC	Biofilm Formation Factors
ESC_AB9089AA	Environment		Ecuador	Escherichia coli	air	100	10257 / 10257	ESC_FC6245AA_AS_NODE_43_length_31129_cov_14.402071	6303..16559	Enteroaggegative immunoglobulin repeat protein	CU928163	69	adk(21)	fumC(35)	gyrB(27)	icd(6)	mdh(5)	purA(5)	recA(4)	ExPEC	Adhesins
ESC_AB9089AA	Environment		Ecuador	Escherichia coli	anr	92.02	213 / 213	ESC_FC6245AA_AS_NODE_51_length_23241_cov_11.204162	17487..17699	AraC negative regulator	AL391753	69	adk(21)	fumC(35)	gyrB(27)	icd(6)	mdh(5)	purA(5)	recA(4)	ExPEC	Regulatory Proteins
ESC_AB9089AA	Environment		Ecuador	Escherichia coli	chu	100	1983 / 1983	ESC_FC6245AA_AS_NODE_6_length_223226_cov_14.171605	204252..206234	Outer membrane hemin receptor	UCZM01000007	69	adk(21)	fumC(35)	gyrB(27)	icd(6)	mdh(5)	purA(5)	recA(4)	ExPEC	Iron Acquisition Systems
ESC_AB9089AA	Environment		Ecuador	Escherichia coli	csg	93.64	456 / 456	ESC_FC6245AA_AS_NODE_12_length_137271_cov_10.512651	87582..88037	curlin major subunit CsgA	CP069646	69	adk(21)	fumC(35)	gyrB(27)	icd(6)	mdh(5)	purA(5)	recA(4)	ExPEC	Biofilm Formation Factors
ESC_AB9089AA	Environment		Ecuador	Escherichia coli	eil	100	1698 / 1698	ESC_FC6245AA_AS_NODE_43_length_31129_cov_14.402071	16611..18308	Salmonella HilA homolog	FN554766	69	adk(21)	fumC(35)	gyrB(27)	icd(6)	mdh(5)	purA(5)	recA(4)	ExPEC	Regulatory Proteins
ESC_AB9089AA	Environment		Ecuador	Escherichia coli	fde	94.01	4254 / 4254	ESC_FC6245AA_AS_NODE_2_length_301818_cov_12.305604	18984..23237	intimin-like adhesin FdeC	AP010953	69	adk(21)	fumC(35)	gyrB(27)	icd(6)	mdh(5)	purA(5)	recA(4)	ExPEC	Adhesins
ESC_AB9089AA	Environment		Ecuador	Escherichia coli	fim	100	408 / 489	ESC_FC6245AA_AS_NODE_1375_length_451_cov_4.805556	44..451	Type 1 fimbriae		69	adk(21)	fumC(35)	gyrB(27)	icd(6)	mdh(5)	purA(5)	recA(4)	ExPEC	Adhesins
ESC_AB9089AA	Environment		Ecuador	Escherichia coli	fim	100	489 / 489	ESC_FC6245AA_AS_NODE_54_length_20689_cov_13.327935	12850..13338	Type 1 fimbriae		69	adk(21)	fumC(35)	gyrB(27)	icd(6)	mdh(5)	purA(5)	recA(4)	ExPEC	Adhesins
ESC_AB9089AA	Environment		Ecuador	Escherichia coli	fyu	100	2022 / 2022	ESC_FC6245AA_AS_NODE_7_length_201839_cov_9.903729	91610..93631	Siderophore receptor	CAY233333	69	adk(21)	fumC(35)	gyrB(27)	icd(6)	mdh(5)	purA(5)	recA(4)	ExPEC	Iron Acquisition Systems
ESC_AB9089AA	Environment		Ecuador	Escherichia coli	gad	100	889 / 1401	ESC_FC6245AA_AS_NODE_17_length_80829_cov_9.322532	1..889	Glutamate decarboxylase	CU928163	69	adk(21)	fumC(35)	gyrB(27)	icd(6)	mdh(5)	purA(5)	recA(4)	ExPEC	Regulatory Proteins
ESC_AB9089AA	Environment		Ecuador	Escherichia coli	hha	94.44	180 / 213	ESC_FC6245AA_AS_NODE_70_length_8114_cov_13.483285	825..1004	hemolysin expression modulator Hha (previous rmoA)	000453331	69	adk(21)	fumC(35)	gyrB(27)	icd(6)	mdh(5)	purA(5)	recA(4)	ExPEC	Regulatory Proteins
ESC_AB9089AA	Environment		Ecuador	Escherichia coli	hly	98.91	918 / 918	ESC_FC6245AA_AS_NODE_26_length_65488_cov_9.122198	26308..27225	Avian E. coli haemolysin	ECU57430	69	adk(21)	fumC(35)	gyrB(27)	icd(6)	mdh(5)	purA(5)	recA(4)	ExPEC	Toxins
ESC_AB9089AA	Environment		Ecuador	Escherichia coli	iha	100	2091 / 2091	ESC_FC6245AA_AS_NODE_68_length_9523_cov_14.077267	1463..3553	Adherence protein	CP001671	69	adk(21)	fumC(35)	gyrB(27)	icd(6)	mdh(5)	purA(5)	recA(4)	ExPEC	Adhesins
ESC_AB9089AA	Environment		Ecuador	Escherichia coli	irp	100	6108 / 6108	ESC_FC6245AA_AS_NODE_7_length_201839_cov_9.903729	72315..78422	High molecular weight protein 2 non-ribosomal peptide synthetase	NZ_NTPC01000018	69	adk(21)	fumC(35)	gyrB(27)	icd(6)	mdh(5)	purA(5)	recA(4)	ExPEC	Iron Acquisition Systems
ESC_AB9089AA	Environment		Ecuador	Escherichia coli	iss	100	294 / 294	ESC_FC6245AA_AS_NODE_58_length_17994_cov_11.822578	1464..1757	Increased serum survival	CU928163	69	adk(21)	fumC(35)	gyrB(27)	icd(6)	mdh(5)	purA(5)	recA(4)	ExPEC	Protective Antigens
ESC_AB9089AA	Environment		Ecuador	Escherichia coli	iuc	100	1743 / 1743	ESC_FC6245AA_AS_NODE_62_length_14972_cov_15.660088	8818..10560	Aerobactin synthetase	UGAI01000003	69	adk(21)	fumC(35)	gyrB(27)	icd(6)	mdh(5)	purA(5)	recA(4)	ExPEC	Iron Acquisition Systems
ESC_AB9089AA	Environment		Ecuador	Escherichia coli	iut	99.95	2202 / 2202	ESC_FC6245AA_AS_NODE_62_length_14972_cov_15.660088	5261..7462	Ferric aerobactin receptor	CP003034	69	adk(21)	fumC(35)	gyrB(27)	icd(6)	mdh(5)	purA(5)	recA(4)	ExPEC	Iron Acquisition Systems
ESC_AB9089AA	Environment		Ecuador	Escherichia coli	kps	100	1149 / 1149	ESC_FC6245AA_AS_NODE_49_length_23727_cov_14.072076	14804..15952	Capsule polysaccharide export inner-membrane protein	X74567	69	adk(21)	fumC(35)	gyrB(27)	icd(6)	mdh(5)	purA(5)	recA(4)	ExPEC	Protective Antigens
ESC_AB9089AA	Environment		Ecuador	Escherichia coli	kps	98.25	741 / 777	ESC_FC6245AA_AS_NODE_46_length_26413_cov_6.261888	25673..26413	Polysialic acid transport protein; Group 2 capsule	FN554766	69	adk(21)	fumC(35)	gyrB(27)	icd(6)	mdh(5)	purA(5)	recA(4)	ExPEC	Protective Antigens
ESC_AB9089AA	Environment		Ecuador	Escherichia coli	lpf	100	573 / 573	ESC_FC6245AA_AS_NODE_25_length_67512_cov_14.850397	30256..30828	Long polar fimbriae	AB198066	69	adk(21)	fumC(35)	gyrB(27)	icd(6)	mdh(5)	purA(5)	recA(4)	ExPEC	Adhesins
ESC_AB9089AA	Environment		Ecuador	Escherichia coli	nlp	99.66	885 / 885	ESC_FC6245AA_AS_NODE_4_length_275289_cov_13.839404	166339..167223	lipoprotein NlpI precursor	CP000243	69	adk(21)	fumC(35)	gyrB(27)	icd(6)	mdh(5)	purA(5)	recA(4)	ExPEC	Protective Antigens
ESC_AB9089AA	Environment		Ecuador	Escherichia coli	omp	100	954 / 954	ESC_FC6245AA_AS_NODE_57_length_18456_cov_11.880299	7152..8105	Outer membrane protease (protein protease 7)	JJMB01000012	69	adk(21)	fumC(35)	gyrB(27)	icd(6)	mdh(5)	purA(5)	recA(4)	ExPEC	Secreted Factors
ESC_AB9089AA	Environment		Ecuador	Escherichia coli	pap	98.9	543 / 564	ESC_FC6245AA_AS_NODE_105_length_2622_cov_13.661723	1955..2496	Major pilin subunit F43	JNMC01000043	69	adk(21)	fumC(35)	gyrB(27)	icd(6)	mdh(5)	purA(5)	recA(4)	ExPEC	Adhesins
ESC_AB9089AA	Environment		Ecuador	Escherichia coli	sat	100	3888 / 3888	ESC_FC6245AA_AS_NODE_62_length_14972_cov_15.660088	430..4317	serine protease autotransporters of Enterobacteriaceae (SPATE)	CP001671	69	adk(21)	fumC(35)	gyrB(27)	icd(6)	mdh(5)	purA(5)	recA(4)	ExPEC	Toxins
ESC_AB9089AA	Environment		Ecuador	Escherichia coli	sit	100	915 / 915	ESC_FC6245AA_AS_NODE_26_length_65488_cov_9.122198	5392..6306	Iron transport protein	UGBZ01000001ADUG01000044	69	adk(21)	fumC(35)	gyrB(27)	icd(6)	mdh(5)	purA(5)	recA(4)	ExPEC	Iron Acquisition Systems
ESC_AB9089AA	Environment		Ecuador	Escherichia coli	ter	98.32	714 / 714	ESC_FC6245AA_AS_NODE_8_length_196822_cov_12.405826	178558..179271	Tellurium ion resistance protein	CP000468	69	adk(21)	fumC(35)	gyrB(27)	icd(6)	mdh(5)	purA(5)	recA(4)	ExPEC	Protective Antigens
ESC_AB9089AA	Environment		Ecuador	Escherichia coli	ter	98.75	959 / 966	ESC_FC6245AA_AS_NODE_4_length_275289_cov_13.839404	98902..99860	Tellurium ion resistance protein	MG591698	69	adk(21)	fumC(35)	gyrB(27)	icd(6)	mdh(5)	purA(5)	recA(4)	ExPEC	Protective Antigens
ESC_AB9089AA	Environment		Ecuador	Escherichia coli	traT	100	777 / 777	ESC_FC6245AA_AS_NODE_51_length_23241_cov_11.204162	6752..7528	Outer membrane protein complement resistance	CXZO01000046	69	adk(21)	fumC(35)	gyrB(27)	icd(6)	mdh(5)	purA(5)	recA(4)	ExPEC	Protective Antigens
ESC_AB9089AA	Environment		Ecuador	Escherichia coli	yeh	96.23	1035 / 1035	ESC_FC6245AA_AS_NODE_18_length_78928_cov_10.572112	12385..13419	Outer membrane lipoprotein, YHD fimbriael cluster	CP042934	69	adk(21)	fumC(35)	gyrB(27)	icd(6)	mdh(5)	purA(5)	recA(4)	ExPEC	Adhesins
ESC_AB9089AA	Environment		Ecuador	Escherichia coli	yeh	97.66	2481 / 2481	ESC_FC6245AA_AS_NODE_18_length_78928_cov_10.572112	9889..12369	Usher, YHD fimbriael cluster	CP042934	69	adk(21)	fumC(35)	gyrB(27)	icd(6)	mdh(5)	purA(5)	recA(4)	ExPEC	Adhesins
ESC_AB9089AA	Environment		Ecuador	Escherichia coli	yeh	96	675 / 675	ESC_FC6245AA_AS_NODE_18_length_78928_cov_10.572112	9199..9873	Chaperone, YHD fimbriael cluster	CP042934	69	adk(21)	fumC(35)	gyrB(27)	icd(6)	mdh(5)	purA(5)	recA(4)	ExPEC	Adhesins
ESC_AB9089AA	Environment		Ecuador	Escherichia coli	yeh	97.24	543 / 543	ESC_FC6245AA_AS_NODE_18_length_78928_cov_10.572112	8576..9118	Major pilin subunit, YHD fimbriael cluster	CP042934	69	adk(21)	fumC(35)	gyrB(27)	icd(6)	mdh(5)	purA(5)	recA(4)	ExPEC	Adhesins
ESC_AB9090AA	Environment		Ecuador	Escherichia coli	Asl	94.21	1657 / 1656	ESC_FC6246AA_AS_NODE_24_length_54228_cov_21.592669	14919..16574	Putative sulfatase Asl	CP054236	43	adk(24)	fumC(11)	gyrB(4)	icd(8)	mdh(8)	purA(8)	recA(2)	Non-ExPEC	Biofilm Formation Factors
ESC_AB9090AA	Environment		Ecuador	Escherichia coli	cap	100	1089 / 1089	ESC_FC6246AA_AS_NODE_49_length_5172_cov_18.876710	2208..3296	Hexosyltransferase homolog	CP003034	43	adk(24)	fumC(11)	gyrB(4)	icd(8)	mdh(8)	purA(8)	recA(2)	Non-ExPEC	Protective Antigens
ESC_AB9090AA	Environment		Ecuador	Escherichia coli	csg	100	456 / 456	ESC_FC6246AA_AS_NODE_17_length_105185_cov_17.135002	8891..9346	curlin major subunit CsgA	CP069646	43	adk(24)	fumC(11)	gyrB(4)	icd(8)	mdh(8)	purA(8)	recA(2)	Non-ExPEC	Biofilm Formation Factors
ESC_AB9090AA	Environment		Ecuador	Escherichia coli	eat	98.44	4095 / 4095	ESC_FC6246AA_AS_NODE_38_length_18288_cov_20.540719	10727..14821	Mucin-degrading serine protease autotransporters of Enterobacteriaceae and ETEC (SPATE)	CR942285	43	adk(24)	fumC(11)	gyrB(4)	icd(8)	mdh(8)	purA(8)	recA(2)	Non-ExPEC	Toxins
ESC_AB9090AA	Environment		Ecuador	Escherichia coli	fde	92.88	4258 / 4254	ESC_FC6246AA_AS_NODE_6_length_230544_cov_18.541583	207295..211545	intimin-like adhesin FdeC	AP010953	43	adk(24)	fumC(11)	gyrB(4)	icd(8)	mdh(8)	purA(8)	recA(2)	Non-ExPEC	Adhesins
ESC_AB9090AA	Environment		Ecuador	Escherichia coli	fyu	100	2022 / 2022	ESC_FC6246AA_AS_NODE_22_length_67825_cov_17.098393	36099..38120	Siderophore receptor	AHAX01000032	43	adk(24)	fumC(11)	gyrB(4)	icd(8)	mdh(8)	purA(8)	recA(2)	Non-ExPEC	Iron Acquisition Systems
ESC_AB9090AA	Environment		Ecuador	Escherichia coli	gad	99.91	1133 / 1401	ESC_FC6246AA_AS_NODE_80_length_1133_cov_36.868787	1..1133	Glutamate decarboxylase	U00096	43	adk(24)	fumC(11)	gyrB(4)	icd(8)	mdh(8)	purA(8)	recA(2)	Non-ExPEC	Regulatory Proteins
ESC_AB9090AA	Environment		Ecuador	Escherichia coli	hly	100	918 / 918	ESC_FC6246AA_AS_NODE_4_length_290738_cov_16.383946	270937..271854	Avian E. coli haemolysin	ECU57430	43	adk(24)	fumC(11)	gyrB(4)	icd(8)	mdh(8)	purA(8)	recA(2)	Non-ExPEC	Toxins
ESC_AB9090AA	Environment		Ecuador	Escherichia coli	hra	100	792 / 792	ESC_FC6246AA_AS_NODE_3_length_311042_cov_20.058051	307112..307903	Heat-resistant agglutinin	CP043942	43	adk(24)	fumC(11)	gyrB(4)	icd(8)	mdh(8)	purA(8)	recA(2)	Non-ExPEC	Adhesins
ESC_AB9090AA	Environment		Ecuador	Escherichia coli	irp	100	6108 / 6108	ESC_FC6246AA_AS_NODE_22_length_67825_cov_17.098393	16804..22911	High molecular weight protein 2 non-ribosomal peptide synthetase	NZ_NNUE01000023	43	adk(24)	fumC(11)	gyrB(4)	icd(8)	mdh(8)	purA(8)	recA(2)	Non-ExPEC	Iron Acquisition Systems
ESC_AB9090AA	Environment		Ecuador	Escherichia coli	nlp	99.77	885 / 885	ESC_FC6246AA_AS_NODE_3_length_311042_cov_20.058051	113668..114552	lipoprotein NlpI precursor	CP000243	43	adk(24)	fumC(11)	gyrB(4)	icd(8)	mdh(8)	purA(8)	recA(2)	Non-ExPEC	Protective Antigens
ESC_AB9090AA	Environment		Ecuador	Escherichia coli	ter	100	714 / 714	ESC_FC6246AA_AS_NODE_5_length_244314_cov_19.034142	83344..84057	Tellurium ion resistance protein	CP007491	43	adk(24)	fumC(11)	gyrB(4)	icd(8)	mdh(8)	purA(8)	recA(2)	Non-ExPEC	Protective Antigens
ESC_AB9090AA	Environment		Ecuador	Escherichia coli	ter	99.9	966 / 966	ESC_FC6246AA_AS_NODE_3_length_311042_cov_20.058051	183512..184477	Tellurium ion resistance protein	MG591698	43	adk(24)	fumC(11)	gyrB(4)	icd(8)	mdh(8)	purA(8)	recA(2)	Non-ExPEC	Protective Antigens
ESC_AB9090AA	Environment		Ecuador	Escherichia coli	yeh	98.65	1035 / 1035	ESC_FC6246AA_AS_NODE_11_length_164145_cov_17.073248	105742..106776	Outer membrane lipoprotein, YHD fimbriael cluster	CP042934	43	adk(24)	fumC(11)	gyrB(4)	icd(8)	mdh(8)	purA(8)	recA(2)	Non-ExPEC	Adhesins
ESC_AB9090AA	Environment		Ecuador	Escherichia coli	yeh	98.71	2481 / 2481	ESC_FC6246AA_AS_NODE_11_length_164145_cov_17.073248	106792..109272	Usher, YHD fimbriael cluster	CP042934	43	adk(24)	fumC(11)	gyrB(4)	icd(8)	mdh(8)	purA(8)	recA(2)	Non-ExPEC	Adhesins
ESC_AB9090AA	Environment		Ecuador	Escherichia coli	yeh	97.78	675 / 675	ESC_FC6246AA_AS_NODE_11_length_164145_cov_17.073248	109288..109962	Chaperone, YHD fimbriael cluster	CP042934	43	adk(24)	fumC(11)	gyrB(4)	icd(8)	mdh(8)	purA(8)	recA(2)	Non-ExPEC	Adhesins
ESC_AB9090AA	Environment		Ecuador	Escherichia coli	yeh	98.16	543 / 543	ESC_FC6246AA_AS_NODE_11_length_164145_cov_17.073248	110042..110584	Major pilin subunit, YHD fimbriael cluster	CP042934	43	adk(24)	fumC(11)	gyrB(4)	icd(8)	mdh(8)	purA(8)	recA(2)	Non-ExPEC	Adhesins
ESC_AB9091AA	Environment		Ecuador	Escherichia coli	Asl	94.15	1657 / 1656	ESC_FC6247AA_AS_NODE_17_length_88734_cov_16.323518	37655..39310	Putative sulfatase Asl	CP054236	34	adk(10)	fumC(11)	gyrB(4)	icd(1)	mdh(8)	purA(8)	recA(2)	Non-ExPEC	Biofilm Formation Factors
ESC_AB9091AA	Environment		Ecuador	Escherichia coli	anr	93.9	213 / 213	ESC_FC6247AA_AS_NODE_51_length_12743_cov_6.679772	433..645	AraC negative regulator	AL391753	34	adk(10)	fumC(11)	gyrB(4)	icd(1)	mdh(8)	purA(8)	recA(2)	Non-ExPEC	Regulatory Proteins
ESC_AB9091AA	Environment		Ecuador	Escherichia coli	csg	100	456 / 456	ESC_FC6247AA_AS_NODE_7_length_185747_cov_11.856707	174081..174536	curlin major subunit CsgA	CP069646	34	adk(10)	fumC(11)	gyrB(4)	icd(1)	mdh(8)	purA(8)	recA(2)	Non-ExPEC	Biofilm Formation Factors
ESC_AB9091AA	Environment		Ecuador	Escherichia coli	fde	92.86	4258 / 4254	ESC_FC6247AA_AS_NODE_2_length_292694_cov_14.406878	83114..87364	intimin-like adhesin FdeC	AP010953	34	adk(10)	fumC(11)	gyrB(4)	icd(1)	mdh(8)	purA(8)	recA(2)	Non-ExPEC	Adhesins
ESC_AB9091AA	Environment		Ecuador	Escherichia coli	fim	100	489 / 489	ESC_FC6247AA_AS_NODE_20_length_83571_cov_15.712957	19460..19948	Type 1 fimbriae		34	adk(10)	fumC(11)	gyrB(4)	icd(1)	mdh(8)	purA(8)	recA(2)	Non-ExPEC	Adhesins
ESC_AB9091AA	Environment		Ecuador	Escherichia coli	fyu	100	2022 / 2022	ESC_FC6247AA_AS_NODE_14_length_110701_cov_11.990513	82706..84727	Siderophore receptor	AHAX01000032	34	adk(10)	fumC(11)	gyrB(4)	icd(1)	mdh(8)	purA(8)	recA(2)	Non-ExPEC	Iron Acquisition Systems
ESC_AB9091AA	Environment		Ecuador	Escherichia coli	gad	100	1133 / 1401	ESC_FC6247AA_AS_NODE_100_length_1133_cov_27.357853	1..1133	Glutamate decarboxylase	AP010953	34	adk(10)	fumC(11)	gyrB(4)	icd(1)	mdh(8)	purA(8)	recA(2)	Non-ExPEC	Regulatory Proteins
ESC_AB9091AA	Environment		Ecuador	Escherichia coli	gad	100	1133 / 1401	ESC_FC6247AA_AS_NODE_100_length_1133_cov_27.357853	1..1133	Glutamate decarboxylase	CP002967	34	adk(10)	fumC(11)	gyrB(4)	icd(1)	mdh(8)	purA(8)	recA(2)	Non-ExPEC	Regulatory Proteins
ESC_AB9091AA	Environment		Ecuador	Escherichia coli	gad	100	1133 / 1401	ESC_FC6247AA_AS_NODE_100_length_1133_cov_27.357853	1..1133	Glutamate decarboxylase	U00096	34	adk(10)	fumC(11)	gyrB(4)	icd(1)	mdh(8)	purA(8)	recA(2)	Non-ExPEC	Regulatory Proteins
ESC_AB9091AA	Environment		Ecuador	Escherichia coli	hly	98.69	918 / 918	ESC_FC6247AA_AS_NODE_7_length_185747_cov_11.856707	63789..64706	Avian E. coli haemolysin	ECU57430	34	adk(10)	fumC(11)	gyrB(4)	icd(1)	mdh(8)	purA(8)	recA(2)	Non-ExPEC	Toxins
ESC_AB9091AA	Environment		Ecuador	Escherichia coli	iha	99.95	2091 / 2091	ESC_FC6247AA_AS_NODE_60_length_9543_cov_13.869265	5598..7688	Adherence protein	AE005174	34	adk(10)	fumC(11)	gyrB(4)	icd(1)	mdh(8)	purA(8)	recA(2)	Non-ExPEC	Adhesins
ESC_AB9091AA	Environment		Ecuador	Escherichia coli	irp	99.61	6132 / 6108	ESC_FC6247AA_AS_NODE_14_length_110701_cov_11.990513	63387..69518	High molecular weight protein 2 non-ribosomal peptide synthetase	QOEM01000039	34	adk(10)	fumC(11)	gyrB(4)	icd(1)	mdh(8)	purA(8)	recA(2)	Non-ExPEC	Iron Acquisition Systems
ESC_AB9091AA	Environment		Ecuador	Escherichia coli	iss	98.3	294 / 294	ESC_FC6247AA_AS_NODE_30_length_48950_cov_14.063024	15328..15621	Increased serum survival	CP001665	34	adk(10)	fumC(11)	gyrB(4)	icd(1)	mdh(8)	purA(8)	recA(2)	Non-ExPEC	Protective Antigens
ESC_AB9091AA	Environment		Ecuador	Escherichia coli	iss	98.3	294 / 294	ESC_FC6247AA_AS_NODE_30_length_48950_cov_14.063024	15328..15621	Increased serum survival	CP001846	34	adk(10)	fumC(11)	gyrB(4)	icd(1)	mdh(8)	purA(8)	recA(2)	Non-ExPEC	Protective Antigens
ESC_AB9091AA	Environment		Ecuador	Escherichia coli	iuc	100	1743 / 1743	ESC_FC6247AA_AS_NODE_39_length_38339_cov_11.958547	19482..21224	Aerobactin synthetase	AAJW02000016	34	adk(10)	fumC(11)	gyrB(4)	icd(1)	mdh(8)	purA(8)	recA(2)	Non-ExPEC	Iron Acquisition Systems
ESC_AB9091AA	Environment		Ecuador	Escherichia coli	iut	100	2199 / 2199	ESC_FC6247AA_AS_NODE_39_length_38339_cov_11.958547	15947..18145	Ferric aerobactin receptor	UGDN01000003	34	adk(10)	fumC(11)	gyrB(4)	icd(1)	mdh(8)	purA(8)	recA(2)	Non-ExPEC	Iron Acquisition Systems
ESC_AB9091AA	Environment		Ecuador	Escherichia coli	nlp	99.66	885 / 885	ESC_FC6247AA_AS_NODE_1_length_525794_cov_15.286765	411138..412022	lipoprotein NlpI precursor	CP000243	34	adk(10)	fumC(11)	gyrB(4)	icd(1)	mdh(8)	purA(8)	recA(2)	Non-ExPEC	Protective Antigens
ESC_AB9091AA	Environment		Ecuador	Escherichia coli	ter	100	714 / 714	ESC_FC6247AA_AS_NODE_1_length_525794_cov_15.286765	63946..64659	Tellurium ion resistance protein	CP007491	34	adk(10)	fumC(11)	gyrB(4)	icd(1)	mdh(8)	purA(8)	recA(2)	Non-ExPEC	Protective Antigens
ESC_AB9091AA	Environment		Ecuador	Escherichia coli	ter	99.9	966 / 966	ESC_FC6247AA_AS_NODE_1_length_525794_cov_15.286765	339373..340338	Tellurium ion resistance protein	MG591698	34	adk(10)	fumC(11)	gyrB(4)	icd(1)	mdh(8)	purA(8)	recA(2)	Non-ExPEC	Protective Antigens
ESC_AB9091AA	Environment		Ecuador	Escherichia coli	tra	100	687 / 687	ESC_FC6247AA_AS_NODE_67_length_6219_cov_5.366218	2626..3312	Protein TraJ (Positive regulator of conjugal transfer operon)	CP007150	34	adk(10)	fumC(11)	gyrB(4)	icd(1)	mdh(8)	purA(8)	recA(2)	Non-ExPEC	Regulatory Proteins
ESC_AB9091AA	Environment		Ecuador	Escherichia coli	traT	100	732 / 732	ESC_FC6247AA_AS_NODE_55_length_12093_cov_6.357597	5724..6455	Outer membrane protein complement resistance	CYAE01000035	34	adk(10)	fumC(11)	gyrB(4)	icd(1)	mdh(8)	purA(8)	recA(2)	Non-ExPEC	Protective Antigens
ESC_AB9091AA	Environment		Ecuador	Escherichia coli	yeh	98.36	1035 / 1035	ESC_FC6247AA_AS_NODE_3_length_233204_cov_12.500054	97045..98078	Outer membrane lipoprotein, YHD fimbriael cluster	CP042934	34	adk(10)	fumC(11)	gyrB(4)	icd(1)	mdh(8)	purA(8)	recA(2)	Non-ExPEC	Adhesins
ESC_AB9091AA	Environment		Ecuador	Escherichia coli	yeh	97.7	2481 / 2481	ESC_FC6247AA_AS_NODE_3_length_233204_cov_12.500054	98094..100574	Usher, YHD fimbriael cluster	CP042934	34	adk(10)	fumC(11)	gyrB(4)	icd(1)	mdh(8)	purA(8)	recA(2)	Non-ExPEC	Adhesins
ESC_AB9091AA	Environment		Ecuador	Escherichia coli	yeh	91.56	675 / 675	ESC_FC6247AA_AS_NODE_3_length_233204_cov_12.500054	100590..101264	Chaperone, YHD fimbriael cluster	CP042934	34	adk(10)	fumC(11)	gyrB(4)	icd(1)	mdh(8)	purA(8)	recA(2)	Non-ExPEC	Adhesins
ESC_AB9092AA	Environment		Ecuador	Escherichia coli	anr	95.77	213 / 213	ESC_FC6248AA_AS_NODE_66_length_11980_cov_10.087657	766..978	AraC negative regulator	AL391753	58	adk(6)	fumC(4)	gyrB(4)	icd(16)	mdh(24)	purA(8)	recA(14)	Non-ExPEC	Regulatory Proteins
ESC_AB9092AA	Environment		Ecuador	Escherichia coli	cib	100	1881 / 1881	ESC_FC6248AA_AS_NODE_54_length_19059_cov_12.763575	4405..6285	Colicin ib	HQ114281	58	adk(6)	fumC(4)	gyrB(4)	icd(16)	mdh(24)	purA(8)	recA(14)	Non-ExPEC	Secreted Factors
ESC_AB9092AA	Environment		Ecuador	Escherichia coli	csg	98.9	456 / 456	ESC_FC6248AA_AS_NODE_18_length_102966_cov_11.105232	8532..8987	curlin major subunit CsgA	CP069646	58	adk(6)	fumC(4)	gyrB(4)	icd(16)	mdh(24)	purA(8)	recA(14)	Non-ExPEC	Biofilm Formation Factors
ESC_AB9092AA	Environment		Ecuador	Escherichia coli	cva	100	312 / 312	ESC_FC6248AA_AS_NODE_40_length_34200_cov_10.428873	12179..12490	Microcin C	X57525	58	adk(6)	fumC(4)	gyrB(4)	icd(16)	mdh(24)	purA(8)	recA(14)	Non-ExPEC	Secreted Factors
ESC_AB9092AA	Environment		Ecuador	Escherichia coli	ets	100	1371 / 1371	ESC_FC6248AA_AS_NODE_49_length_22977_cov_10.061400	14318..15688	Putative type I secretion outer membrane protein	DQ381420	58	adk(6)	fumC(4)	gyrB(4)	icd(16)	mdh(24)	purA(8)	recA(14)	Non-ExPEC	Secreted Factors
ESC_AB9092AA	Environment		Ecuador	Escherichia coli	ets	99.89	942 / 942	ESC_FC6248AA_AS_NODE_49_length_22977_cov_10.061400	16485..17426	Putative type I secretion outer membrane protein	KU664810	58	adk(6)	fumC(4)	gyrB(4)	icd(16)	mdh(24)	purA(8)	recA(14)	Non-ExPEC	Secreted Factors
ESC_AB9092AA	Environment		Ecuador	Escherichia coli	fde	95.46	4254 / 4254	ESC_FC6248AA_AS_NODE_23_length_85872_cov_12.580162	80771..85024	intimin-like adhesin FdeC	AP010953	58	adk(6)	fumC(4)	gyrB(4)	icd(16)	mdh(24)	purA(8)	recA(14)	Non-ExPEC	Adhesins
ESC_AB9092AA	Environment		Ecuador	Escherichia coli	fim	100	489 / 489	ESC_FC6248AA_AS_NODE_41_length_33745_cov_12.852906	19460..19948	Type 1 fimbriae		58	adk(6)	fumC(4)	gyrB(4)	icd(16)	mdh(24)	purA(8)	recA(14)	Non-ExPEC	Adhesins
ESC_AB9092AA	Environment		Ecuador	Escherichia coli	fyu	99.9	2022 / 2022	ESC_FC6248AA_AS_NODE_13_length_116857_cov_11.263780	36444..38465	Siderophore receptor	AHAX01000032	58	adk(6)	fumC(4)	gyrB(4)	icd(16)	mdh(24)	purA(8)	recA(14)	Non-ExPEC	Iron Acquisition Systems
ESC_AB9092AA	Environment		Ecuador	Escherichia coli	gad	100	1100 / 1401	ESC_FC6248AA_AS_NODE_127_length_1100_cov_23.337102	1..1100	Glutamate decarboxylase	AP010953	58	adk(6)	fumC(4)	gyrB(4)	icd(16)	mdh(24)	purA(8)	recA(14)	Non-ExPEC	Regulatory Proteins
ESC_AB9092AA	Environment		Ecuador	Escherichia coli	gad	100	1100 / 1401	ESC_FC6248AA_AS_NODE_127_length_1100_cov_23.337102	1..1100	Glutamate decarboxylase	CP002967	58	adk(6)	fumC(4)	gyrB(4)	icd(16)	mdh(24)	purA(8)	recA(14)	Non-ExPEC	Regulatory Proteins
ESC_AB9092AA	Environment		Ecuador	Escherichia coli	gad	100	1100 / 1401	ESC_FC6248AA_AS_NODE_127_length_1100_cov_23.337102	1..1100	Glutamate decarboxylase	FN649414	58	adk(6)	fumC(4)	gyrB(4)	icd(16)	mdh(24)	purA(8)	recA(14)	Non-ExPEC	Regulatory Proteins
ESC_AB9092AA	Environment		Ecuador	Escherichia coli	gad	100	1100 / 1401	ESC_FC6248AA_AS_NODE_127_length_1100_cov_23.337102	1..1100	Glutamate decarboxylase	U00096	58	adk(6)	fumC(4)	gyrB(4)	icd(16)	mdh(24)	purA(8)	recA(14)	Non-ExPEC	Regulatory Proteins
ESC_AB9092AA	Environment		Ecuador	Escherichia coli	hly	99.13	918 / 918	ESC_FC6248AA_AS_NODE_15_length_113468_cov_10.827909	100180..101097	Avian E. coli haemolysin	ECU57430	58	adk(6)	fumC(4)	gyrB(4)	icd(16)	mdh(24)	purA(8)	recA(14)	Non-ExPEC	Toxins
ESC_AB9092AA	Environment		Ecuador	Escherichia coli	hly	100	1110 / 1110	ESC_FC6248AA_AS_NODE_49_length_22977_cov_10.061400	4427..5536	Hemolysin F	CP006635	58	adk(6)	fumC(4)	gyrB(4)	icd(16)	mdh(24)	purA(8)	recA(14)	Non-ExPEC	Toxins
ESC_AB9092AA	Environment		Ecuador	Escherichia coli	iro	99.91	2178 / 2178	ESC_FC6248AA_AS_NODE_40_length_34200_cov_10.428873	19948..22125	Enterobactin siderophore receptor protein	AF449498	58	adk(6)	fumC(4)	gyrB(4)	icd(16)	mdh(24)	purA(8)	recA(14)	Non-ExPEC	Iron Acquisition Systems
ESC_AB9092AA	Environment		Ecuador	Escherichia coli	irp	100	6108 / 6108	ESC_FC6248AA_AS_NODE_13_length_116857_cov_11.263780	17149..23256	High molecular weight protein 2 non-ribosomal peptide synthetase	QOEM01000039	58	adk(6)	fumC(4)	gyrB(4)	icd(16)	mdh(24)	purA(8)	recA(14)	Non-ExPEC	Iron Acquisition Systems
ESC_AB9092AA	Environment		Ecuador	Escherichia coli	iss	100	294 / 294	ESC_FC6248AA_AS_NODE_154_length_549_cov_9.206161	9..302	Increased serum survival	CP001665	58	adk(6)	fumC(4)	gyrB(4)	icd(16)	mdh(24)	purA(8)	recA(14)	Non-ExPEC	Protective Antigens
ESC_AB9092AA	Environment		Ecuador	Escherichia coli	iss	100	294 / 294	ESC_FC6248AA_AS_NODE_153_length_549_cov_12.151659	9..302	Increased serum survival	CP004009	58	adk(6)	fumC(4)	gyrB(4)	icd(16)	mdh(24)	purA(8)	recA(14)	Non-ExPEC	Protective Antigens
ESC_AB9092AA	Environment		Ecuador	Escherichia coli	iss	100	309 / 309	ESC_FC6248AA_AS_NODE_40_length_34200_cov_10.428873	32604..32912	Increased serum survival	DQ381420	58	adk(6)	fumC(4)	gyrB(4)	icd(16)	mdh(24)	purA(8)	recA(14)	Non-ExPEC	Protective Antigens
ESC_AB9092AA	Environment		Ecuador	Escherichia coli	iuc	100	1743 / 1743	ESC_FC6248AA_AS_NODE_60_length_15627_cov_10.333355	4008..5750	Aerobactin synthetase	CBTO010000002	58	adk(6)	fumC(4)	gyrB(4)	icd(16)	mdh(24)	purA(8)	recA(14)	Non-ExPEC	Iron Acquisition Systems
ESC_AB9092AA	Environment		Ecuador	Escherichia coli	iut	100	2202 / 2202	ESC_FC6248AA_AS_NODE_60_length_15627_cov_10.333355	451..2652	Ferric aerobactin receptor	CXZO01000056	58	adk(6)	fumC(4)	gyrB(4)	icd(16)	mdh(24)	purA(8)	recA(14)	Non-ExPEC	Iron Acquisition Systems
ESC_AB9092AA	Environment		Ecuador	Escherichia coli	lpf	100	573 / 573	ESC_FC6248AA_AS_NODE_4_length_185637_cov_13.975327	154818..155390	Long polar fimbriae	KC207123	58	adk(6)	fumC(4)	gyrB(4)	icd(16)	mdh(24)	purA(8)	recA(14)	Non-ExPEC	Adhesins
ESC_AB9092AA	Environment		Ecuador	Escherichia coli	mchF	100	2097 / 2097	ESC_FC6248AA_AS_NODE_40_length_34200_cov_10.428873	12660..14756	ABC transporter protein MchF	AF449498	58	adk(6)	fumC(4)	gyrB(4)	icd(16)	mdh(24)	purA(8)	recA(14)	Non-ExPEC	Secreted Factors
ESC_AB9092AA	Environment		Ecuador	Escherichia coli	nlp	99.77	885 / 885	ESC_FC6248AA_AS_NODE_16_length_112160_cov_13.726482	107617..108501	lipoprotein NlpI precursor	CP000243	58	adk(6)	fumC(4)	gyrB(4)	icd(16)	mdh(24)	purA(8)	recA(14)	Non-ExPEC	Protective Antigens
ESC_AB9092AA	Environment		Ecuador	Escherichia coli	omp	100	954 / 954	ESC_FC6248AA_AS_NODE_51_length_20395_cov_12.617081	11349..12302	Outer membrane protease (protein protease 7)	AMVC01000243	58	adk(6)	fumC(4)	gyrB(4)	icd(16)	mdh(24)	purA(8)	recA(14)	Non-ExPEC	Secreted Factors
ESC_AB9092AA	Environment		Ecuador	Escherichia coli	omp	99.9	954 / 954	ESC_FC6248AA_AS_NODE_49_length_22977_cov_10.061400	5969..6922	Outer membrane protease (protein protease 7)	LT985319	58	adk(6)	fumC(4)	gyrB(4)	icd(16)	mdh(24)	purA(8)	recA(14)	Non-ExPEC	Secreted Factors
ESC_AB9092AA	Environment		Ecuador	Escherichia coli	sit	100	915 / 915	ESC_FC6248AA_AS_NODE_60_length_15627_cov_10.333355	14289..15203	Iron transport protein	ADTK01000286	58	adk(6)	fumC(4)	gyrB(4)	icd(16)	mdh(24)	purA(8)	recA(14)	Non-ExPEC	Iron Acquisition Systems
ESC_AB9092AA	Environment		Ecuador	Escherichia coli	ter	100	714 / 714	ESC_FC6248AA_AS_NODE_1_length_318613_cov_12.776609	183906..184619	Tellurium ion resistance protein	CP007491	58	adk(6)	fumC(4)	gyrB(4)	icd(16)	mdh(24)	purA(8)	recA(14)	Non-ExPEC	Protective Antigens
ESC_AB9092AA	Environment		Ecuador	Escherichia coli	ter	98.85	959 / 966	ESC_FC6248AA_AS_NODE_5_length_177513_cov_13.060101	73288..74246	Tellurium ion resistance protein	MG591698	58	adk(6)	fumC(4)	gyrB(4)	icd(16)	mdh(24)	purA(8)	recA(14)	Non-ExPEC	Protective Antigens
ESC_AB9092AA	Environment		Ecuador	Escherichia coli	tra	99.13	687 / 687	ESC_FC6248AA_AS_NODE_86_length_4648_cov_13.819067	3166..3852	Protein TraJ (Positive regulator of conjugal transfer operon)	AP019676	58	adk(6)	fumC(4)	gyrB(4)	icd(16)	mdh(24)	purA(8)	recA(14)	Non-ExPEC	Regulatory Proteins
ESC_AB9092AA	Environment		Ecuador	Escherichia coli	traT	99.36	157 / 177	ESC_FC6248AA_AS_NODE_108_length_2139_cov_11.758946	3..159	Outer membrane protein complement resistance	AIGY01000005	58	adk(6)	fumC(4)	gyrB(4)	icd(16)	mdh(24)	purA(8)	recA(14)	Non-ExPEC	Protective Antigens
ESC_AB9092AA	Environment		Ecuador	Escherichia coli	traT	99.32	146 / 177	ESC_FC6248AA_AS_NODE_140_length_682_cov_24.547748	1..146	Outer membrane protein complement resistance	AIGY01000005	58	adk(6)	fumC(4)	gyrB(4)	icd(16)	mdh(24)	purA(8)	recA(14)	Non-ExPEC	Protective Antigens
ESC_AB9092AA	Environment		Ecuador	Escherichia coli	traT	99.36	157 / 177	ESC_FC6248AA_AS_NODE_95_length_3562_cov_15.012809	3404..3560	Outer membrane protein complement resistance	AIGY01000005	58	adk(6)	fumC(4)	gyrB(4)	icd(16)	mdh(24)	purA(8)	recA(14)	Non-ExPEC	Protective Antigens
ESC_AB9092AA	Environment		Ecuador	Escherichia coli	traT	100	303 / 303	ESC_FC6248AA_AS_NODE_140_length_682_cov_24.547748	380..682	Outer membrane protein complement resistance	UEKA01000045	58	adk(6)	fumC(4)	gyrB(4)	icd(16)	mdh(24)	purA(8)	recA(14)	Non-ExPEC	Protective Antigens
ESC_AB9092AA	Environment		Ecuador	Escherichia coli	tsh	100	4134 / 4134	ESC_FC6248AA_AS_NODE_40_length_34200_cov_10.428873	2405..6538	serine protease autotransporter of Enterobacteriaceae (SPATE)-Immunoglobulin A1 protease- Temperature-sensitive hemagglutinin	AF218073	58	adk(6)	fumC(4)	gyrB(4)	icd(16)	mdh(24)	purA(8)	recA(14)	Non-ExPEC	Toxins
ESC_AB9092AA	Environment		Ecuador	Escherichia coli	yeh	98.65	1035 / 1035	ESC_FC6248AA_AS_NODE_45_length_28314_cov_10.930393	18321..19355	Outer membrane lipoprotein, YHD fimbriael cluster	CP042934	58	adk(6)	fumC(4)	gyrB(4)	icd(16)	mdh(24)	purA(8)	recA(14)	Non-ExPEC	Adhesins
ESC_AB9092AA	Environment		Ecuador	Escherichia coli	yeh	98.79	2481 / 2481	ESC_FC6248AA_AS_NODE_45_length_28314_cov_10.930393	19371..21851	Usher, YHD fimbriael cluster	CP042934	58	adk(6)	fumC(4)	gyrB(4)	icd(16)	mdh(24)	purA(8)	recA(14)	Non-ExPEC	Adhesins
ESC_AB9092AA	Environment		Ecuador	Escherichia coli	yeh	97.63	675 / 675	ESC_FC6248AA_AS_NODE_45_length_28314_cov_10.930393	21867..22541	Chaperone, YHD fimbriael cluster	CP042934	58	adk(6)	fumC(4)	gyrB(4)	icd(16)	mdh(24)	purA(8)	recA(14)	Non-ExPEC	Adhesins
ESC_AB9092AA	Environment		Ecuador	Escherichia coli	yeh	98.53	543 / 543	ESC_FC6248AA_AS_NODE_45_length_28314_cov_10.930393	22621..23163	Major pilin subunit, YHD fimbriael cluster	CP042934	58	adk(6)	fumC(4)	gyrB(4)	icd(16)	mdh(24)	purA(8)	recA(14)	Non-ExPEC	Adhesins
ESC_AB9093AA	Environment		Ecuador	Escherichia coli	Asl	94.09	1657 / 1656	ESC_FC6249AA_AS_NODE_32_length_60109_cov_16.383165	20802..22457	Putative sulfatase Asl	CP054236	10	adk(10)	fumC(11)	gyrB(4)	icd(8)	mdh(8)	purA(8)	recA(2)	Non-ExPEC	Biofilm Formation Factors
ESC_AB9093AA	Environment		Ecuador	Escherichia coli	ast	99.15	117 / 117	ESC_FC6249AA_AS_NODE_99_length_3124_cov_8.625292	469..585	Heat-stable enterotoxin EAST-1	AB042002	10	adk(10)	fumC(11)	gyrB(4)	icd(8)	mdh(8)	purA(8)	recA(2)	Non-ExPEC	Toxins
ESC_AB9093AA	Environment		Ecuador	Escherichia coli	csg	100	456 / 456	ESC_FC6249AA_AS_NODE_75_length_10219_cov_11.018232	9172..9627	curlin major subunit CsgA	CP069646	10	adk(10)	fumC(11)	gyrB(4)	icd(8)	mdh(8)	purA(8)	recA(2)	Non-ExPEC	Biofilm Formation Factors
ESC_AB9093AA	Environment		Ecuador	Escherichia coli	fae	96.81	501 / 543	ESC_FC6249AA_AS_NODE_64_length_17071_cov_7.566395	1828..2328	F4 (K88) Minor fimbrial subunits	CP002186	10	adk(10)	fumC(11)	gyrB(4)	icd(8)	mdh(8)	purA(8)	recA(2)	Non-ExPEC	Adhesins
ESC_AB9093AA	Environment		Ecuador	Escherichia coli	fae	98.45	2445 / 2445	ESC_FC6249AA_AS_NODE_64_length_17071_cov_7.566395	2343..4787	F4 (K88) Usher	CP057646	10	adk(10)	fumC(11)	gyrB(4)	icd(8)	mdh(8)	purA(8)	recA(2)	Non-ExPEC	Adhesins
ESC_AB9093AA	Environment		Ecuador	Escherichia coli	fae	93.7	492 / 492	ESC_FC6249AA_AS_NODE_64_length_17071_cov_7.566395	5591..6082	F4 (K88) Minor fimbrial subunit	CP056356	10	adk(10)	fumC(11)	gyrB(4)	icd(8)	mdh(8)	purA(8)	recA(2)	Non-ExPEC	Adhesins
ESC_AB9093AA	Environment		Ecuador	Escherichia coli	fae	93.98	798 / 798	ESC_FC6249AA_AS_NODE_64_length_17071_cov_7.566395	7321..8118	F4 (K88) Fimbria minor subunit	CP057646	10	adk(10)	fumC(11)	gyrB(4)	icd(8)	mdh(8)	purA(8)	recA(2)	Non-ExPEC	Adhesins
ESC_AB9093AA	Environment		Ecuador	Escherichia coli	fae	99.08	764 / 765	ESC_FC6249AA_AS_NODE_64_length_17071_cov_7.566395	8150..8913	F4 (K88) Fimbria minor subunit	CP057556	10	adk(10)	fumC(11)	gyrB(4)	icd(8)	mdh(8)	purA(8)	recA(2)	Non-ExPEC	Adhesins
ESC_AB9093AA	Environment		Ecuador	Escherichia coli	fae	98.95	765 / 765	ESC_FC6249AA_AS_NODE_64_length_17071_cov_7.566395	8149..8913	F4 (K88) Fimbria minor subunit	LR778143.1	10	adk(10)	fumC(11)	gyrB(4)	icd(8)	mdh(8)	purA(8)	recA(2)	Non-ExPEC	Adhesins
ESC_AB9093AA	Environment		Ecuador	Escherichia coli	fae	95.35	774 / 774	ESC_FC6249AA_AS_NODE_64_length_17071_cov_7.566395	8930..9703	F4 (K88) Fimbria minor subunit	AP009243	10	adk(10)	fumC(11)	gyrB(4)	icd(8)	mdh(8)	purA(8)	recA(2)	Non-ExPEC	Adhesins
ESC_AB9093AA	Environment		Ecuador	Escherichia coli	fde	92.86	4259 / 4254	ESC_FC6249AA_AS_NODE_20_length_92581_cov_13.891741	74239..78490	intimin-like adhesin FdeC	AP010953	10	adk(10)	fumC(11)	gyrB(4)	icd(8)	mdh(8)	purA(8)	recA(2)	Non-ExPEC	Adhesins
ESC_AB9093AA	Environment		Ecuador	Escherichia coli	fim	100	489 / 489	ESC_FC6249AA_AS_NODE_11_length_119847_cov_15.345799	4860..5348	Type 1 fimbriae		10	adk(10)	fumC(11)	gyrB(4)	icd(8)	mdh(8)	purA(8)	recA(2)	Non-ExPEC	Adhesins
ESC_AB9093AA	Environment		Ecuador	Escherichia coli	gad	99.91	1133 / 1401	ESC_FC6249AA_AS_NODE_157_length_1133_cov_25.493042	1..1133	Glutamate decarboxylase	U00096	10	adk(10)	fumC(11)	gyrB(4)	icd(8)	mdh(8)	purA(8)	recA(2)	Non-ExPEC	Regulatory Proteins
[truncated: 72,799 more rows]
